# Supplementary material for: A dataset of forest biomass structure for Eurasia
Source: Sci Data. 2017 May 16;4:170070. doi: 10.1038/sdata.2017.70 (PMC5433390; doi:10.1038/sdata.2017.70)
Supplement: Supplementary file 1 [file sdata201770-isa1.zip]

Archive with 4 entries (4 files):
- i_Investigation.txt
- s_study_Schepaschenko.txt
- a_plot_Schepaschenko.txt
- a_tree_Schepaschenko.txt
