# Supplementary material for: A dataset of forest biomass structure for Eurasia
Source: Sci Data. 2017 May 16;4:170070. doi: 10.1038/sdata.2017.70 (PMC5433390; doi:10.1038/sdata.2017.70)
Supplement: Supplementary file 1 [file sdata201770-isa1.zip › i_Investigation.txt]

# Investigation File generated for Scientific Data with Investigation File Authoring Tool version 0.1.0 on 26/04/2017 - This metadata file is CC0
ONTOLOGY SOURCE REFERENCE
Term Source Name	IAO	GAZ	UO	ERO	OBI	ENVO
Term Source File	http://data.bioontology.org/ontologies/IAO	http://data.bioontology.org/ontologies/GAZ	http://data.bioontology.org/ontologies/UO	http://data.bioontology.org/ontologies/ERO	http://data.bioontology.org/ontologies/OBI	http://data.bioontology.org/ontologies/ENVO
Term Source Version	2015-02-23	$Revision: 1.512 $	unknown	2013-08-02	2014-08-18	releases/2014-09-16
Term Source Description	Information Artifact Ontology	Gazetteer	Units of Measurement Ontology	Eagle-I Research Resource Ontology	Ontology for Biomedical Investigations	Environment Ontology
INVESTIGATION
Investigation Identifier
Investigation Title
Investigation Description
Investigation Submission Date
Investigation Public Release Date
INVESTIGATION PUBLICATIONS
Investigation PubMed ID
Investigation Publication DOI
Investigation Publication Author List
Investigation Publication Title
Investigation Publication Status
Investigation Publication Status Term Accession Number
Investigation Publication Status Term Source REF
INVESTIGATION CONTACTS
Investigation Person Last Name
Investigation Person Mid Initials
Investigation Person First Name
Investigation Person Address
Investigation Person Phone
Investigation Person Fax
Investigation Person Email
Investigation Person Affiliation
Investigation Person Roles
Investigation Person Roles Term Accession Number
Investigation Person Roles Term Source REF
STUDY
Study Identifier	10.1038/sdata.2017.70
Study Title	A dataset of forest biomass structure for Eurasia
Study Submission Date	06/02/2017
Study Public Release Date	16/05/2017
Study Description	http://www.nature.com/articles/sdata201770#abstract
Study File Name	s_study_Schepaschenko.txt
Comment[Subject Keywords]	//;//
Comment[Manuscript Licence]	CC BY-4.0
Comment[Experimental Metadata Licence]	CC0
Comment[Supplementary Information File Name]	
Comment[Supplementary Information File Type]	x-zip-compressed
Comment[Supplementary Information File URL]	http://www.nature.com/articles/sdata201770#supplementary-information
Comment[Data Repository]	PANGAEA;PANGAEA
Comment[Data Record Accession]	doi:10.1594/PANGAEA.871465;doi:10.1594/PANGAEA.871491
Comment[Data Record URI]	https://doi.pangaea.de/10.1594/PANGAEA.871465;https://doi.pangaea.de/10.1594/PANGAEA.871491
STUDY DESIGN DESCRIPTORS
Study Design Type	data integration objective	observation design
Study Design Type Term Accession Number	ERO:0100092	OBI:0300311
Study Design Type Term Source REF	ERO	OBI
STUDY PUBLICATIONS
Study PubMed ID	""
Study Publication DOI	doi:10.1890/13-2089.1
Study Publication Author List	""
Study Publication Title	""
Study Publication Status	published
Study Publication Status Term Accession Number	
Study Publication Status Term Source REF	
STUDY FACTORS
Study Factor Name	geographic location
Study Factor Type	geographic location
Study Factor Type Term Accession Number	GAZ:00000448
Study Factor Type Term Source REF	OBI
STUDY ASSAYS
Study Assay Measurement Type	organic material	biodiversity assessment objective
Study Assay Measurement Type Term Accession Number	ENVO:01000155	OBI:0001969
Study Assay Measurement Type Term Source REF	ENVO	OBI
Study Assay Technology Type	data item extraction from journal article	independent data collection method
Study Assay Technology Type Term Accession Number	IAO:0000443	ERO:0001933
Study Assay Technology Type Term Source REF	OBI	ERO
Study Assay Technology Platform	""	""
Study Assay File Name	a_plot_Schepaschenko.txt	a_tree_Schepaschenko.txt
STUDY PROTOCOLS
Study Protocol Name	Literature Search	Destructive sampling method
Study Protocol Type	selection	data collection method
Study Protocol Type Term Accession Number	OBI:0001928	ERO:0001932
Study Protocol Type Term Source REF	OBI	ERO
Study Protocol Description		
Study Protocol URI	""	""
Study Protocol Version		
Study Protocol Parameters Name	""	""
Study Protocol Parameters Name Term Accession Number	""	""
Study Protocol Parameters Name Term Source REF	""	""
Study Protocol Components Name	""	""
Study Protocol Components Type	""	""
Study Protocol Components Type Term Accession Number	""	""
Study Protocol Components Type Term Source REF	""	""
STUDY CONTACTS
Study Person Last Name	Schepaschenko	Shvidenko	Usoltsev	Lakyda	Luo	Vasylyshyn	Lakyda	Myklush	See	McCallum	Fritz	Kraxner	Obersteiner
Study Person First Name	Dmitry	Anatoly	Vladimir	Petro	Yunjian	Roman	Ivan	Yuriy	Linda	Ian	Steffen	Florian	Michael
Study Person Mid Initials													
Study Person Email	schepd@iiasa.ac.at	""	""	""	""	""	""	""	""	""	""	""	""
Study Person Phone													
Study Person Fax													
Study Person Address													
Study Person Affiliation	Ecosystems Services and Management Program, International Institute for Applied Systems Analysis, Laxenburg A-2361, Austria	Ecosystems Services and Management Program, International Institute for Applied Systems Analysis, Laxenburg A-2361, Austria	Botanical Garden, Ural Division, Russian Academy of Sciences, Yekaterinburg 620144, Russia	National University of Life and Environmental Sciences of Ukraine, Kyiv 03041, Ukraine	Department of Ecology, School of Horticulture and Plant Protection, Yangzhou University, Yangzhou 225009, China	National University of Life and Environmental Sciences of Ukraine, Kyiv 03041, Ukraine	National University of Life and Environmental Sciences of Ukraine, Kyiv 03041, Ukraine	Ukrainian National Forestry University, Gen. Chuprynka str. 103, Lviv 79057, Ukraine	Ecosystems Services and Management Program, International Institute for Applied Systems Analysis, Laxenburg A-2361, Austria	Ecosystems Services and Management Program, International Institute for Applied Systems Analysis, Laxenburg A-2361, Austria	Ecosystems Services and Management Program, International Institute for Applied Systems Analysis, Laxenburg A-2361, Austria	Ecosystems Services and Management Program, International Institute for Applied Systems Analysis, Laxenburg A-2361, Austria	Ecosystems Services and Management Program, International Institute for Applied Systems Analysis, Laxenburg A-2361, Austria
Study Person Roles													
Study Person Roles Term Accession Number													
Study Person Roles Term Source REF													
Comment[Study Person ORCID]	0000-0002-7814-4990												
Comment[Funder]													
Comment[FundRef ID]													
Comment[Funder Term Source REF]													
Comment[Grant Identifier]													
