# Supplementary material for: A dataset of forest biomass structure for Eurasia
Source: Sci Data. 2017 May 16;4:170070. doi: 10.1038/sdata.2017.70 (PMC5433390; doi:10.1038/sdata.2017.70)
Supplement: Supplementary file 1 [file sdata201770-isa1.zip › s_study_Schepaschenko.txt]

Source Name	Material Type	Term Source REF	Term Accession Number	Characteristics[geographical location]	Term Source REF	Term Accession Number	Characteristics[environment type]	Term Source REF	Term Accession Number	Characteristics[latitude]	Unit	Term Source REF	Term Accession Number	Characteristics[longitude]	Unit	Term Source REF	Term Accession Number	Characteristics[altitude]	Unit	Term Source REF	Term Accession Number	Protocol REF	Sample Name	Factor Value[geographic location]
Publication	publication	IAO	IAO:0000311	United Kingdom	GAZ	GAZ:00002637	forest biome	ENVO	ENVO:01000174	52.5	degree	UO	UO:0000185	1.88	degree	UO	UO:0000185					Literature Search	GBR_80421	GBR
Publication	publication	IAO	IAO:0000311	Swaziland	GAZ	GAZ:00001099	forest biome	ENVO	ENVO:01000174	47	degree	UO	UO:0000185	9	degree	UO	UO:0000185					Literature Search	SWZ_80501	SWZ
Publication	publication	IAO	IAO:0000311	Latvia	GAZ	GAZ:00002650	forest biome	ENVO	ENVO:01000174	56.5	degree	UO	UO:0000185	23.5	degree	UO	UO:0000185					Literature Search	LAT_80436	LAT
Publication	publication	IAO	IAO:0000311	Russia	GAZ	GAZ:00002721	forest biome	ENVO	ENVO:01000174	67.65	degree	UO	UO:0000185	31.08	degree	UO	UO:0000185					Literature Search	RUS_80608	RUS
Publication	publication	IAO	IAO:0000311	Russia	GAZ	GAZ:00002721	forest biome	ENVO	ENVO:01000174	65.22	degree	UO	UO:0000185	33.17	degree	UO	UO:0000185					Literature Search	RUS_80608	RUS
Publication	publication	IAO	IAO:0000311	Russia	GAZ	GAZ:00002721	forest biome	ENVO	ENVO:01000174	62.62	degree	UO	UO:0000185	33.75	degree	UO	UO:0000185					Literature Search	RUS_80608	RUS
Publication	publication	IAO	IAO:0000311	Russia	GAZ	GAZ:00002721	forest biome	ENVO	ENVO:01000174	62.22	degree	UO	UO:0000185	34.17	degree	UO	UO:0000185					Literature Search	RUS_80608	RUS
Publication	publication	IAO	IAO:0000311	Russia	GAZ	GAZ:00002721	forest biome	ENVO	ENVO:01000174	64	degree	UO	UO:0000185	39.5	degree	UO	UO:0000185					Literature Search	RUS_80608	RUS
Publication	publication	IAO	IAO:0000311	Russia	GAZ	GAZ:00002721	forest biome	ENVO	ENVO:01000174	55.83	degree	UO	UO:0000185	39	degree	UO	UO:0000185					Literature Search	RUS_80436	RUS
Publication	publication	IAO	IAO:0000311	Russia	GAZ	GAZ:00002721	forest biome	ENVO	ENVO:01000174	57	degree	UO	UO:0000185	45	degree	UO	UO:0000185					Literature Search	RUS_80608	RUS
Publication	publication	IAO	IAO:0000311	Russia	GAZ	GAZ:00002721	forest biome	ENVO	ENVO:01000174	58.17	degree	UO	UO:0000185	39	degree	UO	UO:0000185					Literature Search	RUS_80608	RUS
Publication	publication	IAO	IAO:0000311	Russia	GAZ	GAZ:00002721	forest biome	ENVO	ENVO:01000174	54.5	degree	UO	UO:0000185	44	degree	UO	UO:0000185					Literature Search	RUS_80419	RUS
Publication	publication	IAO	IAO:0000311	Russia	GAZ	GAZ:00002721	forest biome	ENVO	ENVO:01000174	57.5	degree	UO	UO:0000185	41.5	degree	UO	UO:0000185					Literature Search	RUS_80608	RUS
Publication	publication	IAO	IAO:0000311	Russia	GAZ	GAZ:00002721	forest biome	ENVO	ENVO:01000174	57.83	degree	UO	UO:0000185	43.83	degree	UO	UO:0000185					Literature Search	RUS_80608	RUS
Publication	publication	IAO	IAO:0000311	Russia	GAZ	GAZ:00002721	forest biome	ENVO	ENVO:01000174	62.28	degree	UO	UO:0000185	50.67	degree	UO	UO:0000185					Literature Search	RUS_80608	RUS
Publication	publication	IAO	IAO:0000311	Russia	GAZ	GAZ:00002721	forest biome	ENVO	ENVO:01000174	57	degree	UO	UO:0000185	60.5	degree	UO	UO:0000185					Literature Search	RUS_80611	RUS
Publication	publication	IAO	IAO:0000311	Russia	GAZ	GAZ:00002721	forest biome	ENVO	ENVO:01000174	55.48	degree	UO	UO:0000185	60.2	degree	UO	UO:0000185					Literature Search	RUS_80610	RUS
Publication	publication	IAO	IAO:0000311	Kazakhstan	GAZ	GAZ:00004999	forest biome	ENVO	ENVO:01000174	52.33	degree	UO	UO:0000185	64	degree	UO	UO:0000185					Literature Search	KAZ_80810	KAZ
Publication	publication	IAO	IAO:0000311	Kazakhstan	GAZ	GAZ:00004999	forest biome	ENVO	ENVO:01000174	53.17	degree	UO	UO:0000185	65	degree	UO	UO:0000185					Literature Search	KAZ_80810	KAZ
Publication	publication	IAO	IAO:0000311	Kazakhstan	GAZ	GAZ:00004999	forest biome	ENVO	ENVO:01000174	52.5	degree	UO	UO:0000185	70.17	degree	UO	UO:0000185					Literature Search	KAZ_80811	KAZ
Publication	publication	IAO	IAO:0000311	Kazakhstan	GAZ	GAZ:00004999	forest biome	ENVO	ENVO:01000174	53	degree	UO	UO:0000185	70.08	degree	UO	UO:0000185					Literature Search	KAZ_80811	KAZ
Publication	publication	IAO	IAO:0000311	Russia	GAZ	GAZ:00002721	forest biome	ENVO	ENVO:01000174	57	degree	UO	UO:0000185	81	degree	UO	UO:0000185					Literature Search	RUS_80611	RUS
Publication	publication	IAO	IAO:0000311	Russia	GAZ	GAZ:00002721	forest biome	ENVO	ENVO:01000174	56.42	degree	UO	UO:0000185	84.83	degree	UO	UO:0000185					Literature Search	RUS_80817	RUS
Publication	publication	IAO	IAO:0000311	Russia	GAZ	GAZ:00002721	forest biome	ENVO	ENVO:01000174	55.5	degree	UO	UO:0000185	82.83	degree	UO	UO:0000185					Literature Search	RUS_80444	RUS
Publication	publication	IAO	IAO:0000311	Russia	GAZ	GAZ:00002721	forest biome	ENVO	ENVO:01000174	54.67	degree	UO	UO:0000185	82.83	degree	UO	UO:0000185					Literature Search	RUS_80809	RUS
Publication	publication	IAO	IAO:0000311	Russia	GAZ	GAZ:00002721	forest biome	ENVO	ENVO:01000174	51	degree	UO	UO:0000185	80	degree	UO	UO:0000185					Literature Search	RUS_80810	RUS
Publication	publication	IAO	IAO:0000311	Russia	GAZ	GAZ:00002721	forest biome	ENVO	ENVO:01000174	60.72	degree	UO	UO:0000185	89.13	degree	UO	UO:0000185					Literature Search	RUS_80611	RUS
Publication	publication	IAO	IAO:0000311	Russia	GAZ	GAZ:00002721	forest biome	ENVO	ENVO:01000174	59	degree	UO	UO:0000185	99	degree	UO	UO:0000185					Literature Search	RUS_80601	RUS
Publication	publication	IAO	IAO:0000311	Russia	GAZ	GAZ:00002721	forest biome	ENVO	ENVO:01000174	58	degree	UO	UO:0000185	97	degree	UO	UO:0000185					Literature Search	RUS_80601	RUS
Publication	publication	IAO	IAO:0000311	Russia	GAZ	GAZ:00002721	forest biome	ENVO	ENVO:01000174	56.33	degree	UO	UO:0000185	95.75	degree	UO	UO:0000185					Literature Search	RUS_80817	RUS
Publication	publication	IAO	IAO:0000311	Russia	GAZ	GAZ:00002721	forest biome	ENVO	ENVO:01000174	57.18	degree	UO	UO:0000185	96.42	degree	UO	UO:0000185					Literature Search	RUS_80601	RUS
Publication	publication	IAO	IAO:0000311	China	GAZ	GAZ:00002845	forest biome	ENVO	ENVO:01000174	52.5	degree	UO	UO:0000185	124.5	degree	UO	UO:0000185					Literature Search	CHN_80505	CHN
Publication	publication	IAO	IAO:0000311	United Kingdom	GAZ	GAZ:00002637	forest biome	ENVO	ENVO:01000174	55.43	degree	UO	UO:0000185	-2.48	degree	UO	UO:0000185					Literature Search	GBR_80409	GBR
Publication	publication	IAO	IAO:0000311	Czech Republic	GAZ	GAZ:00002954	forest biome	ENVO	ENVO:01000174	49.25	degree	UO	UO:0000185	16.62	degree	UO	UO:0000185					Literature Search	CZE_80412	CZE
Publication	publication	IAO	IAO:0000311	Slovak Republic	GAZ	GAZ:00002956	forest biome	ENVO	ENVO:01000174	48.33	degree	UO	UO:0000185	17.17	degree	UO	UO:0000185					Literature Search	SVK_80431	SVK
Publication	publication	IAO	IAO:0000311	Bulgaria	GAZ	GAZ:00002950	forest biome	ENVO	ENVO:01000174	43	degree	UO	UO:0000185	23.42	degree	UO	UO:0000185					Literature Search	BUL_80435	BUL
Publication	publication	IAO	IAO:0000311	Belarus	GAZ	GAZ:00006886	forest biome	ENVO	ENVO:01000174	54.17	degree	UO	UO:0000185	27.5	degree	UO	UO:0000185					Literature Search	BLR_80436	BLR
Publication	publication	IAO	IAO:0000311	Belarus	GAZ	GAZ:00006886	forest biome	ENVO	ENVO:01000174	53.67	degree	UO	UO:0000185	27	degree	UO	UO:0000185					Literature Search	BLR_80412	BLR
Publication	publication	IAO	IAO:0000311	Russia	GAZ	GAZ:00002721	forest biome	ENVO	ENVO:01000174	63.5	degree	UO	UO:0000185	41.83	degree	UO	UO:0000185					Literature Search	RUS_80608	RUS
Publication	publication	IAO	IAO:0000311	Russia	GAZ	GAZ:00002721	forest biome	ENVO	ENVO:01000174	55.33	degree	UO	UO:0000185	37	degree	UO	UO:0000185					Literature Search	RUS_80436	RUS
Publication	publication	IAO	IAO:0000311	Iraq	GAZ	GAZ:00004483	forest biome	ENVO	ENVO:01000174	35.67	degree	UO	UO:0000185	45.25	degree	UO	UO:0000185					Literature Search	IRQ_80446	IRQ
Publication	publication	IAO	IAO:0000311	Russia	GAZ	GAZ:00002721	forest biome	ENVO	ENVO:01000174	48.5	degree	UO	UO:0000185	44.5	degree	UO	UO:0000185					Literature Search	RUS_80814	RUS
Publication	publication	IAO	IAO:0000311	Russia	GAZ	GAZ:00002721	forest biome	ENVO	ENVO:01000174	53.07	degree	UO	UO:0000185	51.93	degree	UO	UO:0000185					Literature Search	RUS_80814	RUS
Publication	publication	IAO	IAO:0000311	Russia	GAZ	GAZ:00002721	forest biome	ENVO	ENVO:01000174	57	degree	UO	UO:0000185	62	degree	UO	UO:0000185					Literature Search	RUS_80611	RUS
Publication	publication	IAO	IAO:0000311	Russia	GAZ	GAZ:00002721	forest biome	ENVO	ENVO:01000174	57	degree	UO	UO:0000185	61	degree	UO	UO:0000185					Literature Search	RUS_80611	RUS
Publication	publication	IAO	IAO:0000311	Russia	GAZ	GAZ:00002721	forest biome	ENVO	ENVO:01000174	55.5	degree	UO	UO:0000185	73.5	degree	UO	UO:0000185					Literature Search	RUS_80809	RUS
Publication	publication	IAO	IAO:0000311	Russia	GAZ	GAZ:00002721	forest biome	ENVO	ENVO:01000174	52	degree	UO	UO:0000185	77.87	degree	UO	UO:0000185					Literature Search	RUS_80810	RUS
Publication	publication	IAO	IAO:0000311	Russia	GAZ	GAZ:00002721	forest biome	ENVO	ENVO:01000174	52.42	degree	UO	UO:0000185	79.3	degree	UO	UO:0000185					Literature Search	RUS_80810	RUS
Publication	publication	IAO	IAO:0000311	Russia	GAZ	GAZ:00002721	forest biome	ENVO	ENVO:01000174	54.42	degree	UO	UO:0000185	90	degree	UO	UO:0000185					Literature Search	RUS_80519	RUS
Publication	publication	IAO	IAO:0000311	Russia	GAZ	GAZ:00002721	forest biome	ENVO	ENVO:01000174	56.9	degree	UO	UO:0000185	93.17	degree	UO	UO:0000185					Literature Search	RUS_80611	RUS
Publication	publication	IAO	IAO:0000311	China	GAZ	GAZ:00002845	forest biome	ENVO	ENVO:01000174	42.52	degree	UO	UO:0000185	125.42	degree	UO	UO:0000185					Literature Search	CHN_80426	CHN
Publication	publication	IAO	IAO:0000311	China	GAZ	GAZ:00002845	forest biome	ENVO	ENVO:01000174	35	degree	UO	UO:0000185	109	degree	UO	UO:0000185					Literature Search	CHN_80411	CHN
Publication	publication	IAO	IAO:0000311	Japan	GAZ	GAZ:00002747	forest biome	ENVO	ENVO:01000174	34.6	degree	UO	UO:0000185	133.85	degree	UO	UO:0000185					Literature Search	JPN_80440	JPN
Publication	publication	IAO	IAO:0000311	Japan	GAZ	GAZ:00002747	forest biome	ENVO	ENVO:01000174	34.33	degree	UO	UO:0000185	139.67	degree	UO	UO:0000185					Literature Search	JPN_80440	JPN
Publication	publication	IAO	IAO:0000311	Japan	GAZ	GAZ:00002747	forest biome	ENVO	ENVO:01000174	35.63	degree	UO	UO:0000185	139.68	degree	UO	UO:0000185					Literature Search	JPN_80440	JPN
Publication	publication	IAO	IAO:0000311	Slovak Republic	GAZ	GAZ:00002956	forest biome	ENVO	ENVO:01000174	55.98	degree	UO	UO:0000185	13.17	degree	UO	UO:0000185					Literature Search	SVK_80405	SVK
Publication	publication	IAO	IAO:0000311	Belgium	GAZ	GAZ:00002938	forest biome	ENVO	ENVO:01000174	50.33	degree	UO	UO:0000185	5.67	degree	UO	UO:0000185					Literature Search	BEL_80445	BEL
Publication	publication	IAO	IAO:0000311	Belgium	GAZ	GAZ:00002938	forest biome	ENVO	ENVO:01000174	50.03	degree	UO	UO:0000185	5.27	degree	UO	UO:0000185					Literature Search	BEL_80445	BEL
Publication	publication	IAO	IAO:0000311	Italy	GAZ	GAZ:00002650	forest biome	ENVO	ENVO:01000174	41.75	degree	UO	UO:0000185	14.88	degree	UO	UO:0000185	980	meter	UO	UO:0000008	Literature Search	ITA_81211	ITA
Publication	publication	IAO	IAO:0000311	Germany	GAZ	GAZ:00002646	forest biome	ENVO	ENVO:01000174	48	degree	UO	UO:0000185	12	degree	UO	UO:0000185					Literature Search	GER_80445	GER
Publication	publication	IAO	IAO:0000311	Germany	GAZ	GAZ:00002646	forest biome	ENVO	ENVO:01000174	50.13	degree	UO	UO:0000185	11.87	degree	UO	UO:0000185	680	meter	UO	UO:0000008	Literature Search	GER_80445	GER
Publication	publication	IAO	IAO:0000311	Germany	GAZ	GAZ:00002646	forest biome	ENVO	ENVO:01000174	51	degree	UO	UO:0000185	13.5	degree	UO	UO:0000185					Literature Search	GER_80445	GER
Publication	publication	IAO	IAO:0000311	Germany	GAZ	GAZ:00002646	forest biome	ENVO	ENVO:01000174	51	degree	UO	UO:0000185	8	degree	UO	UO:0000185					Literature Search	GER_80445	GER
Publication	publication	IAO	IAO:0000311	Germany	GAZ	GAZ:00002646	forest biome	ENVO	ENVO:01000174	50.5	degree	UO	UO:0000185	13	degree	UO	UO:0000185	670	meter	UO	UO:0000008	Literature Search	GER_80445	GER
Publication	publication	IAO	IAO:0000311	Germany	GAZ	GAZ:00002646	forest biome	ENVO	ENVO:01000174	47.83	degree	UO	UO:0000185	7.67	degree	UO	UO:0000185	1160	meter	UO	UO:0000008	Literature Search	GER_80445	GER
Publication	publication	IAO	IAO:0000311	Germany	GAZ	GAZ:00002646	forest biome	ENVO	ENVO:01000174	48.25	degree	UO	UO:0000185	7.67	degree	UO	UO:0000185	900	meter	UO	UO:0000008	Literature Search	GER_80445	GER
Publication	publication	IAO	IAO:0000311	Germany	GAZ	GAZ:00002646	forest biome	ENVO	ENVO:01000174	50.2	degree	UO	UO:0000185	11.88	degree	UO	UO:0000185	700	meter	UO	UO:0000008	Literature Search	GER_80445	GER
Publication	publication	IAO	IAO:0000311	Germany	GAZ	GAZ:00002646	forest biome	ENVO	ENVO:01000174	51	degree	UO	UO:0000185	13.5	degree	UO	UO:0000185	370	meter	UO	UO:0000008	Literature Search	GER_80445	GER
Publication	publication	IAO	IAO:0000311	Germany	GAZ	GAZ:00002646	forest biome	ENVO	ENVO:01000174	51	degree	UO	UO:0000185	13.5	degree	UO	UO:0000185	380	meter	UO	UO:0000008	Literature Search	GER_80445	GER
Publication	publication	IAO	IAO:0000311	Germany	GAZ	GAZ:00002646	forest biome	ENVO	ENVO:01000174	51	degree	UO	UO:0000185	13.5	degree	UO	UO:0000185	415	meter	UO	UO:0000008	Literature Search	GER_80445	GER
Publication	publication	IAO	IAO:0000311	Germany	GAZ	GAZ:00002646	forest biome	ENVO	ENVO:01000174	51.82	degree	UO	UO:0000185	9.58	degree	UO	UO:0000185					Literature Search	GER_80445	GER
Publication	publication	IAO	IAO:0000311	Czech Republic	GAZ	GAZ:00002954	forest biome	ENVO	ENVO:01000174	49.57	degree	UO	UO:0000185	13.95	degree	UO	UO:0000185	585	meter	UO	UO:0000008	Literature Search	CZE_80445	CZE
Publication	publication	IAO	IAO:0000311	Czech Republic	GAZ	GAZ:00002954	forest biome	ENVO	ENVO:01000174	50	degree	UO	UO:0000185	15	degree	UO	UO:0000185					Literature Search	CZE_80412	CZE
Publication	publication	IAO	IAO:0000311	Czech Republic	GAZ	GAZ:00002954	forest biome	ENVO	ENVO:01000174	50	degree	UO	UO:0000185	15	degree	UO	UO:0000185	445	meter	UO	UO:0000008	Literature Search	CZE_80412	CZE
Publication	publication	IAO	IAO:0000311	Czech Republic	GAZ	GAZ:00002954	forest biome	ENVO	ENVO:01000174	49.92	degree	UO	UO:0000185	16.25	degree	UO	UO:0000185	620	meter	UO	UO:0000008	Literature Search	CZE_80445	CZE
Publication	publication	IAO	IAO:0000311	Czech Republic	GAZ	GAZ:00002954	forest biome	ENVO	ENVO:01000174	49.52	degree	UO	UO:0000185	14.98	degree	UO	UO:0000185	557	meter	UO	UO:0000008	Literature Search	CZE_80445	CZE
Publication	publication	IAO	IAO:0000311	Czech Republic	GAZ	GAZ:00002954	forest biome	ENVO	ENVO:01000174	49.23	degree	UO	UO:0000185	15.37	degree	UO	UO:0000185					Literature Search	CZE_80445	CZE
Publication	publication	IAO	IAO:0000311	Czech Republic	GAZ	GAZ:00002954	forest biome	ENVO	ENVO:01000174	49.43	degree	UO	UO:0000185	16.68	degree	UO	UO:0000185					Literature Search	CZE_80431	CZE
Publication	publication	IAO	IAO:0000311	Czech Republic	GAZ	GAZ:00002954	forest biome	ENVO	ENVO:01000174	49.32	degree	UO	UO:0000185	16.67	degree	UO	UO:0000185					Literature Search	CZE_80412	CZE
Publication	publication	IAO	IAO:0000311	Bulgaria	GAZ	GAZ:00002950	forest biome	ENVO	ENVO:01000174	42	degree	UO	UO:0000185	22	degree	UO	UO:0000185					Literature Search	BUL_80404	BUL
Publication	publication	IAO	IAO:0000311	Russia	GAZ	GAZ:00002721	forest biome	ENVO	ENVO:01000174	67.55	degree	UO	UO:0000185	31.9	degree	UO	UO:0000185					Literature Search	RUS_80608	RUS
Publication	publication	IAO	IAO:0000311	Russia	GAZ	GAZ:00002721	forest biome	ENVO	ENVO:01000174	61.5	degree	UO	UO:0000185	34.52	degree	UO	UO:0000185					Literature Search	RUS_80608	RUS
Publication	publication	IAO	IAO:0000311	Russia	GAZ	GAZ:00002721	forest biome	ENVO	ENVO:01000174	62	degree	UO	UO:0000185	34	degree	UO	UO:0000185					Literature Search	RUS_80608	RUS
Publication	publication	IAO	IAO:0000311	Russia	GAZ	GAZ:00002721	forest biome	ENVO	ENVO:01000174	59.42	degree	UO	UO:0000185	30	degree	UO	UO:0000185					Literature Search	RUS_80608	RUS
Publication	publication	IAO	IAO:0000311	Russia	GAZ	GAZ:00002721	forest biome	ENVO	ENVO:01000174	58	degree	UO	UO:0000185	33	degree	UO	UO:0000185					Literature Search	RUS_80436	RUS
Publication	publication	IAO	IAO:0000311	Russia	GAZ	GAZ:00002721	forest biome	ENVO	ENVO:01000174	55.67	degree	UO	UO:0000185	36.67	degree	UO	UO:0000185					Literature Search	RUS_80436	RUS
Publication	publication	IAO	IAO:0000311	Russia	GAZ	GAZ:00002721	forest biome	ENVO	ENVO:01000174	56.5	degree	UO	UO:0000185	37.5	degree	UO	UO:0000185					Literature Search	RUS_80436	RUS
Publication	publication	IAO	IAO:0000311	Russia	GAZ	GAZ:00002721	forest biome	ENVO	ENVO:01000174	55.33	degree	UO	UO:0000185	37.17	degree	UO	UO:0000185					Literature Search	RUS_80436	RUS
Publication	publication	IAO	IAO:0000311	Russia	GAZ	GAZ:00002721	forest biome	ENVO	ENVO:01000174	56.5	degree	UO	UO:0000185	33	degree	UO	UO:0000185					Literature Search	RUS_80436	RUS
Publication	publication	IAO	IAO:0000311	Russia	GAZ	GAZ:00002721	forest biome	ENVO	ENVO:01000174	59.75	degree	UO	UO:0000185	30.5	degree	UO	UO:0000185					Literature Search	RUS_80436	RUS
Publication	publication	IAO	IAO:0000311	Russia	GAZ	GAZ:00002721	forest biome	ENVO	ENVO:01000174	60	degree	UO	UO:0000185	40	degree	UO	UO:0000185					Literature Search	RUS_80608	RUS
Publication	publication	IAO	IAO:0000311	Russia	GAZ	GAZ:00002721	forest biome	ENVO	ENVO:01000174	57	degree	UO	UO:0000185	60	degree	UO	UO:0000185					Literature Search	RUS_80610	RUS
Publication	publication	IAO	IAO:0000311	Russia	GAZ	GAZ:00002721	forest biome	ENVO	ENVO:01000174	57	degree	UO	UO:0000185	59.58	degree	UO	UO:0000185					Literature Search	RUS_80610	RUS
Publication	publication	IAO	IAO:0000311	Russia	GAZ	GAZ:00002721	forest biome	ENVO	ENVO:01000174	57	degree	UO	UO:0000185	59.8	degree	UO	UO:0000185					Literature Search	RUS_80610	RUS
Publication	publication	IAO	IAO:0000311	Russia	GAZ	GAZ:00002721	forest biome	ENVO	ENVO:01000174	59.5	degree	UO	UO:0000185	59	degree	UO	UO:0000185	680	meter	UO	UO:0000008	Literature Search	RUS_80610	RUS
Publication	publication	IAO	IAO:0000311	Russia	GAZ	GAZ:00002721	forest biome	ENVO	ENVO:01000174	56.83	degree	UO	UO:0000185	59.5	degree	UO	UO:0000185					Literature Search	RUS_80610	RUS
Publication	publication	IAO	IAO:0000311	China	GAZ	GAZ:00002845	forest biome	ENVO	ENVO:01000174	43.03	degree	UO	UO:0000185	87.13	degree	UO	UO:0000185					Literature Search	CHN_81019	CHN
Publication	publication	IAO	IAO:0000311	Russia	GAZ	GAZ:00002721	forest biome	ENVO	ENVO:01000174	43.73	degree	UO	UO:0000185	132.48	degree	UO	UO:0000185	464	meter	UO	UO:0000008	Literature Search	RUS_80443	RUS
Publication	publication	IAO	IAO:0000311	China	GAZ	GAZ:00002845	forest biome	ENVO	ENVO:01000174	43.52	degree	UO	UO:0000185	117.22	degree	UO	UO:0000185					Literature Search	CHN_80411	CHN
Publication	publication	IAO	IAO:0000311	China	GAZ	GAZ:00002845	forest biome	ENVO	ENVO:01000174	31.5	degree	UO	UO:0000185	103.5	degree	UO	UO:0000185	3620	meter	UO	UO:0000008	Literature Search	CHN_80518	CHN
Publication	publication	IAO	IAO:0000311	Czech Republic	GAZ	GAZ:00002954	forest biome	ENVO	ENVO:01000174	49.32	degree	UO	UO:0000185	16.67	degree	UO	UO:0000185	162	meter	UO	UO:0000008	Literature Search	CZE_80412	CZE
Publication	publication	IAO	IAO:0000311	Czech Republic	GAZ	GAZ:00002954	forest biome	ENVO	ENVO:01000174	49.32	degree	UO	UO:0000185	16.67	degree	UO	UO:0000185	470	meter	UO	UO:0000008	Literature Search	CZE_80412	CZE
Publication	publication	IAO	IAO:0000311	Russia	GAZ	GAZ:00002721	forest biome	ENVO	ENVO:01000174	57	degree	UO	UO:0000185	59	degree	UO	UO:0000185					Literature Search	RUS_80610	RUS
Publication	publication	IAO	IAO:0000311	Russia	GAZ	GAZ:00002721	forest biome	ENVO	ENVO:01000174	52	degree	UO	UO:0000185	92	degree	UO	UO:0000185					Literature Search	RUS_80519	RUS
Publication	publication	IAO	IAO:0000311	Russia	GAZ	GAZ:00002721	forest biome	ENVO	ENVO:01000174	43.67	degree	UO	UO:0000185	132.25	degree	UO	UO:0000185	188	meter	UO	UO:0000008	Literature Search	RUS_80443	RUS
Publication	publication	IAO	IAO:0000311	Russia	GAZ	GAZ:00002721	forest biome	ENVO	ENVO:01000174	43.73	degree	UO	UO:0000185	132.25	degree	UO	UO:0000185	188	meter	UO	UO:0000008	Literature Search	RUS_80907	RUS
Publication	publication	IAO	IAO:0000311	Russia	GAZ	GAZ:00002721	forest biome	ENVO	ENVO:01000174	43.67	degree	UO	UO:0000185	132.48	degree	UO	UO:0000185	464	meter	UO	UO:0000008	Literature Search	RUS_80443	RUS
Publication	publication	IAO	IAO:0000311	Japan	GAZ	GAZ:00002747	forest biome	ENVO	ENVO:01000174	36.5	degree	UO	UO:0000185	138	degree	UO	UO:0000185					Literature Search	JPN_80511	JPN
Publication	publication	IAO	IAO:0000311	Japan	GAZ	GAZ:00002747	forest biome	ENVO	ENVO:01000174	35.5	degree	UO	UO:0000185	138.67	degree	UO	UO:0000185					Literature Search	JPN_80441	JPN
Publication	publication	IAO	IAO:0000311	Japan	GAZ	GAZ:00002747	forest biome	ENVO	ENVO:01000174	36.35	degree	UO	UO:0000185	138.73	degree	UO	UO:0000185					Literature Search	JPN_80428	JPN
Publication	publication	IAO	IAO:0000311	Bulgaria	GAZ	GAZ:00002950	forest biome	ENVO	ENVO:01000174	42.5	degree	UO	UO:0000185	23	degree	UO	UO:0000185					Literature Search	BUL_80404	BUL
Publication	publication	IAO	IAO:0000311	Russia	GAZ	GAZ:00002721	forest biome	ENVO	ENVO:01000174	56.67	degree	UO	UO:0000185	48.17	degree	UO	UO:0000185					Literature Search	RUS_80608	RUS
Publication	publication	IAO	IAO:0000311	Kazakhstan	GAZ	GAZ:00004999	forest biome	ENVO	ENVO:01000174	53.5	degree	UO	UO:0000185	64.5	degree	UO	UO:0000185					Literature Search	KAZ_80810	KAZ
Publication	publication	IAO	IAO:0000311	Russia	GAZ	GAZ:00002721	forest biome	ENVO	ENVO:01000174	67	degree	UO	UO:0000185	78	degree	UO	UO:0000185					Literature Search	RUS_81114	RUS
Publication	publication	IAO	IAO:0000311	Russia	GAZ	GAZ:00002721	forest biome	ENVO	ENVO:01000174	66.5	degree	UO	UO:0000185	78	degree	UO	UO:0000185					Literature Search	RUS_81114	RUS
Publication	publication	IAO	IAO:0000311	Russia	GAZ	GAZ:00002721	forest biome	ENVO	ENVO:01000174	69.88	degree	UO	UO:0000185	135.61	degree	UO	UO:0000185					Literature Search	RUS_80605	RUS
Publication	publication	IAO	IAO:0000311	Russia	GAZ	GAZ:00002721	forest biome	ENVO	ENVO:01000174	69.88	degree	UO	UO:0000185	135.62	degree	UO	UO:0000185					Literature Search	RUS_80605	RUS
Publication	publication	IAO	IAO:0000311	Russia	GAZ	GAZ:00002721	forest biome	ENVO	ENVO:01000174	69.88	degree	UO	UO:0000185	135.59	degree	UO	UO:0000185					Literature Search	RUS_80605	RUS
Publication	publication	IAO	IAO:0000311	Russia	GAZ	GAZ:00002721	forest biome	ENVO	ENVO:01000174	60.5	degree	UO	UO:0000185	148	degree	UO	UO:0000185					Literature Search	RUS_80605	RUS
Publication	publication	IAO	IAO:0000311	Russia	GAZ	GAZ:00002721	forest biome	ENVO	ENVO:01000174	52	degree	UO	UO:0000185	115	degree	UO	UO:0000185					Literature Search	RUS_80804	RUS
Publication	publication	IAO	IAO:0000311	Russia	GAZ	GAZ:00002721	forest biome	ENVO	ENVO:01000174	64.06	degree	UO	UO:0000185	101.18	degree	UO	UO:0000185					Literature Search	RUS_80601	RUS
Publication	publication	IAO	IAO:0000311	Mongolia	GAZ	GAZ:00008744	forest biome	ENVO	ENVO:01000174	49.17	degree	UO	UO:0000185	110	degree	UO	UO:0000185					Literature Search	MGL_80609	MGL
Publication	publication	IAO	IAO:0000311	China	GAZ	GAZ:00002845	forest biome	ENVO	ENVO:01000174	47	degree	UO	UO:0000185	123	degree	UO	UO:0000185					Literature Search	CHN_80813	CHN
Publication	publication	IAO	IAO:0000311	China	GAZ	GAZ:00002845	forest biome	ENVO	ENVO:01000174	41.2	degree	UO	UO:0000185	117.67	degree	UO	UO:0000185					Literature Search	CHN_80411	CHN
Publication	publication	IAO	IAO:0000311	China	GAZ	GAZ:00002845	forest biome	ENVO	ENVO:01000174	43	degree	UO	UO:0000185	127	degree	UO	UO:0000185					Literature Search	CHN_80414	CHN
Publication	publication	IAO	IAO:0000311	Japan	GAZ	GAZ:00002747	forest biome	ENVO	ENVO:01000174	36.5	degree	UO	UO:0000185	138.17	degree	UO	UO:0000185					Literature Search	JPN_80428	JPN
Publication	publication	IAO	IAO:0000311	Japan	GAZ	GAZ:00002747	forest biome	ENVO	ENVO:01000174	36.83	degree	UO	UO:0000185	139.67	degree	UO	UO:0000185					Literature Search	JPN_80428	JPN
Publication	publication	IAO	IAO:0000311	Russia	GAZ	GAZ:00002721	forest biome	ENVO	ENVO:01000174	59.33	degree	UO	UO:0000185	61	degree	UO	UO:0000185					Literature Search	RUS_80611	RUS
Publication	publication	IAO	IAO:0000311	Russia	GAZ	GAZ:00002721	forest biome	ENVO	ENVO:01000174	59.5	degree	UO	UO:0000185	59	degree	UO	UO:0000185					Literature Search	RUS_80610	RUS
Publication	publication	IAO	IAO:0000311	Russia	GAZ	GAZ:00002721	forest biome	ENVO	ENVO:01000174	57.07	degree	UO	UO:0000185	59.93	degree	UO	UO:0000185					Literature Search	RUS_80610	RUS
Publication	publication	IAO	IAO:0000311	Russia	GAZ	GAZ:00002721	forest biome	ENVO	ENVO:01000174	56.65	degree	UO	UO:0000185	59.3	degree	UO	UO:0000185					Literature Search	RUS_80610	RUS
Publication	publication	IAO	IAO:0000311	Russia	GAZ	GAZ:00002721	forest biome	ENVO	ENVO:01000174	56.43	degree	UO	UO:0000185	59.12	degree	UO	UO:0000185					Literature Search	RUS_80610	RUS
Publication	publication	IAO	IAO:0000311	Russia	GAZ	GAZ:00002721	forest biome	ENVO	ENVO:01000174	59.75	degree	UO	UO:0000185	60	degree	UO	UO:0000185					Literature Search	RUS_80611	RUS
Publication	publication	IAO	IAO:0000311	Russia	GAZ	GAZ:00002721	forest biome	ENVO	ENVO:01000174	56.78	degree	UO	UO:0000185	62.5	degree	UO	UO:0000185					Literature Search	RUS_80611	RUS
Publication	publication	IAO	IAO:0000311	Russia	GAZ	GAZ:00002721	forest biome	ENVO	ENVO:01000174	57	degree	UO	UO:0000185	83	degree	UO	UO:0000185					Literature Search	RUS_80444	RUS
Publication	publication	IAO	IAO:0000311	Russia	GAZ	GAZ:00002721	forest biome	ENVO	ENVO:01000174	50.5	degree	UO	UO:0000185	88	degree	UO	UO:0000185					Literature Search	RUS_81001	RUS
Publication	publication	IAO	IAO:0000311	Russia	GAZ	GAZ:00002721	forest biome	ENVO	ENVO:01000174	56	degree	UO	UO:0000185	92.5	degree	UO	UO:0000185					Literature Search	RUS_80817	RUS
Publication	publication	IAO	IAO:0000311	Russia	GAZ	GAZ:00002721	forest biome	ENVO	ENVO:01000174	56.17	degree	UO	UO:0000185	92.5	degree	UO	UO:0000185					Literature Search	RUS_80817	RUS
Publication	publication	IAO	IAO:0000311	Russia	GAZ	GAZ:00002721	forest biome	ENVO	ENVO:01000174	43.63	degree	UO	UO:0000185	132.25	degree	UO	UO:0000185	128	meter	UO	UO:0000008	Literature Search	RUS_80443	RUS
Publication	publication	IAO	IAO:0000311	United Kingdom	GAZ	GAZ:00002637	forest biome	ENVO	ENVO:01000174	52.48	degree	UO	UO:0000185	-0.25	degree	UO	UO:0000185					Literature Search	GBR_80421	GBR
Publication	publication	IAO	IAO:0000311	French Republic	GAZ	GAZ:00002940	forest biome	ENVO	ENVO:01000174	47.83	degree	UO	UO:0000185	1.83	degree	UO	UO:0000185					Literature Search	FRA_80402	FRA
Publication	publication	IAO	IAO:0000311	Belgium	GAZ	GAZ:00002938	forest biome	ENVO	ENVO:01000174	50.47	degree	UO	UO:0000185	4.3	degree	UO	UO:0000185					Literature Search	BEL_80402	BEL
Publication	publication	IAO	IAO:0000311	United Kingdom	GAZ	GAZ:00002637	forest biome	ENVO	ENVO:01000174	61.62	degree	UO	UO:0000185	24.15	degree	UO	UO:0000185					Literature Search	GBR_80608	GBR
Publication	publication	IAO	IAO:0000311	Azerbaijan	GAZ	GAZ:00004941	forest biome	ENVO	ENVO:01000174	41	degree	UO	UO:0000185	48	degree	UO	UO:0000185	2000	meter	UO	UO:0000008	Literature Search	AZE_80408	AZE
Publication	publication	IAO	IAO:0000311	Russia	GAZ	GAZ:00002721	forest biome	ENVO	ENVO:01000174	59.5	degree	UO	UO:0000185	59	degree	UO	UO:0000185	864	meter	UO	UO:0000008	Literature Search	RUS_80610	RUS
Publication	publication	IAO	IAO:0000311	Russia	GAZ	GAZ:00002721	forest biome	ENVO	ENVO:01000174	55.5	degree	UO	UO:0000185	60.25	degree	UO	UO:0000185					Literature Search	RUS_80611	RUS
Publication	publication	IAO	IAO:0000311	Russia	GAZ	GAZ:00002721	forest biome	ENVO	ENVO:01000174	55.5	degree	UO	UO:0000185	59.5	degree	UO	UO:0000185					Literature Search	RUS_80610	RUS
Publication	publication	IAO	IAO:0000311	Kazakhstan	GAZ	GAZ:00004999	forest biome	ENVO	ENVO:01000174	53.17	degree	UO	UO:0000185	64	degree	UO	UO:0000185					Literature Search	KAZ_80810	KAZ
Publication	publication	IAO	IAO:0000311	Kazakhstan	GAZ	GAZ:00004999	forest biome	ENVO	ENVO:01000174	55.33	degree	UO	UO:0000185	70	degree	UO	UO:0000185					Literature Search	KAZ_80809	KAZ
Publication	publication	IAO	IAO:0000311	Kazakhstan	GAZ	GAZ:00004999	forest biome	ENVO	ENVO:01000174	53	degree	UO	UO:0000185	70.17	degree	UO	UO:0000185					Literature Search	KAZ_80811	KAZ
Publication	publication	IAO	IAO:0000311	Russia	GAZ	GAZ:00002721	forest biome	ENVO	ENVO:01000174	62.25	degree	UO	UO:0000185	129.62	degree	UO	UO:0000185					Literature Search	RUS_80601	RUS
Publication	publication	IAO	IAO:0000311	Russia	GAZ	GAZ:00002721	forest biome	ENVO	ENVO:01000174	43.65	degree	UO	UO:0000185	132.27	degree	UO	UO:0000185	156	meter	UO	UO:0000008	Literature Search	RUS_80443	RUS
Publication	publication	IAO	IAO:0000311	Russia	GAZ	GAZ:00002721	forest biome	ENVO	ENVO:01000174	43.7	degree	UO	UO:0000185	132.25	degree	UO	UO:0000185	325	meter	UO	UO:0000008	Literature Search	RUS_80443	RUS
Publication	publication	IAO	IAO:0000311	Russia	GAZ	GAZ:00002721	forest biome	ENVO	ENVO:01000174	43.65	degree	UO	UO:0000185	132.22	degree	UO	UO:0000185	93	meter	UO	UO:0000008	Literature Search	RUS_80443	RUS
Publication	publication	IAO	IAO:0000311	China	GAZ	GAZ:00002845	forest biome	ENVO	ENVO:01000174	42.75	degree	UO	UO:0000185	128.27	degree	UO	UO:0000185					Literature Search	CHN_80414	CHN
Publication	publication	IAO	IAO:0000311	China	GAZ	GAZ:00002845	forest biome	ENVO	ENVO:01000174	37.17	degree	UO	UO:0000185	100.65	degree	UO	UO:0000185					Literature Search	CHN_81002	CHN
Publication	publication	IAO	IAO:0000311	Japan	GAZ	GAZ:00002747	forest biome	ENVO	ENVO:01000174	43.5	degree	UO	UO:0000185	143	degree	UO	UO:0000185					Literature Search	JPN_80510	JPN
Publication	publication	IAO	IAO:0000311	Japan	GAZ	GAZ:00002747	forest biome	ENVO	ENVO:01000174	35.93	degree	UO	UO:0000185	138.47	degree	UO	UO:0000185					Literature Search	JPN_80511	JPN
Publication	publication	IAO	IAO:0000311	Russia	GAZ	GAZ:00002721	forest biome	ENVO	ENVO:01000174	51.83	degree	UO	UO:0000185	39.58	degree	UO	UO:0000185					Literature Search	RUS_80419	RUS
Publication	publication	IAO	IAO:0000311	Russia	GAZ	GAZ:00002721	forest biome	ENVO	ENVO:01000174	51.4	degree	UO	UO:0000185	42	degree	UO	UO:0000185					Literature Search	RUS_80419	RUS
Publication	publication	IAO	IAO:0000311	Russia	GAZ	GAZ:00002721	forest biome	ENVO	ENVO:01000174	51.72	degree	UO	UO:0000185	54.8	degree	UO	UO:0000185					Literature Search	RUS_80814	RUS
Publication	publication	IAO	IAO:0000311	Kazakhstan	GAZ	GAZ:00004999	forest biome	ENVO	ENVO:01000174	55	degree	UO	UO:0000185	70	degree	UO	UO:0000185					Literature Search	KAZ_80809	KAZ
Publication	publication	IAO	IAO:0000311	Russia	GAZ	GAZ:00002721	forest biome	ENVO	ENVO:01000174	58.33	degree	UO	UO:0000185	82	degree	UO	UO:0000185					Literature Search	RUS_80611	RUS
Publication	publication	IAO	IAO:0000311	Russia	GAZ	GAZ:00002721	forest biome	ENVO	ENVO:01000174	43.65	degree	UO	UO:0000185	132.27	degree	UO	UO:0000185	155	meter	UO	UO:0000008	Literature Search	RUS_80443	RUS
Publication	publication	IAO	IAO:0000311	Czech Republic	GAZ	GAZ:00002954	forest biome	ENVO	ENVO:01000174	48.8	degree	UO	UO:0000185	16.77	degree	UO	UO:0000185					Literature Search	CZE_80431	CZE
Publication	publication	IAO	IAO:0000311	Bulgaria	GAZ	GAZ:00002950	forest biome	ENVO	ENVO:01000174	43.5	degree	UO	UO:0000185	24	degree	UO	UO:0000185					Literature Search	BUL_80404	BUL
Publication	publication	IAO	IAO:0000311	Russia	GAZ	GAZ:00002721	forest biome	ENVO	ENVO:01000174	56.67	degree	UO	UO:0000185	57.75	degree	UO	UO:0000185					Literature Search	RUS_80419	RUS
Publication	publication	IAO	IAO:0000311	Russia	GAZ	GAZ:00002721	forest biome	ENVO	ENVO:01000174	54.73	degree	UO	UO:0000185	56	degree	UO	UO:0000185					Literature Search	RUS_80419	RUS
Publication	publication	IAO	IAO:0000311	Russia	GAZ	GAZ:00002721	forest biome	ENVO	ENVO:01000174	54.67	degree	UO	UO:0000185	54.93	degree	UO	UO:0000185					Literature Search	RUS_80419	RUS
Publication	publication	IAO	IAO:0000311	Russia	GAZ	GAZ:00002721	forest biome	ENVO	ENVO:01000174	54.65	degree	UO	UO:0000185	55.7	degree	UO	UO:0000185					Literature Search	RUS_80419	RUS
Publication	publication	IAO	IAO:0000311	Russia	GAZ	GAZ:00002721	forest biome	ENVO	ENVO:01000174	54.63	degree	UO	UO:0000185	55.72	degree	UO	UO:0000185					Literature Search	RUS_80419	RUS
Publication	publication	IAO	IAO:0000311	Russia	GAZ	GAZ:00002721	forest biome	ENVO	ENVO:01000174	54.27	degree	UO	UO:0000185	55.3	degree	UO	UO:0000185					Literature Search	RUS_80814	RUS
Publication	publication	IAO	IAO:0000311	Russia	GAZ	GAZ:00002721	forest biome	ENVO	ENVO:01000174	55.35	degree	UO	UO:0000185	55.08	degree	UO	UO:0000185					Literature Search	RUS_80419	RUS
Publication	publication	IAO	IAO:0000311	Russia	GAZ	GAZ:00002721	forest biome	ENVO	ENVO:01000174	55.42	degree	UO	UO:0000185	55.55	degree	UO	UO:0000185					Literature Search	RUS_80419	RUS
Publication	publication	IAO	IAO:0000311	Russia	GAZ	GAZ:00002721	forest biome	ENVO	ENVO:01000174	54.8	degree	UO	UO:0000185	55.75	degree	UO	UO:0000185					Literature Search	RUS_80419	RUS
Publication	publication	IAO	IAO:0000311	Russia	GAZ	GAZ:00002721	forest biome	ENVO	ENVO:01000174	54.77	degree	UO	UO:0000185	55.78	degree	UO	UO:0000185					Literature Search	RUS_80419	RUS
Publication	publication	IAO	IAO:0000311	Russia	GAZ	GAZ:00002721	forest biome	ENVO	ENVO:01000174	54.83	degree	UO	UO:0000185	56.3	degree	UO	UO:0000185					Literature Search	RUS_80419	RUS
Publication	publication	IAO	IAO:0000311	Russia	GAZ	GAZ:00002721	forest biome	ENVO	ENVO:01000174	54.83	degree	UO	UO:0000185	56.28	degree	UO	UO:0000185					Literature Search	RUS_80419	RUS
Publication	publication	IAO	IAO:0000311	Russia	GAZ	GAZ:00002721	forest biome	ENVO	ENVO:01000174	54.9	degree	UO	UO:0000185	56.4	degree	UO	UO:0000185					Literature Search	RUS_80419	RUS
Publication	publication	IAO	IAO:0000311	Russia	GAZ	GAZ:00002721	forest biome	ENVO	ENVO:01000174	54.8	degree	UO	UO:0000185	56.5	degree	UO	UO:0000185					Literature Search	RUS_80419	RUS
Publication	publication	IAO	IAO:0000311	Russia	GAZ	GAZ:00002721	forest biome	ENVO	ENVO:01000174	54.77	degree	UO	UO:0000185	55.82	degree	UO	UO:0000185					Literature Search	RUS_80419	RUS
Publication	publication	IAO	IAO:0000311	Russia	GAZ	GAZ:00002721	forest biome	ENVO	ENVO:01000174	54.77	degree	UO	UO:0000185	55.77	degree	UO	UO:0000185					Literature Search	RUS_80419	RUS
Publication	publication	IAO	IAO:0000311	Russia	GAZ	GAZ:00002721	forest biome	ENVO	ENVO:01000174	54.78	degree	UO	UO:0000185	55.75	degree	UO	UO:0000185					Literature Search	RUS_80419	RUS
Publication	publication	IAO	IAO:0000311	Russia	GAZ	GAZ:00002721	forest biome	ENVO	ENVO:01000174	55.73	degree	UO	UO:0000185	56.5	degree	UO	UO:0000185					Literature Search	RUS_80419	RUS
Publication	publication	IAO	IAO:0000311	Russia	GAZ	GAZ:00002721	forest biome	ENVO	ENVO:01000174	43.63	degree	UO	UO:0000185	132.25	degree	UO	UO:0000185	111	meter	UO	UO:0000008	Literature Search	RUS_80443	RUS
Publication	publication	IAO	IAO:0000311	Russia	GAZ	GAZ:00002721	forest biome	ENVO	ENVO:01000174	43.63	degree	UO	UO:0000185	132.23	degree	UO	UO:0000185	82	meter	UO	UO:0000008	Literature Search	RUS_80443	RUS
Publication	publication	IAO	IAO:0000311	Swaziland	GAZ	GAZ:00001099	forest biome	ENVO	ENVO:01000174	47.5	degree	UO	UO:0000185	8.75	degree	UO	UO:0000185					Literature Search	SWZ_80445	SWZ
Publication	publication	IAO	IAO:0000311	Bulgaria	GAZ	GAZ:00002950	forest biome	ENVO	ENVO:01000174	43.25	degree	UO	UO:0000185	25	degree	UO	UO:0000185					Literature Search	BUL_80404	BUL
Publication	publication	IAO	IAO:0000311	Bulgaria	GAZ	GAZ:00002950	forest biome	ENVO	ENVO:01000174	42	degree	UO	UO:0000185	27.5	degree	UO	UO:0000185					Literature Search	BUL_80404	BUL
Publication	publication	IAO	IAO:0000311	Hungary	GAZ	GAZ:00002952	forest biome	ENVO	ENVO:01000174	47.15	degree	UO	UO:0000185	20.77	degree	UO	UO:0000185					Literature Search	HUN_80431	HUN
Publication	publication	IAO	IAO:0000311	Russia	GAZ	GAZ:00002721	forest biome	ENVO	ENVO:01000174	51.33	degree	UO	UO:0000185	42	degree	UO	UO:0000185					Literature Search	RUS_80419	RUS
Publication	publication	IAO	IAO:0000311	Russia	GAZ	GAZ:00002721	forest biome	ENVO	ENVO:01000174	51.67	degree	UO	UO:0000185	39.33	degree	UO	UO:0000185					Literature Search	RUS_80419	RUS
Publication	publication	IAO	IAO:0000311	Japan	GAZ	GAZ:00002747	forest biome	ENVO	ENVO:01000174	36	degree	UO	UO:0000185	140	degree	UO	UO:0000185					Literature Search	JPN_80440	JPN
Publication	publication	IAO	IAO:0000311	French Republic	GAZ	GAZ:00002940	forest biome	ENVO	ENVO:01000174	48.67	degree	UO	UO:0000185	7.08	degree	UO	UO:0000185					Literature Search	FRA_80445	FRA
Publication	publication	IAO	IAO:0000311	Kingdom of Denmark	GAZ	GAZ:00002635	forest biome	ENVO	ENVO:01000174	55.97	degree	UO	UO:0000185	12.25	degree	UO	UO:0000185	45	meter	UO	UO:0000008	Literature Search	DEN_80405	DEN
Publication	publication	IAO	IAO:0000311	Germany	GAZ	GAZ:00002646	forest biome	ENVO	ENVO:01000174	51.5	degree	UO	UO:0000185	10	degree	UO	UO:0000185					Literature Search	GER_80445	GER
Publication	publication	IAO	IAO:0000311	Italy	GAZ	GAZ:00002650	forest biome	ENVO	ENVO:01000174	44	degree	UO	UO:0000185	11	degree	UO	UO:0000185					Literature Search	ITA_81211	ITA
Publication	publication	IAO	IAO:0000311	Italy	GAZ	GAZ:00002650	forest biome	ENVO	ENVO:01000174	50.55	degree	UO	UO:0000185	11	degree	UO	UO:0000185					Literature Search	ITA_80445	ITA
Publication	publication	IAO	IAO:0000311	Czech Republic	GAZ	GAZ:00002954	forest biome	ENVO	ENVO:01000174	44	degree	UO	UO:0000185	13.47	degree	UO	UO:0000185	750	meter	UO	UO:0000008	Literature Search	CZE_80445	CZE
Publication	publication	IAO	IAO:0000311	Czech Republic	GAZ	GAZ:00002954	forest biome	ENVO	ENVO:01000174	49.3	degree	UO	UO:0000185	16.7	degree	UO	UO:0000185					Literature Search	CZE_80412	CZE
Publication	publication	IAO	IAO:0000311	Russia	GAZ	GAZ:00002721	forest biome	ENVO	ENVO:01000174	51.75	degree	UO	UO:0000185	55	degree	UO	UO:0000185					Literature Search	RUS_80814	RUS
Publication	publication	IAO	IAO:0000311	Russia	GAZ	GAZ:00002721	forest biome	ENVO	ENVO:01000174	43.63	degree	UO	UO:0000185	132.25	degree	UO	UO:0000185	107	meter	UO	UO:0000008	Literature Search	RUS_80443	RUS
Publication	publication	IAO	IAO:0000311	China	GAZ	GAZ:00002845	forest biome	ENVO	ENVO:01000174	45.35	degree	UO	UO:0000185	127.5	degree	UO	UO:0000185					Literature Search	CHN_80426	CHN
Publication	publication	IAO	IAO:0000311	Bulgaria	GAZ	GAZ:00002950	forest biome	ENVO	ENVO:01000174	42.5	degree	UO	UO:0000185	25	degree	UO	UO:0000185					Literature Search	BUL_80404	BUL
Publication	publication	IAO	IAO:0000311	Japan	GAZ	GAZ:00002747	forest biome	ENVO	ENVO:01000174	36.65	degree	UO	UO:0000185	138.9	degree	UO	UO:0000185					Literature Search	JPN_80428	JPN
Publication	publication	IAO	IAO:0000311	Japan	GAZ	GAZ:00002747	forest biome	ENVO	ENVO:01000174	35.38	degree	UO	UO:0000185	136.72	degree	UO	UO:0000185					Literature Search	JPN_80440	JPN
Publication	publication	IAO	IAO:0000311	Slovak Republic	GAZ	GAZ:00002956	forest biome	ENVO	ENVO:01000174	48.5	degree	UO	UO:0000185	19.67	degree	UO	UO:0000185					Literature Search	SVK_80431	SVK
Publication	publication	IAO	IAO:0000311	Slovak Republic	GAZ	GAZ:00002956	forest biome	ENVO	ENVO:01000174	60.82	degree	UO	UO:0000185	16.5	degree	UO	UO:0000185					Literature Search	SVK_80608	SVK
Publication	publication	IAO	IAO:0000311	Russia	GAZ	GAZ:00002721	forest biome	ENVO	ENVO:01000174	43.62	degree	UO	UO:0000185	132.25	degree	UO	UO:0000185	128	meter	UO	UO:0000008	Literature Search	RUS_80443	RUS
Publication	publication	IAO	IAO:0000311	Russia	GAZ	GAZ:00002721	forest biome	ENVO	ENVO:01000174	43.63	degree	UO	UO:0000185	132.23	degree	UO	UO:0000185	107	meter	UO	UO:0000008	Literature Search	RUS_80443	RUS
Publication	publication	IAO	IAO:0000311	Russia	GAZ	GAZ:00002721	forest biome	ENVO	ENVO:01000174	62	degree	UO	UO:0000185	155	degree	UO	UO:0000185					Literature Search	RUS_81103	RUS
Publication	publication	IAO	IAO:0000311	Ukraine	GAZ	GAZ:00002724	forest biome	ENVO	ENVO:01000174	48	degree	UO	UO:0000185	30	degree	UO	UO:0000185					Literature Search	UKR_80419	UKR
Publication	publication	IAO	IAO:0000311	Ukraine	GAZ	GAZ:00002724	forest biome	ENVO	ENVO:01000174	51	degree	UO	UO:0000185	27	degree	UO	UO:0000185					Literature Search	UKR_80412	UKR
Publication	publication	IAO	IAO:0000311	Ukraine	GAZ	GAZ:00002724	forest biome	ENVO	ENVO:01000174	51	degree	UO	UO:0000185	28	degree	UO	UO:0000185					Literature Search	UKR_80412	UKR
Publication	publication	IAO	IAO:0000311	Ukraine	GAZ	GAZ:00002724	forest biome	ENVO	ENVO:01000174	51	degree	UO	UO:0000185	26	degree	UO	UO:0000185					Literature Search	UKR_80412	UKR
Publication	publication	IAO	IAO:0000311	Ukraine	GAZ	GAZ:00002724	forest biome	ENVO	ENVO:01000174	51.924472	degree	UO	UO:0000185	25.543278	degree	UO	UO:0000185					Literature Search	UKR_80412	UKR
Publication	publication	IAO	IAO:0000311	Ukraine	GAZ	GAZ:00002724	forest biome	ENVO	ENVO:01000174	51.92525	degree	UO	UO:0000185	25.538472	degree	UO	UO:0000185					Literature Search	UKR_80412	UKR
Publication	publication	IAO	IAO:0000311	Ukraine	GAZ	GAZ:00002724	forest biome	ENVO	ENVO:01000174	51.933722	degree	UO	UO:0000185	25.545944	degree	UO	UO:0000185					Literature Search	UKR_80412	UKR
Publication	publication	IAO	IAO:0000311	Ukraine	GAZ	GAZ:00002724	forest biome	ENVO	ENVO:01000174	51.923444	degree	UO	UO:0000185	25.524278	degree	UO	UO:0000185					Literature Search	UKR_80412	UKR
Publication	publication	IAO	IAO:0000311	Ukraine	GAZ	GAZ:00002724	forest biome	ENVO	ENVO:01000174	50.2	degree	UO	UO:0000185	30	degree	UO	UO:0000185					Literature Search	UKR_80412	UKR
Publication	publication	IAO	IAO:0000311	Ukraine	GAZ	GAZ:00002724	forest biome	ENVO	ENVO:01000174	50.5	degree	UO	UO:0000185	29.5	degree	UO	UO:0000185					Literature Search	UKR_80412	UKR
Publication	publication	IAO	IAO:0000311	Ukraine	GAZ	GAZ:00002724	forest biome	ENVO	ENVO:01000174	49	degree	UO	UO:0000185	32	degree	UO	UO:0000185					Literature Search	UKR_80412	UKR
Publication	publication	IAO	IAO:0000311	Ukraine	GAZ	GAZ:00002724	forest biome	ENVO	ENVO:01000174	51	degree	UO	UO:0000185	24	degree	UO	UO:0000185					Literature Search	UKR_80412	UKR
Publication	publication	IAO	IAO:0000311	Ukraine	GAZ	GAZ:00002724	forest biome	ENVO	ENVO:01000174	50.45	degree	UO	UO:0000185	30.3	degree	UO	UO:0000185					Literature Search	UKR_80412	UKR
Publication	publication	IAO	IAO:0000311	Ukraine	GAZ	GAZ:00002724	forest biome	ENVO	ENVO:01000174	50.5	degree	UO	UO:0000185	30.7	degree	UO	UO:0000185					Literature Search	UKR_80419	UKR
Publication	publication	IAO	IAO:0000311	Ukraine	GAZ	GAZ:00002724	forest biome	ENVO	ENVO:01000174	50.55	degree	UO	UO:0000185	30.35	degree	UO	UO:0000185					Literature Search	UKR_80412	UKR
Publication	publication	IAO	IAO:0000311	Ukraine	GAZ	GAZ:00002724	forest biome	ENVO	ENVO:01000174	50.7	degree	UO	UO:0000185	30.8	degree	UO	UO:0000185					Literature Search	UKR_80419	UKR
Publication	publication	IAO	IAO:0000311	Ukraine	GAZ	GAZ:00002724	forest biome	ENVO	ENVO:01000174	51.1	degree	UO	UO:0000185	28.5	degree	UO	UO:0000185					Literature Search	UKR_80412	UKR
Publication	publication	IAO	IAO:0000311	Ukraine	GAZ	GAZ:00002724	forest biome	ENVO	ENVO:01000174	46.5	degree	UO	UO:0000185	33	degree	UO	UO:0000185					Literature Search	UKR_80814	UKR
Publication	publication	IAO	IAO:0000311	Ukraine	GAZ	GAZ:00002724	forest biome	ENVO	ENVO:01000174	46.6	degree	UO	UO:0000185	32.73	degree	UO	UO:0000185					Literature Search	UKR_80814	UKR
Publication	publication	IAO	IAO:0000311	Ukraine	GAZ	GAZ:00002724	forest biome	ENVO	ENVO:01000174	46.5	degree	UO	UO:0000185	32.64	degree	UO	UO:0000185					Literature Search	UKR_80814	UKR
Publication	publication	IAO	IAO:0000311	Ukraine	GAZ	GAZ:00002724	forest biome	ENVO	ENVO:01000174	46.4	degree	UO	UO:0000185	32.6	degree	UO	UO:0000185					Literature Search	UKR_80814	UKR
Publication	publication	IAO	IAO:0000311	Ukraine	GAZ	GAZ:00002724	forest biome	ENVO	ENVO:01000174	48.3	degree	UO	UO:0000185	24.3	degree	UO	UO:0000185					Literature Search	UKR_80504	UKR
Publication	publication	IAO	IAO:0000311	Ukraine	GAZ	GAZ:00002724	forest biome	ENVO	ENVO:01000174	48.2	degree	UO	UO:0000185	25.2	degree	UO	UO:0000185					Literature Search	UKR_80504	UKR
Publication	publication	IAO	IAO:0000311	Ukraine	GAZ	GAZ:00002724	forest biome	ENVO	ENVO:01000174	48.47	degree	UO	UO:0000185	24.63	degree	UO	UO:0000185					Literature Search	UKR_80504	UKR
Publication	publication	IAO	IAO:0000311	Ukraine	GAZ	GAZ:00002724	forest biome	ENVO	ENVO:01000174	48.49	degree	UO	UO:0000185	24.57	degree	UO	UO:0000185					Literature Search	UKR_80504	UKR
Publication	publication	IAO	IAO:0000311	Ukraine	GAZ	GAZ:00002724	forest biome	ENVO	ENVO:01000174	48.5	degree	UO	UO:0000185	24.57	degree	UO	UO:0000185					Literature Search	UKR_80504	UKR
Publication	publication	IAO	IAO:0000311	Ukraine	GAZ	GAZ:00002724	forest biome	ENVO	ENVO:01000174	48.51	degree	UO	UO:0000185	24.58	degree	UO	UO:0000185					Literature Search	UKR_80504	UKR
Publication	publication	IAO	IAO:0000311	Ukraine	GAZ	GAZ:00002724	forest biome	ENVO	ENVO:01000174	48.48	degree	UO	UO:0000185	24.6	degree	UO	UO:0000185					Literature Search	UKR_80504	UKR
Publication	publication	IAO	IAO:0000311	Ukraine	GAZ	GAZ:00002724	forest biome	ENVO	ENVO:01000174	48.48	degree	UO	UO:0000185	24.63	degree	UO	UO:0000185					Literature Search	UKR_80504	UKR
Publication	publication	IAO	IAO:0000311	Ukraine	GAZ	GAZ:00002724	forest biome	ENVO	ENVO:01000174	48.46	degree	UO	UO:0000185	24.71	degree	UO	UO:0000185					Literature Search	UKR_80504	UKR
Publication	publication	IAO	IAO:0000311	Ukraine	GAZ	GAZ:00002724	forest biome	ENVO	ENVO:01000174	48.45	degree	UO	UO:0000185	24.69	degree	UO	UO:0000185					Literature Search	UKR_80504	UKR
Publication	publication	IAO	IAO:0000311	Ukraine	GAZ	GAZ:00002724	forest biome	ENVO	ENVO:01000174	48.46	degree	UO	UO:0000185	24.72	degree	UO	UO:0000185					Literature Search	UKR_80504	UKR
Publication	publication	IAO	IAO:0000311	Ukraine	GAZ	GAZ:00002724	forest biome	ENVO	ENVO:01000174	48.45	degree	UO	UO:0000185	24.72	degree	UO	UO:0000185					Literature Search	UKR_80504	UKR
Publication	publication	IAO	IAO:0000311	Ukraine	GAZ	GAZ:00002724	forest biome	ENVO	ENVO:01000174	48.45	degree	UO	UO:0000185	24.73	degree	UO	UO:0000185					Literature Search	UKR_80504	UKR
Publication	publication	IAO	IAO:0000311	Ukraine	GAZ	GAZ:00002724	forest biome	ENVO	ENVO:01000174	48.46	degree	UO	UO:0000185	24.63	degree	UO	UO:0000185					Literature Search	UKR_80504	UKR
Publication	publication	IAO	IAO:0000311	Ukraine	GAZ	GAZ:00002724	forest biome	ENVO	ENVO:01000174	48.55	degree	UO	UO:0000185	24.6	degree	UO	UO:0000185					Literature Search	UKR_80504	UKR
Publication	publication	IAO	IAO:0000311	Ukraine	GAZ	GAZ:00002724	forest biome	ENVO	ENVO:01000174	48.51	degree	UO	UO:0000185	24.55	degree	UO	UO:0000185					Literature Search	UKR_80504	UKR
Publication	publication	IAO	IAO:0000311	Ukraine	GAZ	GAZ:00002724	forest biome	ENVO	ENVO:01000174	48.46	degree	UO	UO:0000185	24.7	degree	UO	UO:0000185					Literature Search	UKR_80504	UKR
Publication	publication	IAO	IAO:0000311	Ukraine	GAZ	GAZ:00002724	forest biome	ENVO	ENVO:01000174	49.5	degree	UO	UO:0000185	22.91	degree	UO	UO:0000185					Literature Search	UKR_80504	UKR
Publication	publication	IAO	IAO:0000311	Ukraine	GAZ	GAZ:00002724	forest biome	ENVO	ENVO:01000174	49.5	degree	UO	UO:0000185	22.88	degree	UO	UO:0000185					Literature Search	UKR_80504	UKR
Publication	publication	IAO	IAO:0000311	Ukraine	GAZ	GAZ:00002724	forest biome	ENVO	ENVO:01000174	48.1	degree	UO	UO:0000185	25.25	degree	UO	UO:0000185					Literature Search	UKR_80504	UKR
Publication	publication	IAO	IAO:0000311	Ukraine	GAZ	GAZ:00002724	forest biome	ENVO	ENVO:01000174	48.52	degree	UO	UO:0000185	24.59	degree	UO	UO:0000185					Literature Search	UKR_80504	UKR
Publication	publication	IAO	IAO:0000311	Ukraine	GAZ	GAZ:00002724	forest biome	ENVO	ENVO:01000174	48.53	degree	UO	UO:0000185	24.58	degree	UO	UO:0000185					Literature Search	UKR_80504	UKR
Publication	publication	IAO	IAO:0000311	Ukraine	GAZ	GAZ:00002724	forest biome	ENVO	ENVO:01000174	48.2	degree	UO	UO:0000185	25.3	degree	UO	UO:0000185					Literature Search	UKR_80504	UKR
Publication	publication	IAO	IAO:0000311	Ukraine	GAZ	GAZ:00002724	forest biome	ENVO	ENVO:01000174	48.4	degree	UO	UO:0000185	35.2	degree	UO	UO:0000185					Literature Search	UKR_80814	UKR
Publication	publication	IAO	IAO:0000311	Ukraine	GAZ	GAZ:00002724	forest biome	ENVO	ENVO:01000174	48.5	degree	UO	UO:0000185	34.9	degree	UO	UO:0000185					Literature Search	UKR_80814	UKR
Publication	publication	IAO	IAO:0000311	Russia	GAZ	GAZ:00002721	forest biome	ENVO	ENVO:01000174	56	degree	UO	UO:0000185	92	degree	UO	UO:0000185					Literature Search	RUS_80444	RUS
Publication	publication	IAO	IAO:0000311	Kazakhstan	GAZ	GAZ:00004999	forest biome	ENVO	ENVO:01000174	53	degree	UO	UO:0000185	70.2	degree	UO	UO:0000185					Literature Search	KAZ_80811	KAZ
Publication	publication	IAO	IAO:0000311	Kazakhstan	GAZ	GAZ:00004999	forest biome	ENVO	ENVO:01000174	53	degree	UO	UO:0000185	70.1	degree	UO	UO:0000185					Literature Search	KAZ_80811	KAZ
Publication	publication	IAO	IAO:0000311	Russia	GAZ	GAZ:00002721	forest biome	ENVO	ENVO:01000174	53	degree	UO	UO:0000185	93	degree	UO	UO:0000185					Literature Search	RUS_80519	RUS
Publication	publication	IAO	IAO:0000311	Russia	GAZ	GAZ:00002721	forest biome	ENVO	ENVO:01000174	52	degree	UO	UO:0000185	92	degree	UO	UO:0000185					Literature Search	RUS_80519	RUS
Publication	publication	IAO	IAO:0000311	Russia	GAZ	GAZ:00002721	forest biome	ENVO	ENVO:01000174	52	degree	UO	UO:0000185	95.3	degree	UO	UO:0000185					Literature Search	RUS_80815	RUS
Publication	publication	IAO	IAO:0000311	Russia	GAZ	GAZ:00002721	forest biome	ENVO	ENVO:01000174	59	degree	UO	UO:0000185	93	degree	UO	UO:0000185					Literature Search	RUS_80601	RUS
Publication	publication	IAO	IAO:0000311	Russia	GAZ	GAZ:00002721	forest biome	ENVO	ENVO:01000174	54	degree	UO	UO:0000185	95	degree	UO	UO:0000185					Literature Search	RUS_80601	RUS
Publication	publication	IAO	IAO:0000311	Russia	GAZ	GAZ:00002721	forest biome	ENVO	ENVO:01000174	62	degree	UO	UO:0000185	87	degree	UO	UO:0000185					Literature Search	RUS_80611	RUS
Publication	publication	IAO	IAO:0000311	Russia	GAZ	GAZ:00002721	forest biome	ENVO	ENVO:01000174	61	degree	UO	UO:0000185	88	degree	UO	UO:0000185					Literature Search	RUS_80611	RUS
Publication	publication	IAO	IAO:0000311	Russia	GAZ	GAZ:00002721	forest biome	ENVO	ENVO:01000174	53	degree	UO	UO:0000185	96	degree	UO	UO:0000185					Literature Search	RUS_80519	RUS
Publication	publication	IAO	IAO:0000311	Russia	GAZ	GAZ:00002721	forest biome	ENVO	ENVO:01000174	52	degree	UO	UO:0000185	88	degree	UO	UO:0000185					Literature Search	RUS_80519	RUS
Publication	publication	IAO	IAO:0000311	Russia	GAZ	GAZ:00002721	forest biome	ENVO	ENVO:01000174	60	degree	UO	UO:0000185	91	degree	UO	UO:0000185					Literature Search	RUS_80601	RUS
Publication	publication	IAO	IAO:0000311	Russia	GAZ	GAZ:00002721	forest biome	ENVO	ENVO:01000174	44.3	degree	UO	UO:0000185	134.3	degree	UO	UO:0000185					Literature Search	RUS_80443	RUS
Publication	publication	IAO	IAO:0000311	Russia	GAZ	GAZ:00002721	forest biome	ENVO	ENVO:01000174	45	degree	UO	UO:0000185	135	degree	UO	UO:0000185					Literature Search	RUS_80443	RUS
Publication	publication	IAO	IAO:0000311	Kazakhstan	GAZ	GAZ:00004999	forest biome	ENVO	ENVO:01000174	55	degree	UO	UO:0000185	69	degree	UO	UO:0000185					Literature Search	KAZ_80809	KAZ
Publication	publication	IAO	IAO:0000311	Russia	GAZ	GAZ:00002721	forest biome	ENVO	ENVO:01000174	66	degree	UO	UO:0000185	87.3	degree	UO	UO:0000185					Literature Search	RUS_80611	RUS
Publication	publication	IAO	IAO:0000311	Russia	GAZ	GAZ:00002721	forest biome	ENVO	ENVO:01000174	62	degree	UO	UO:0000185	90	degree	UO	UO:0000185					Literature Search	RUS_80601	RUS
Publication	publication	IAO	IAO:0000311	Russia	GAZ	GAZ:00002721	forest biome	ENVO	ENVO:01000174	56.33	degree	UO	UO:0000185	93	degree	UO	UO:0000185					Literature Search	RUS_80817	RUS
Publication	publication	IAO	IAO:0000311	Russia	GAZ	GAZ:00002721	forest biome	ENVO	ENVO:01000174	53.5	degree	UO	UO:0000185	92	degree	UO	UO:0000185					Literature Search	RUS_80817	RUS
Publication	publication	IAO	IAO:0000311	Russia	GAZ	GAZ:00002721	forest biome	ENVO	ENVO:01000174	51.75	degree	UO	UO:0000185	94.5	degree	UO	UO:0000185					Literature Search	RUS_80815	RUS
Publication	publication	IAO	IAO:0000311	Russia	GAZ	GAZ:00002721	forest biome	ENVO	ENVO:01000174	67	degree	UO	UO:0000185	123	degree	UO	UO:0000185					Literature Search	RUS_80601	RUS
Publication	publication	IAO	IAO:0000311	Russia	GAZ	GAZ:00002721	forest biome	ENVO	ENVO:01000174	68	degree	UO	UO:0000185	134	degree	UO	UO:0000185					Literature Search	RUS_80605	RUS
Publication	publication	IAO	IAO:0000311	Russia	GAZ	GAZ:00002721	forest biome	ENVO	ENVO:01000174	62	degree	UO	UO:0000185	130	degree	UO	UO:0000185					Literature Search	RUS_80601	RUS
Publication	publication	IAO	IAO:0000311	Russia	GAZ	GAZ:00002721	forest biome	ENVO	ENVO:01000174	62.5	degree	UO	UO:0000185	132	degree	UO	UO:0000185					Literature Search	RUS_80601	RUS
Publication	publication	IAO	IAO:0000311	Russia	GAZ	GAZ:00002721	forest biome	ENVO	ENVO:01000174	60.3	degree	UO	UO:0000185	121	degree	UO	UO:0000185					Literature Search	RUS_80601	RUS
Publication	publication	IAO	IAO:0000311	Russia	GAZ	GAZ:00002721	forest biome	ENVO	ENVO:01000174	61	degree	UO	UO:0000185	69	degree	UO	UO:0000185					Literature Search	RUS_80611	RUS
Publication	publication	IAO	IAO:0000311	Russia	GAZ	GAZ:00002721	forest biome	ENVO	ENVO:01000174	61.1	degree	UO	UO:0000185	73	degree	UO	UO:0000185					Literature Search	RUS_80611	RUS
Publication	publication	IAO	IAO:0000311	Russia	GAZ	GAZ:00002721	forest biome	ENVO	ENVO:01000174	61	degree	UO	UO:0000185	63	degree	UO	UO:0000185					Literature Search	RUS_80611	RUS
Publication	publication	IAO	IAO:0000311	Russia	GAZ	GAZ:00002721	forest biome	ENVO	ENVO:01000174	62.15	degree	UO	UO:0000185	117.2	degree	UO	UO:0000185					Literature Search	RUS_80601	RUS
Publication	publication	IAO	IAO:0000311	Russia	GAZ	GAZ:00002721	forest biome	ENVO	ENVO:01000174	56.25	degree	UO	UO:0000185	85	degree	UO	UO:0000185					Literature Search	RUS_80817	RUS
Publication	publication	IAO	IAO:0000311	Russia	GAZ	GAZ:00002721	forest biome	ENVO	ENVO:01000174	56	degree	UO	UO:0000185	94	degree	UO	UO:0000185					Literature Search	RUS_80817	RUS
Publication	publication	IAO	IAO:0000311	Russia	GAZ	GAZ:00002721	forest biome	ENVO	ENVO:01000174	57	degree	UO	UO:0000185	96	degree	UO	UO:0000185					Literature Search	RUS_80601	RUS
Publication	publication	IAO	IAO:0000311	Russia	GAZ	GAZ:00002721	forest biome	ENVO	ENVO:01000174	58	degree	UO	UO:0000185	95	degree	UO	UO:0000185					Literature Search	RUS_80601	RUS
Publication	publication	IAO	IAO:0000311	Russia	GAZ	GAZ:00002721	forest biome	ENVO	ENVO:01000174	56.3	degree	UO	UO:0000185	101.5	degree	UO	UO:0000185					Literature Search	RUS_80601	RUS
Publication	publication	IAO	IAO:0000311	Kazakhstan	GAZ	GAZ:00004999	forest biome	ENVO	ENVO:01000174	49	degree	UO	UO:0000185	83.5	degree	UO	UO:0000185					Literature Search	KAZ_80802	KAZ
Publication	publication	IAO	IAO:0000311	Russia	GAZ	GAZ:00002721	forest biome	ENVO	ENVO:01000174	62	degree	UO	UO:0000185	102.5	degree	UO	UO:0000185					Literature Search	RUS_80601	RUS
Publication	publication	IAO	IAO:0000311	Russia	GAZ	GAZ:00002721	forest biome	ENVO	ENVO:01000174	62	degree	UO	UO:0000185	118	degree	UO	UO:0000185					Literature Search	RUS_80601	RUS
Publication	publication	IAO	IAO:0000311	Russia	GAZ	GAZ:00002721	forest biome	ENVO	ENVO:01000174	66	degree	UO	UO:0000185	90	degree	UO	UO:0000185					Literature Search	RUS_80601	RUS
Publication	publication	IAO	IAO:0000311	Russia	GAZ	GAZ:00002721	forest biome	ENVO	ENVO:01000174	62	degree	UO	UO:0000185	89	degree	UO	UO:0000185					Literature Search	RUS_80611	RUS
Publication	publication	IAO	IAO:0000311	Russia	GAZ	GAZ:00002721	forest biome	ENVO	ENVO:01000174	62	degree	UO	UO:0000185	73	degree	UO	UO:0000185					Literature Search	RUS_80611	RUS
Publication	publication	IAO	IAO:0000311	Kazakhstan	GAZ	GAZ:00004999	forest biome	ENVO	ENVO:01000174	52.2	degree	UO	UO:0000185	64	degree	UO	UO:0000185					Literature Search	KAZ_80810	KAZ
Publication	publication	IAO	IAO:0000311	Kazakhstan	GAZ	GAZ:00004999	forest biome	ENVO	ENVO:01000174	53.2	degree	UO	UO:0000185	65	degree	UO	UO:0000185					Literature Search	KAZ_80810	KAZ
Publication	publication	IAO	IAO:0000311	Kazakhstan	GAZ	GAZ:00004999	forest biome	ENVO	ENVO:01000174	52	degree	UO	UO:0000185	78.75	degree	UO	UO:0000185					Literature Search	KAZ_80810	KAZ
Publication	publication	IAO	IAO:0000311	Russia	GAZ	GAZ:00002721	forest biome	ENVO	ENVO:01000174	56.72	degree	UO	UO:0000185	85.67	degree	UO	UO:0000185					Literature Search	RUS_80444	RUS
Publication	publication	IAO	IAO:0000311	Russia	GAZ	GAZ:00002721	forest biome	ENVO	ENVO:01000174	56	degree	UO	UO:0000185	84	degree	UO	UO:0000185					Literature Search	RUS_80444	RUS
Publication	publication	IAO	IAO:0000311	Russia	GAZ	GAZ:00002721	forest biome	ENVO	ENVO:01000174	56	degree	UO	UO:0000185	82.5	degree	UO	UO:0000185					Literature Search	RUS_80444	RUS
Publication	publication	IAO	IAO:0000311	Russia	GAZ	GAZ:00002721	forest biome	ENVO	ENVO:01000174	54.33	degree	UO	UO:0000185	82.5	degree	UO	UO:0000185					Literature Search	RUS_80809	RUS
Publication	publication	IAO	IAO:0000311	Russia	GAZ	GAZ:00002721	forest biome	ENVO	ENVO:01000174	56	degree	UO	UO:0000185	85	degree	UO	UO:0000185					Literature Search	RUS_80817	RUS
Publication	publication	IAO	IAO:0000311	Russia	GAZ	GAZ:00002721	forest biome	ENVO	ENVO:01000174	58	degree	UO	UO:0000185	83	degree	UO	UO:0000185					Literature Search	RUS_80611	RUS
Publication	publication	IAO	IAO:0000311	Russia	GAZ	GAZ:00002721	forest biome	ENVO	ENVO:01000174	51	degree	UO	UO:0000185	80	degree	UO	UO:0000185					Literature Search	RUS_80810	RUS
Publication	publication	IAO	IAO:0000311	Russia	GAZ	GAZ:00002721	forest biome	ENVO	ENVO:01000174	54.2	degree	UO	UO:0000185	82.3	degree	UO	UO:0000185					Literature Search	RUS_80809	RUS
Publication	publication	IAO	IAO:0000311	Russia	GAZ	GAZ:00002721	forest biome	ENVO	ENVO:01000174	58	degree	UO	UO:0000185	59	degree	UO	UO:0000185					Literature Search	RUS_80610	RUS
Publication	publication	IAO	IAO:0000311	Russia	GAZ	GAZ:00002721	forest biome	ENVO	ENVO:01000174	55	degree	UO	UO:0000185	123	degree	UO	UO:0000185					Literature Search	RUS_80601	RUS
Publication	publication	IAO	IAO:0000311	Russia	GAZ	GAZ:00002721	forest biome	ENVO	ENVO:01000174	55	degree	UO	UO:0000185	127	degree	UO	UO:0000185					Literature Search	RUS_80601	RUS
Publication	publication	IAO	IAO:0000311	Russia	GAZ	GAZ:00002721	forest biome	ENVO	ENVO:01000174	56	degree	UO	UO:0000185	125	degree	UO	UO:0000185					Literature Search	RUS_80601	RUS
Publication	publication	IAO	IAO:0000311	Russia	GAZ	GAZ:00002721	forest biome	ENVO	ENVO:01000174	57.1	degree	UO	UO:0000185	128	degree	UO	UO:0000185					Literature Search	RUS_81112	RUS
Publication	publication	IAO	IAO:0000311	Russia	GAZ	GAZ:00002721	forest biome	ENVO	ENVO:01000174	57	degree	UO	UO:0000185	125	degree	UO	UO:0000185					Literature Search	RUS_80601	RUS
Publication	publication	IAO	IAO:0000311	Russia	GAZ	GAZ:00002721	forest biome	ENVO	ENVO:01000174	58.2	degree	UO	UO:0000185	125.3	degree	UO	UO:0000185					Literature Search	RUS_80601	RUS
Publication	publication	IAO	IAO:0000311	Russia	GAZ	GAZ:00002721	forest biome	ENVO	ENVO:01000174	57	degree	UO	UO:0000185	126.3	degree	UO	UO:0000185					Literature Search	RUS_80601	RUS
Publication	publication	IAO	IAO:0000311	Russia	GAZ	GAZ:00002721	forest biome	ENVO	ENVO:01000174	55.1	degree	UO	UO:0000185	125	degree	UO	UO:0000185					Literature Search	RUS_80601	RUS
Publication	publication	IAO	IAO:0000311	Russia	GAZ	GAZ:00002721	forest biome	ENVO	ENVO:01000174	59	degree	UO	UO:0000185	125	degree	UO	UO:0000185					Literature Search	RUS_80601	RUS
Publication	publication	IAO	IAO:0000311	Russia	GAZ	GAZ:00002721	forest biome	ENVO	ENVO:01000174	57.7	degree	UO	UO:0000185	126	degree	UO	UO:0000185					Literature Search	RUS_80601	RUS
Publication	publication	IAO	IAO:0000311	Russia	GAZ	GAZ:00002721	forest biome	ENVO	ENVO:01000174	53	degree	UO	UO:0000185	83	degree	UO	UO:0000185					Literature Search	RUS_80810	RUS
Publication	publication	IAO	IAO:0000311	Russia	GAZ	GAZ:00002721	forest biome	ENVO	ENVO:01000174	52	degree	UO	UO:0000185	80.3	degree	UO	UO:0000185					Literature Search	RUS_80810	RUS
Publication	publication	IAO	IAO:0000311	Russia	GAZ	GAZ:00002721	forest biome	ENVO	ENVO:01000174	67.5	degree	UO	UO:0000185	87	degree	UO	UO:0000185					Literature Search	RUS_80601	RUS
Publication	publication	IAO	IAO:0000311	Russia	GAZ	GAZ:00002721	forest biome	ENVO	ENVO:01000174	60	degree	UO	UO:0000185	90	degree	UO	UO:0000185					Literature Search	RUS_80611	RUS
Publication	publication	IAO	IAO:0000311	Russia	GAZ	GAZ:00002721	forest biome	ENVO	ENVO:01000174	52	degree	UO	UO:0000185	95	degree	UO	UO:0000185					Literature Search	RUS_80815	RUS
Publication	publication	IAO	IAO:0000311	Russia	GAZ	GAZ:00002721	forest biome	ENVO	ENVO:01000174	51.1	degree	UO	UO:0000185	95	degree	UO	UO:0000185					Literature Search	RUS_80815	RUS
Publication	publication	IAO	IAO:0000311	Russia	GAZ	GAZ:00002721	forest biome	ENVO	ENVO:01000174	64	degree	UO	UO:0000185	99	degree	UO	UO:0000185					Literature Search	RUS_80601	RUS
Publication	publication	IAO	IAO:0000311	Russia	GAZ	GAZ:00002721	forest biome	ENVO	ENVO:01000174	62	degree	UO	UO:0000185	92	degree	UO	UO:0000185					Literature Search	RUS_80601	RUS
Publication	publication	IAO	IAO:0000311	Russia	GAZ	GAZ:00002721	forest biome	ENVO	ENVO:01000174	62	degree	UO	UO:0000185	102	degree	UO	UO:0000185					Literature Search	RUS_80601	RUS
Publication	publication	IAO	IAO:0000311	Russia	GAZ	GAZ:00002721	forest biome	ENVO	ENVO:01000174	62.3	degree	UO	UO:0000185	88	degree	UO	UO:0000185					Literature Search	RUS_80611	RUS
Publication	publication	IAO	IAO:0000311	Russia	GAZ	GAZ:00002721	forest biome	ENVO	ENVO:01000174	52	degree	UO	UO:0000185	114	degree	UO	UO:0000185					Literature Search	RUS_80609	RUS
Publication	publication	IAO	IAO:0000311	Mongolia	GAZ	GAZ:00008744	forest biome	ENVO	ENVO:01000174	49.2	degree	UO	UO:0000185	110	degree	UO	UO:0000185					Literature Search	MGL_80609	MGL
Publication	publication	IAO	IAO:0000311	Russia	GAZ	GAZ:00002721	forest biome	ENVO	ENVO:01000174	56.2	degree	UO	UO:0000185	95.45	degree	UO	UO:0000185					Literature Search	RUS_80817	RUS
Publication	publication	IAO	IAO:0000311	Russia	GAZ	GAZ:00002721	forest biome	ENVO	ENVO:01000174	58	degree	UO	UO:0000185	69	degree	UO	UO:0000185					Literature Search	RUS_80611	RUS
Publication	publication	IAO	IAO:0000311	Russia	GAZ	GAZ:00002721	forest biome	ENVO	ENVO:01000174	43.3	degree	UO	UO:0000185	134	degree	UO	UO:0000185					Literature Search	RUS_80443	RUS
Publication	publication	IAO	IAO:0000311	Russia	GAZ	GAZ:00002721	forest biome	ENVO	ENVO:01000174	57.4	degree	UO	UO:0000185	85	degree	UO	UO:0000185					Literature Search	RUS_80444	RUS
Publication	publication	IAO	IAO:0000311	Russia	GAZ	GAZ:00002721	forest biome	ENVO	ENVO:01000174	53.3	degree	UO	UO:0000185	107	degree	UO	UO:0000185					Literature Search	RUS_80601	RUS
Publication	publication	IAO	IAO:0000311	Russia	GAZ	GAZ:00002721	forest biome	ENVO	ENVO:01000174	61	degree	UO	UO:0000185	87	degree	UO	UO:0000185					Literature Search	RUS_80611	RUS
Publication	publication	IAO	IAO:0000311	Russia	GAZ	GAZ:00002721	forest biome	ENVO	ENVO:01000174	55	degree	UO	UO:0000185	64	degree	UO	UO:0000185					Literature Search	RUS_80809	RUS
Publication	publication	IAO	IAO:0000311	Russia	GAZ	GAZ:00002721	forest biome	ENVO	ENVO:01000174	55	degree	UO	UO:0000185	83	degree	UO	UO:0000185					Literature Search	RUS_80809	RUS
Publication	publication	IAO	IAO:0000311	Russia	GAZ	GAZ:00002721	forest biome	ENVO	ENVO:01000174	51.3	degree	UO	UO:0000185	128	degree	UO	UO:0000185					Literature Search	RUS_80901	RUS
Publication	publication	IAO	IAO:0000311	Russia	GAZ	GAZ:00002721	forest biome	ENVO	ENVO:01000174	56	degree	UO	UO:0000185	90.1	degree	UO	UO:0000185					Literature Search	RUS_80444	RUS
Publication	publication	IAO	IAO:0000311	Russia	GAZ	GAZ:00002721	forest biome	ENVO	ENVO:01000174	56	degree	UO	UO:0000185	90.3	degree	UO	UO:0000185					Literature Search	RUS_80444	RUS
Publication	publication	IAO	IAO:0000311	Russia	GAZ	GAZ:00002721	forest biome	ENVO	ENVO:01000174	60.5	degree	UO	UO:0000185	148	degree	UO	UO:0000185					Literature Search	RUS_80605	RUS
Publication	publication	IAO	IAO:0000311	Russia	GAZ	GAZ:00002721	forest biome	ENVO	ENVO:01000174	60.3	degree	UO	UO:0000185	148	degree	UO	UO:0000185					Literature Search	RUS_80605	RUS
Publication	publication	IAO	IAO:0000311	Russia	GAZ	GAZ:00002721	forest biome	ENVO	ENVO:01000174	57	degree	UO	UO:0000185	83	degree	UO	UO:0000185					Literature Search	RUS_80444	RUS
Publication	publication	IAO	IAO:0000311	Russia	GAZ	GAZ:00002721	forest biome	ENVO	ENVO:01000174	54	degree	UO	UO:0000185	86	degree	UO	UO:0000185					Literature Search	RUS_80444	RUS
Publication	publication	IAO	IAO:0000311	Russia	GAZ	GAZ:00002721	forest biome	ENVO	ENVO:01000174	55	degree	UO	UO:0000185	89.3	degree	UO	UO:0000185					Literature Search	RUS_80519	RUS
Publication	publication	IAO	IAO:0000311	Russia	GAZ	GAZ:00002721	forest biome	ENVO	ENVO:01000174	59.3	degree	UO	UO:0000185	60	degree	UO	UO:0000185					Literature Search	RUS_80611	RUS
Publication	publication	IAO	IAO:0000311	Russia	GAZ	GAZ:00002721	forest biome	ENVO	ENVO:01000174	55	degree	UO	UO:0000185	60	degree	UO	UO:0000185					Literature Search	RUS_80611	RUS
Publication	publication	IAO	IAO:0000311	Russia	GAZ	GAZ:00002721	forest biome	ENVO	ENVO:01000174	58	degree	UO	UO:0000185	97	degree	UO	UO:0000185					Literature Search	RUS_80601	RUS
Publication	publication	IAO	IAO:0000311	Russia	GAZ	GAZ:00002721	forest biome	ENVO	ENVO:01000174	56.3	degree	UO	UO:0000185	85	degree	UO	UO:0000185					Literature Search	RUS_80817	RUS
Publication	publication	IAO	IAO:0000311	Russia	GAZ	GAZ:00002721	forest biome	ENVO	ENVO:01000174	57	degree	UO	UO:0000185	95	degree	UO	UO:0000185					Literature Search	RUS_80601	RUS
Publication	publication	IAO	IAO:0000311	Russia	GAZ	GAZ:00002721	forest biome	ENVO	ENVO:01000174	56	degree	UO	UO:0000185	78	degree	UO	UO:0000185					Literature Search	RUS_80444	RUS
Publication	publication	IAO	IAO:0000311	Russia	GAZ	GAZ:00002721	forest biome	ENVO	ENVO:01000174	57	degree	UO	UO:0000185	84	degree	UO	UO:0000185					Literature Search	RUS_80444	RUS
Publication	publication	IAO	IAO:0000311	Russia	GAZ	GAZ:00002721	forest biome	ENVO	ENVO:01000174	44.2	degree	UO	UO:0000185	134	degree	UO	UO:0000185					Literature Search	RUS_80443	RUS
Publication	publication	IAO	IAO:0000311	Kazakhstan	GAZ	GAZ:00004999	forest biome	ENVO	ENVO:01000174	49.99	degree	UO	UO:0000185	80	degree	UO	UO:0000185					Literature Search	KAZ_81318	KAZ
Publication	publication	IAO	IAO:0000311	Russia	GAZ	GAZ:00002721	forest biome	ENVO	ENVO:01000174	62	degree	UO	UO:0000185	33	degree	UO	UO:0000185					Literature Search	RUS_80608	RUS
Publication	publication	IAO	IAO:0000311	Russia	GAZ	GAZ:00002721	forest biome	ENVO	ENVO:01000174	60	degree	UO	UO:0000185	150	degree	UO	UO:0000185					Literature Search	RUS_80605	RUS
Publication	publication	IAO	IAO:0000311	Russia	GAZ	GAZ:00002721	forest biome	ENVO	ENVO:01000174	45.3	degree	UO	UO:0000185	148.5	degree	UO	UO:0000185					Literature Search	RUS_80438	RUS
Publication	publication	IAO	IAO:0000311	Russia	GAZ	GAZ:00002721	forest biome	ENVO	ENVO:01000174	56	degree	UO	UO:0000185	91	degree	UO	UO:0000185					Literature Search	RUS_80444	RUS
Publication	publication	IAO	IAO:0000311	Russia	GAZ	GAZ:00002721	forest biome	ENVO	ENVO:01000174	56.3	degree	UO	UO:0000185	33	degree	UO	UO:0000185					Literature Search	RUS_80436	RUS
Publication	publication	IAO	IAO:0000311	Russia	GAZ	GAZ:00002721	forest biome	ENVO	ENVO:01000174	58.06	degree	UO	UO:0000185	38.42	degree	UO	UO:0000185					Literature Search	RUS_80436	RUS
Publication	publication	IAO	IAO:0000311	Russia	GAZ	GAZ:00002721	forest biome	ENVO	ENVO:01000174	52.3	degree	UO	UO:0000185	48	degree	UO	UO:0000185					Literature Search	RUS_80814	RUS
Publication	publication	IAO	IAO:0000311	Russia	GAZ	GAZ:00002721	forest biome	ENVO	ENVO:01000174	58.1	degree	UO	UO:0000185	39	degree	UO	UO:0000185					Literature Search	RUS_80608	RUS
Publication	publication	IAO	IAO:0000311	Russia	GAZ	GAZ:00002721	forest biome	ENVO	ENVO:01000174	63.3	degree	UO	UO:0000185	38.4	degree	UO	UO:0000185					Literature Search	RUS_80608	RUS
Publication	publication	IAO	IAO:0000311	Russia	GAZ	GAZ:00002721	forest biome	ENVO	ENVO:01000174	58	degree	UO	UO:0000185	33	degree	UO	UO:0000185					Literature Search	RUS_80436	RUS
Publication	publication	IAO	IAO:0000311	Russia	GAZ	GAZ:00002721	forest biome	ENVO	ENVO:01000174	55.2	degree	UO	UO:0000185	37	degree	UO	UO:0000185					Literature Search	RUS_80436	RUS
Publication	publication	IAO	IAO:0000311	Russia	GAZ	GAZ:00002721	forest biome	ENVO	ENVO:01000174	59.4	degree	UO	UO:0000185	30.25	degree	UO	UO:0000185					Literature Search	RUS_80436	RUS
Publication	publication	IAO	IAO:0000311	Russia	GAZ	GAZ:00002721	forest biome	ENVO	ENVO:01000174	51.2	degree	UO	UO:0000185	42	degree	UO	UO:0000185					Literature Search	RUS_80419	RUS
Publication	publication	IAO	IAO:0000311	Russia	GAZ	GAZ:00002721	forest biome	ENVO	ENVO:01000174	63.3	degree	UO	UO:0000185	42	degree	UO	UO:0000185					Literature Search	RUS_80608	RUS
Publication	publication	IAO	IAO:0000311	Russia	GAZ	GAZ:00002721	forest biome	ENVO	ENVO:01000174	62	degree	UO	UO:0000185	50.2	degree	UO	UO:0000185					Literature Search	RUS_80608	RUS
Publication	publication	IAO	IAO:0000311	Russia	GAZ	GAZ:00002721	forest biome	ENVO	ENVO:01000174	64.5	degree	UO	UO:0000185	55.5	degree	UO	UO:0000185					Literature Search	RUS_80608	RUS
Publication	publication	IAO	IAO:0000311	Russia	GAZ	GAZ:00002721	forest biome	ENVO	ENVO:01000174	66	degree	UO	UO:0000185	53	degree	UO	UO:0000185					Literature Search	RUS_80608	RUS
Publication	publication	IAO	IAO:0000311	Russia	GAZ	GAZ:00002721	forest biome	ENVO	ENVO:01000174	62	degree	UO	UO:0000185	34	degree	UO	UO:0000185					Literature Search	RUS_80608	RUS
Publication	publication	IAO	IAO:0000311	Moldova	GAZ	GAZ:00003897	forest biome	ENVO	ENVO:01000174	47.3	degree	UO	UO:0000185	28.3	degree	UO	UO:0000185					Literature Search	MDA_80412	MDA
Publication	publication	IAO	IAO:0000311	Russia	GAZ	GAZ:00002721	forest biome	ENVO	ENVO:01000174	59.25	degree	UO	UO:0000185	30	degree	UO	UO:0000185					Literature Search	RUS_80608	RUS
Publication	publication	IAO	IAO:0000311	Belarus	GAZ	GAZ:00006886	forest biome	ENVO	ENVO:01000174	52	degree	UO	UO:0000185	29	degree	UO	UO:0000185					Literature Search	BLR_80412	BLR
Publication	publication	IAO	IAO:0000311	Belarus	GAZ	GAZ:00006886	forest biome	ENVO	ENVO:01000174	52	degree	UO	UO:0000185	28	degree	UO	UO:0000185					Literature Search	BLR_80412	BLR
Publication	publication	IAO	IAO:0000311	Russia	GAZ	GAZ:00002721	forest biome	ENVO	ENVO:01000174	58.2	degree	UO	UO:0000185	38.2	degree	UO	UO:0000185					Literature Search	RUS_80608	RUS
Publication	publication	IAO	IAO:0000311	Russia	GAZ	GAZ:00002721	forest biome	ENVO	ENVO:01000174	64	degree	UO	UO:0000185	48	degree	UO	UO:0000185					Literature Search	RUS_80608	RUS
Publication	publication	IAO	IAO:0000311	Russia	GAZ	GAZ:00002721	forest biome	ENVO	ENVO:01000174	55.4	degree	UO	UO:0000185	36.4	degree	UO	UO:0000185					Literature Search	RUS_80436	RUS
Publication	publication	IAO	IAO:0000311	Russia	GAZ	GAZ:00002721	forest biome	ENVO	ENVO:01000174	57.3	degree	UO	UO:0000185	41	degree	UO	UO:0000185					Literature Search	RUS_80608	RUS
Publication	publication	IAO	IAO:0000311	Ukraine	GAZ	GAZ:00002724	forest biome	ENVO	ENVO:01000174	50	degree	UO	UO:0000185	25	degree	UO	UO:0000185					Literature Search	UKR_80412	UKR
Publication	publication	IAO	IAO:0000311	Russia	GAZ	GAZ:00002721	forest biome	ENVO	ENVO:01000174	57.1	degree	UO	UO:0000185	36.3	degree	UO	UO:0000185					Literature Search	RUS_80608	RUS
Publication	publication	IAO	IAO:0000311	Russia	GAZ	GAZ:00002721	forest biome	ENVO	ENVO:01000174	66.3	degree	UO	UO:0000185	60	degree	UO	UO:0000185					Literature Search	RUS_81108	RUS
Publication	publication	IAO	IAO:0000311	Ukraine	GAZ	GAZ:00002724	forest biome	ENVO	ENVO:01000174	50.3	degree	UO	UO:0000185	27	degree	UO	UO:0000185					Literature Search	UKR_80412	UKR
Publication	publication	IAO	IAO:0000311	Ukraine	GAZ	GAZ:00002724	forest biome	ENVO	ENVO:01000174	49	degree	UO	UO:0000185	24.3	degree	UO	UO:0000185					Literature Search	UKR_80504	UKR
Publication	publication	IAO	IAO:0000311	Ukraine	GAZ	GAZ:00002724	forest biome	ENVO	ENVO:01000174	48.3	degree	UO	UO:0000185	24.3	degree	UO	UO:0000185					Literature Search	UKR_80504	UKR
Publication	publication	IAO	IAO:0000311	Ukraine	GAZ	GAZ:00002724	forest biome	ENVO	ENVO:01000174	49	degree	UO	UO:0000185	24.3	degree	UO	UO:0000185	1100	meter	UO	UO:0000008	Literature Search	UKR_80504	UKR
Publication	publication	IAO	IAO:0000311	Belarus	GAZ	GAZ:00006886	forest biome	ENVO	ENVO:01000174	54.5	degree	UO	UO:0000185	31	degree	UO	UO:0000185					Literature Search	BLR_80436	BLR
Publication	publication	IAO	IAO:0000311	Belarus	GAZ	GAZ:00006886	forest biome	ENVO	ENVO:01000174	52	degree	UO	UO:0000185	30	degree	UO	UO:0000185					Literature Search	BLR_80412	BLR
Publication	publication	IAO	IAO:0000311	Latvia	GAZ	GAZ:00002650	forest biome	ENVO	ENVO:01000174	57	degree	UO	UO:0000185	24	degree	UO	UO:0000185					Literature Search	LAT_80436	LAT
Publication	publication	IAO	IAO:0000311	Latvia	GAZ	GAZ:00002650	forest biome	ENVO	ENVO:01000174	56.5	degree	UO	UO:0000185	23.5	degree	UO	UO:0000185					Literature Search	LAT_80436	LAT
Publication	publication	IAO	IAO:0000311	Russia	GAZ	GAZ:00002721	forest biome	ENVO	ENVO:01000174	64	degree	UO	UO:0000185	42	degree	UO	UO:0000185					Literature Search	RUS_80608	RUS
Publication	publication	IAO	IAO:0000311	Russia	GAZ	GAZ:00002721	forest biome	ENVO	ENVO:01000174	60	degree	UO	UO:0000185	38	degree	UO	UO:0000185					Literature Search	RUS_80608	RUS
Publication	publication	IAO	IAO:0000311	Russia	GAZ	GAZ:00002721	forest biome	ENVO	ENVO:01000174	59	degree	UO	UO:0000185	34	degree	UO	UO:0000185					Literature Search	RUS_80608	RUS
Publication	publication	IAO	IAO:0000311	Russia	GAZ	GAZ:00002721	forest biome	ENVO	ENVO:01000174	58	degree	UO	UO:0000185	38.3	degree	UO	UO:0000185					Literature Search	RUS_80608	RUS
Publication	publication	IAO	IAO:0000311	Russia	GAZ	GAZ:00002721	forest biome	ENVO	ENVO:01000174	56.09	degree	UO	UO:0000185	37.49	degree	UO	UO:0000185					Literature Search	RUS_80436	RUS
Publication	publication	IAO	IAO:0000311	Moldova	GAZ	GAZ:00003897	forest biome	ENVO	ENVO:01000174	47.5	degree	UO	UO:0000185	28.5	degree	UO	UO:0000185					Literature Search	MDA_80412	MDA
Publication	publication	IAO	IAO:0000311	Russia	GAZ	GAZ:00002721	forest biome	ENVO	ENVO:01000174	55.4	degree	UO	UO:0000185	37	degree	UO	UO:0000185					Literature Search	RUS_80436	RUS
Publication	publication	IAO	IAO:0000311	Ukraine	GAZ	GAZ:00002724	forest biome	ENVO	ENVO:01000174	51	degree	UO	UO:0000185	30	degree	UO	UO:0000185					Literature Search	UKR_80412	UKR
Publication	publication	IAO	IAO:0000311	Russia	GAZ	GAZ:00002721	forest biome	ENVO	ENVO:01000174	55.3	degree	UO	UO:0000185	37	degree	UO	UO:0000185					Literature Search	RUS_80436	RUS
Publication	publication	IAO	IAO:0000311	Russia	GAZ	GAZ:00002721	forest biome	ENVO	ENVO:01000174	52	degree	UO	UO:0000185	45	degree	UO	UO:0000185					Literature Search	RUS_80814	RUS
Publication	publication	IAO	IAO:0000311	Russia	GAZ	GAZ:00002721	forest biome	ENVO	ENVO:01000174	52	degree	UO	UO:0000185	40	degree	UO	UO:0000185					Literature Search	RUS_80419	RUS
Publication	publication	IAO	IAO:0000311	Ukraine	GAZ	GAZ:00002724	forest biome	ENVO	ENVO:01000174	48	degree	UO	UO:0000185	37.2	degree	UO	UO:0000185	90	meter	UO	UO:0000008	Literature Search	UKR_80814	UKR
Publication	publication	IAO	IAO:0000311	Ukraine	GAZ	GAZ:00002724	forest biome	ENVO	ENVO:01000174	48.2	degree	UO	UO:0000185	32.3	degree	UO	UO:0000185	200	meter	UO	UO:0000008	Literature Search	UKR_80814	UKR
Publication	publication	IAO	IAO:0000311	Ukraine	GAZ	GAZ:00002724	forest biome	ENVO	ENVO:01000174	51.5	degree	UO	UO:0000185	32.3	degree	UO	UO:0000185	168	meter	UO	UO:0000008	Literature Search	UKR_80412	UKR
Publication	publication	IAO	IAO:0000311	Lithuania	GAZ	GAZ:00002960	forest biome	ENVO	ENVO:01000174	55.5	degree	UO	UO:0000185	23.58	degree	UO	UO:0000185					Literature Search	LTU_80436	LTU
Publication	publication	IAO	IAO:0000311	Lithuania	GAZ	GAZ:00002960	forest biome	ENVO	ENVO:01000174	55.5	degree	UO	UO:0000185	23.6	degree	UO	UO:0000185					Literature Search	LTU_80436	LTU
Publication	publication	IAO	IAO:0000311	Estonia	GAZ	GAZ:00002959	forest biome	ENVO	ENVO:01000174	58.3	degree	UO	UO:0000185	26.5	degree	UO	UO:0000185					Literature Search	EST_80436	EST
Publication	publication	IAO	IAO:0000311	Estonia	GAZ	GAZ:00002959	forest biome	ENVO	ENVO:01000174	58.5	degree	UO	UO:0000185	26.83	degree	UO	UO:0000185					Literature Search	EST_80436	EST
Publication	publication	IAO	IAO:0000311	Russia	GAZ	GAZ:00002721	forest biome	ENVO	ENVO:01000174	58.1	degree	UO	UO:0000185	38.2	degree	UO	UO:0000185					Literature Search	RUS_80608	RUS
Publication	publication	IAO	IAO:0000311	Russia	GAZ	GAZ:00002721	forest biome	ENVO	ENVO:01000174	53	degree	UO	UO:0000185	42	degree	UO	UO:0000185					Literature Search	RUS_80419	RUS
Publication	publication	IAO	IAO:0000311	Belarus	GAZ	GAZ:00006886	forest biome	ENVO	ENVO:01000174	53.25	degree	UO	UO:0000185	28.83	degree	UO	UO:0000185					Literature Search	BLR_80412	BLR
Publication	publication	IAO	IAO:0000311	Belarus	GAZ	GAZ:00006886	forest biome	ENVO	ENVO:01000174	52.5	degree	UO	UO:0000185	27.83	degree	UO	UO:0000185					Literature Search	BLR_80412	BLR
Publication	publication	IAO	IAO:0000311	Ukraine	GAZ	GAZ:00002724	forest biome	ENVO	ENVO:01000174	50	degree	UO	UO:0000185	27	degree	UO	UO:0000185					Literature Search	UKR_80412	UKR
Publication	publication	IAO	IAO:0000311	Ukraine	GAZ	GAZ:00002724	forest biome	ENVO	ENVO:01000174	51	degree	UO	UO:0000185	27	degree	UO	UO:0000185					Literature Search	UKR_80412	UKR
Publication	publication	IAO	IAO:0000311	Ukraine	GAZ	GAZ:00002724	forest biome	ENVO	ENVO:01000174	51	degree	UO	UO:0000185	28	degree	UO	UO:0000185					Literature Search	UKR_80412	UKR
Publication	publication	IAO	IAO:0000311	Ukraine	GAZ	GAZ:00002724	forest biome	ENVO	ENVO:01000174	51	degree	UO	UO:0000185	26	degree	UO	UO:0000185					Literature Search	UKR_80412	UKR
Publication	publication	IAO	IAO:0000311	Ukraine	GAZ	GAZ:00002724	forest biome	ENVO	ENVO:01000174	49	degree	UO	UO:0000185	32	degree	UO	UO:0000185					Literature Search	UKR_80412	UKR
Publication	publication	IAO	IAO:0000311	Russia	GAZ	GAZ:00002721	forest biome	ENVO	ENVO:01000174	57	degree	UO	UO:0000185	63	degree	UO	UO:0000185					Literature Search	RUS_80611	RUS
Publication	publication	IAO	IAO:0000311	Russia	GAZ	GAZ:00002721	forest biome	ENVO	ENVO:01000174	59.3	degree	UO	UO:0000185	44	degree	UO	UO:0000185					Literature Search	RUS_80608	RUS
Publication	publication	IAO	IAO:0000311	Russia	GAZ	GAZ:00002721	forest biome	ENVO	ENVO:01000174	49	degree	UO	UO:0000185	44	degree	UO	UO:0000185					Literature Search	RUS_80814	RUS
Publication	publication	IAO	IAO:0000311	Russia	GAZ	GAZ:00002721	forest biome	ENVO	ENVO:01000174	61	degree	UO	UO:0000185	51	degree	UO	UO:0000185					Literature Search	RUS_80608	RUS
Publication	publication	IAO	IAO:0000311	Russia	GAZ	GAZ:00002721	forest biome	ENVO	ENVO:01000174	56	degree	UO	UO:0000185	38	degree	UO	UO:0000185					Literature Search	RUS_80436	RUS
Publication	publication	IAO	IAO:0000311	Ukraine	GAZ	GAZ:00002724	forest biome	ENVO	ENVO:01000174	48.1	degree	UO	UO:0000185	24.5	degree	UO	UO:0000185					Literature Search	UKR_80504	UKR
Publication	publication	IAO	IAO:0000311	Russia	GAZ	GAZ:00002721	forest biome	ENVO	ENVO:01000174	63	degree	UO	UO:0000185	42	degree	UO	UO:0000185					Literature Search	RUS_80608	RUS
Publication	publication	IAO	IAO:0000311	Russia	GAZ	GAZ:00002721	forest biome	ENVO	ENVO:01000174	64	degree	UO	UO:0000185	40	degree	UO	UO:0000185					Literature Search	RUS_80608	RUS
Publication	publication	IAO	IAO:0000311	Belarus	GAZ	GAZ:00006886	forest biome	ENVO	ENVO:01000174	52.3	degree	UO	UO:0000185	24.1	degree	UO	UO:0000185					Literature Search	BLR_80412	BLR
Publication	publication	IAO	IAO:0000311	Russia	GAZ	GAZ:00002721	forest biome	ENVO	ENVO:01000174	54.3	degree	UO	UO:0000185	38.5	degree	UO	UO:0000185					Literature Search	RUS_80419	RUS
Publication	publication	IAO	IAO:0000311	Russia	GAZ	GAZ:00002721	forest biome	ENVO	ENVO:01000174	52	degree	UO	UO:0000185	42	degree	UO	UO:0000185					Literature Search	RUS_80419	RUS
Publication	publication	IAO	IAO:0000311	Russia	GAZ	GAZ:00002721	forest biome	ENVO	ENVO:01000174	58.1	degree	UO	UO:0000185	38.7	degree	UO	UO:0000185					Literature Search	RUS_80436	RUS
Publication	publication	IAO	IAO:0000311	Russia	GAZ	GAZ:00002721	forest biome	ENVO	ENVO:01000174	63	degree	UO	UO:0000185	103	degree	UO	UO:0000185					Literature Search	RUS_80601	RUS
Publication	publication	IAO	IAO:0000311	Russia	GAZ	GAZ:00002721	forest biome	ENVO	ENVO:01000174	67	degree	UO	UO:0000185	35	degree	UO	UO:0000185					Literature Search	RUS_80608	RUS
Publication	publication	IAO	IAO:0000311	Russia	GAZ	GAZ:00002721	forest biome	ENVO	ENVO:01000174	56	degree	UO	UO:0000185	90	degree	UO	UO:0000185					Literature Search	RUS_80817	RUS
Publication	publication	IAO	IAO:0000311	Russia	GAZ	GAZ:00002721	forest biome	ENVO	ENVO:01000174	51.45	degree	UO	UO:0000185	94.3	degree	UO	UO:0000185					Literature Search	RUS_80519	RUS
Publication	publication	IAO	IAO:0000311	Russia	GAZ	GAZ:00002721	forest biome	ENVO	ENVO:01000174	50	degree	UO	UO:0000185	140	degree	UO	UO:0000185					Literature Search	RUS_80606	RUS
Publication	publication	IAO	IAO:0000311	Russia	GAZ	GAZ:00002721	forest biome	ENVO	ENVO:01000174	54	degree	UO	UO:0000185	127.2	degree	UO	UO:0000185					Literature Search	RUS_80505	RUS
Publication	publication	IAO	IAO:0000311	Russia	GAZ	GAZ:00002721	forest biome	ENVO	ENVO:01000174	59	degree	UO	UO:0000185	91	degree	UO	UO:0000185					Literature Search	RUS_80611	RUS
Publication	publication	IAO	IAO:0000311	Russia	GAZ	GAZ:00002721	forest biome	ENVO	ENVO:01000174	57	degree	UO	UO:0000185	85	degree	UO	UO:0000185					Literature Search	RUS_80444	RUS
Publication	publication	IAO	IAO:0000311	Russia	GAZ	GAZ:00002721	forest biome	ENVO	ENVO:01000174	54	degree	UO	UO:0000185	82.3	degree	UO	UO:0000185					Literature Search	RUS_80809	RUS
Publication	publication	IAO	IAO:0000311	Russia	GAZ	GAZ:00002721	forest biome	ENVO	ENVO:01000174	61	degree	UO	UO:0000185	90	degree	UO	UO:0000185					Literature Search	RUS_80601	RUS
Publication	publication	IAO	IAO:0000311	Russia	GAZ	GAZ:00002721	forest biome	ENVO	ENVO:01000174	56.15	degree	UO	UO:0000185	76.4	degree	UO	UO:0000185					Literature Search	RUS_80444	RUS
Publication	publication	IAO	IAO:0000311	Russia	GAZ	GAZ:00002721	forest biome	ENVO	ENVO:01000174	56.25	degree	UO	UO:0000185	76.35	degree	UO	UO:0000185					Literature Search	RUS_80444	RUS
Publication	publication	IAO	IAO:0000311	Russia	GAZ	GAZ:00002721	forest biome	ENVO	ENVO:01000174	60	degree	UO	UO:0000185	148	degree	UO	UO:0000185					Literature Search	RUS_80605	RUS
Publication	publication	IAO	IAO:0000311	Russia	GAZ	GAZ:00002721	forest biome	ENVO	ENVO:01000174	62	degree	UO	UO:0000185	147	degree	UO	UO:0000185					Literature Search	RUS_81103	RUS
Publication	publication	IAO	IAO:0000311	Russia	GAZ	GAZ:00002721	forest biome	ENVO	ENVO:01000174	59	degree	UO	UO:0000185	126	degree	UO	UO:0000185					Literature Search	RUS_80601	RUS
Publication	publication	IAO	IAO:0000311	Russia	GAZ	GAZ:00002721	forest biome	ENVO	ENVO:01000174	52.15	degree	UO	UO:0000185	113	degree	UO	UO:0000185					Literature Search	RUS_80609	RUS
Publication	publication	IAO	IAO:0000311	Russia	GAZ	GAZ:00002721	forest biome	ENVO	ENVO:01000174	72.28	degree	UO	UO:0000185	101	degree	UO	UO:0000185					Literature Search	RUS_81111	RUS
Publication	publication	IAO	IAO:0000311	Kazakhstan	GAZ	GAZ:00004999	forest biome	ENVO	ENVO:01000174	55	degree	UO	UO:0000185	70.5	degree	UO	UO:0000185					Literature Search	KAZ_80809	KAZ
Publication	publication	IAO	IAO:0000311	Kazakhstan	GAZ	GAZ:00004999	forest biome	ENVO	ENVO:01000174	55	degree	UO	UO:0000185	70.3	degree	UO	UO:0000185					Literature Search	KAZ_80809	KAZ
Publication	publication	IAO	IAO:0000311	Russia	GAZ	GAZ:00002721	forest biome	ENVO	ENVO:01000174	69.88	degree	UO	UO:0000185	135.61	degree	UO	UO:0000185					Literature Search	RUS_80605	RUS
Publication	publication	IAO	IAO:0000311	Russia	GAZ	GAZ:00002721	forest biome	ENVO	ENVO:01000174	69.88	degree	UO	UO:0000185	135.62	degree	UO	UO:0000185					Literature Search	RUS_80605	RUS
Publication	publication	IAO	IAO:0000311	Russia	GAZ	GAZ:00002721	forest biome	ENVO	ENVO:01000174	69.88	degree	UO	UO:0000185	135.59	degree	UO	UO:0000185					Literature Search	RUS_80605	RUS
Publication	publication	IAO	IAO:0000311	Russia	GAZ	GAZ:00002721	forest biome	ENVO	ENVO:01000174	65	degree	UO	UO:0000185	90	degree	UO	UO:0000185					Literature Search	RUS_80601	RUS
Publication	publication	IAO	IAO:0000311	Russia	GAZ	GAZ:00002721	forest biome	ENVO	ENVO:01000174	61	degree	UO	UO:0000185	152	degree	UO	UO:0000185					Literature Search	RUS_81103	RUS
Publication	publication	IAO	IAO:0000311	Russia	GAZ	GAZ:00002721	forest biome	ENVO	ENVO:01000174	53.3	degree	UO	UO:0000185	50.2	degree	UO	UO:0000185					Literature Search	RUS_80419	RUS
Publication	publication	IAO	IAO:0000311	Russia	GAZ	GAZ:00002721	forest biome	ENVO	ENVO:01000174	54	degree	UO	UO:0000185	109.5	degree	UO	UO:0000185					Literature Search	RUS_80601	RUS
Publication	publication	IAO	IAO:0000311	Russia	GAZ	GAZ:00002721	forest biome	ENVO	ENVO:01000174	53.97	degree	UO	UO:0000185	109.37	degree	UO	UO:0000185					Literature Search	RUS_80601	RUS
Publication	publication	IAO	IAO:0000311	Russia	GAZ	GAZ:00002721	forest biome	ENVO	ENVO:01000174	67	degree	UO	UO:0000185	78	degree	UO	UO:0000185					Literature Search	RUS_81114	RUS
Publication	publication	IAO	IAO:0000311	Russia	GAZ	GAZ:00002721	forest biome	ENVO	ENVO:01000174	52	degree	UO	UO:0000185	86	degree	UO	UO:0000185					Literature Search	RUS_80809	RUS
Publication	publication	IAO	IAO:0000311	Russia	GAZ	GAZ:00002721	forest biome	ENVO	ENVO:01000174	70	degree	UO	UO:0000185	90	degree	UO	UO:0000185					Literature Search	RUS_81111	RUS
Publication	publication	IAO	IAO:0000311	Russia	GAZ	GAZ:00002721	forest biome	ENVO	ENVO:01000174	66	degree	UO	UO:0000185	91	degree	UO	UO:0000185					Literature Search	RUS_80601	RUS
Publication	publication	IAO	IAO:0000311	Russia	GAZ	GAZ:00002721	forest biome	ENVO	ENVO:01000174	64.32	degree	UO	UO:0000185	100.22	degree	UO	UO:0000185					Literature Search	RUS_80601	RUS
Publication	publication	IAO	IAO:0000311	Russia	GAZ	GAZ:00002721	forest biome	ENVO	ENVO:01000174	60.68	degree	UO	UO:0000185	150	degree	UO	UO:0000185					Literature Search	RUS_81103	RUS
Publication	publication	IAO	IAO:0000311	Russia	GAZ	GAZ:00002721	forest biome	ENVO	ENVO:01000174	64.3	degree	UO	UO:0000185	100.18	degree	UO	UO:0000185					Literature Search	RUS_80601	RUS
Publication	publication	IAO	IAO:0000311	Russia	GAZ	GAZ:00002721	forest biome	ENVO	ENVO:01000174	57.17	degree	UO	UO:0000185	97.83	degree	UO	UO:0000185					Literature Search	RUS_80601	RUS
Publication	publication	IAO	IAO:0000311	Russia	GAZ	GAZ:00002721	forest biome	ENVO	ENVO:01000174	63	degree	UO	UO:0000185	129	degree	UO	UO:0000185					Literature Search	RUS_80601	RUS
Publication	publication	IAO	IAO:0000311	Russia	GAZ	GAZ:00002721	forest biome	ENVO	ENVO:01000174	62	degree	UO	UO:0000185	129	degree	UO	UO:0000185					Literature Search	RUS_80601	RUS
Publication	publication	IAO	IAO:0000311	Russia	GAZ	GAZ:00002721	forest biome	ENVO	ENVO:01000174	62.15	degree	UO	UO:0000185	129.37	degree	UO	UO:0000185					Literature Search	RUS_80601	RUS
Publication	publication	IAO	IAO:0000311	Russia	GAZ	GAZ:00002721	forest biome	ENVO	ENVO:01000174	60.85	degree	UO	UO:0000185	128.27	degree	UO	UO:0000185					Literature Search	RUS_80601	RUS
Publication	publication	IAO	IAO:0000311	China	GAZ	GAZ:00002845	forest biome	ENVO	ENVO:01000174	47	degree	UO	UO:0000185	123	degree	UO	UO:0000185					Literature Search	CHN_80813	CHN
Publication	publication	IAO	IAO:0000311	China	GAZ	GAZ:00002845	forest biome	ENVO	ENVO:01000174	47	degree	UO	UO:0000185	123	degree	UO	UO:0000185	963	meter	UO	UO:0000008	Literature Search	CHN_80813	CHN
Publication	publication	IAO	IAO:0000311	Russia	GAZ	GAZ:00002721	forest biome	ENVO	ENVO:01000174	51	degree	UO	UO:0000185	105.3	degree	UO	UO:0000185					Literature Search	RUS_80609	RUS
Publication	publication	IAO	IAO:0000311	Russia	GAZ	GAZ:00002721	forest biome	ENVO	ENVO:01000174	54	degree	UO	UO:0000185	90	degree	UO	UO:0000185					Literature Search	RUS_80519	RUS
Publication	publication	IAO	IAO:0000311	Russia	GAZ	GAZ:00002721	forest biome	ENVO	ENVO:01000174	54	degree	UO	UO:0000185	91	degree	UO	UO:0000185					Literature Search	RUS_80817	RUS
Publication	publication	IAO	IAO:0000311	Mongolia	GAZ	GAZ:00008744	forest biome	ENVO	ENVO:01000174	47.5	degree	UO	UO:0000185	100	degree	UO	UO:0000185					Literature Search	MGL_81007	MGL
Publication	publication	IAO	IAO:0000311	Russia	GAZ	GAZ:00002721	forest biome	ENVO	ENVO:01000174	59	degree	UO	UO:0000185	61	degree	UO	UO:0000185					Literature Search	RUS_80611	RUS
Publication	publication	IAO	IAO:0000311	Russia	GAZ	GAZ:00002721	forest biome	ENVO	ENVO:01000174	56.35	degree	UO	UO:0000185	57.4	degree	UO	UO:0000185					Literature Search	RUS_80436	RUS
Publication	publication	IAO	IAO:0000311	Russia	GAZ	GAZ:00002721	forest biome	ENVO	ENVO:01000174	57.3	degree	UO	UO:0000185	59.35	degree	UO	UO:0000185					Literature Search	RUS_80610	RUS
Publication	publication	IAO	IAO:0000311	Russia	GAZ	GAZ:00002721	forest biome	ENVO	ENVO:01000174	67.3	degree	UO	UO:0000185	86	degree	UO	UO:0000185					Literature Search	RUS_80611	RUS
Publication	publication	IAO	IAO:0000311	Russia	GAZ	GAZ:00002721	forest biome	ENVO	ENVO:01000174	57.1	degree	UO	UO:0000185	97.5	degree	UO	UO:0000185					Literature Search	RUS_80601	RUS
Publication	publication	IAO	IAO:0000311	Russia	GAZ	GAZ:00002721	forest biome	ENVO	ENVO:01000174	58.3	degree	UO	UO:0000185	99.3	degree	UO	UO:0000185					Literature Search	RUS_80601	RUS
Publication	publication	IAO	IAO:0000311	Russia	GAZ	GAZ:00002721	forest biome	ENVO	ENVO:01000174	44	degree	UO	UO:0000185	132	degree	UO	UO:0000185	776	meter	UO	UO:0000008	Literature Search	RUS_80907	RUS
Publication	publication	IAO	IAO:0000311	Russia	GAZ	GAZ:00002721	forest biome	ENVO	ENVO:01000174	56.13	degree	UO	UO:0000185	92.19	degree	UO	UO:0000185					Literature Search	RUS_80817	RUS
Publication	publication	IAO	IAO:0000311	Kazakhstan	GAZ	GAZ:00004999	forest biome	ENVO	ENVO:01000174	43.5	degree	UO	UO:0000185	78	degree	UO	UO:0000185					Literature Search	KAZ_80818	KAZ
Publication	publication	IAO	IAO:0000311	Russia	GAZ	GAZ:00002721	forest biome	ENVO	ENVO:01000174	55.45	degree	UO	UO:0000185	56.35	degree	UO	UO:0000185					Literature Search	RUS_80419	RUS
Publication	publication	IAO	IAO:0000311	Russia	GAZ	GAZ:00002721	forest biome	ENVO	ENVO:01000174	57	degree	UO	UO:0000185	59	degree	UO	UO:0000185					Literature Search	RUS_80610	RUS
Publication	publication	IAO	IAO:0000311	Russia	GAZ	GAZ:00002721	forest biome	ENVO	ENVO:01000174	60	degree	UO	UO:0000185	90.3	degree	UO	UO:0000185					Literature Search	RUS_80611	RUS
Publication	publication	IAO	IAO:0000311	Russia	GAZ	GAZ:00002721	forest biome	ENVO	ENVO:01000174	50.2	degree	UO	UO:0000185	85	degree	UO	UO:0000185					Literature Search	RUS_81001	RUS
Publication	publication	IAO	IAO:0000311	Russia	GAZ	GAZ:00002721	forest biome	ENVO	ENVO:01000174	55	degree	UO	UO:0000185	98.5	degree	UO	UO:0000185					Literature Search	RUS_80601	RUS
Publication	publication	IAO	IAO:0000311	Russia	GAZ	GAZ:00002721	forest biome	ENVO	ENVO:01000174	57	degree	UO	UO:0000185	81	degree	UO	UO:0000185					Literature Search	RUS_80611	RUS
Publication	publication	IAO	IAO:0000311	Russia	GAZ	GAZ:00002721	forest biome	ENVO	ENVO:01000174	62	degree	UO	UO:0000185	91	degree	UO	UO:0000185					Literature Search	RUS_80601	RUS
Publication	publication	IAO	IAO:0000311	Russia	GAZ	GAZ:00002721	forest biome	ENVO	ENVO:01000174	44	degree	UO	UO:0000185	132	degree	UO	UO:0000185					Literature Search	RUS_80907	RUS
Publication	publication	IAO	IAO:0000311	Russia	GAZ	GAZ:00002721	forest biome	ENVO	ENVO:01000174	47	degree	UO	UO:0000185	136	degree	UO	UO:0000185					Literature Search	RUS_80443	RUS
Publication	publication	IAO	IAO:0000311	Russia	GAZ	GAZ:00002721	forest biome	ENVO	ENVO:01000174	56	degree	UO	UO:0000185	92.3	degree	UO	UO:0000185					Literature Search	RUS_80817	RUS
Publication	publication	IAO	IAO:0000311	Russia	GAZ	GAZ:00002721	forest biome	ENVO	ENVO:01000174	56.17	degree	UO	UO:0000185	92.5	degree	UO	UO:0000185					Literature Search	RUS_80817	RUS
Publication	publication	IAO	IAO:0000311	Russia	GAZ	GAZ:00002721	forest biome	ENVO	ENVO:01000174	56.1	degree	UO	UO:0000185	92.3	degree	UO	UO:0000185					Literature Search	RUS_80817	RUS
Publication	publication	IAO	IAO:0000311	Russia	GAZ	GAZ:00002721	forest biome	ENVO	ENVO:01000174	60	degree	UO	UO:0000185	151	degree	UO	UO:0000185					Literature Search	RUS_80605	RUS
Publication	publication	IAO	IAO:0000311	Russia	GAZ	GAZ:00002721	forest biome	ENVO	ENVO:01000174	67	degree	UO	UO:0000185	57	degree	UO	UO:0000185					Literature Search	RUS_81108	RUS
Publication	publication	IAO	IAO:0000311	Russia	GAZ	GAZ:00002721	forest biome	ENVO	ENVO:01000174	57	degree	UO	UO:0000185	59.3	degree	UO	UO:0000185					Literature Search	RUS_80610	RUS
Publication	publication	IAO	IAO:0000311	Russia	GAZ	GAZ:00002721	forest biome	ENVO	ENVO:01000174	56.25	degree	UO	UO:0000185	60.1	degree	UO	UO:0000185					Literature Search	RUS_80610	RUS
Publication	publication	IAO	IAO:0000311	Russia	GAZ	GAZ:00002721	forest biome	ENVO	ENVO:01000174	57.3	degree	UO	UO:0000185	60.2	degree	UO	UO:0000185					Literature Search	RUS_80611	RUS
Publication	publication	IAO	IAO:0000311	Russia	GAZ	GAZ:00002721	forest biome	ENVO	ENVO:01000174	66.1	degree	UO	UO:0000185	67	degree	UO	UO:0000185					Literature Search	RUS_80611	RUS
Publication	publication	IAO	IAO:0000311	Russia	GAZ	GAZ:00002721	forest biome	ENVO	ENVO:01000174	59	degree	UO	UO:0000185	69	degree	UO	UO:0000185					Literature Search	RUS_80611	RUS
Publication	publication	IAO	IAO:0000311	Russia	GAZ	GAZ:00002721	forest biome	ENVO	ENVO:01000174	57	degree	UO	UO:0000185	93	degree	UO	UO:0000185					Literature Search	RUS_80611	RUS
Publication	publication	IAO	IAO:0000311	Russia	GAZ	GAZ:00002721	forest biome	ENVO	ENVO:01000174	55.15	degree	UO	UO:0000185	79.4	degree	UO	UO:0000185					Literature Search	RUS_80809	RUS
Publication	publication	IAO	IAO:0000311	Russia	GAZ	GAZ:00002721	forest biome	ENVO	ENVO:01000174	54.3	degree	UO	UO:0000185	76.3	degree	UO	UO:0000185					Literature Search	RUS_80810	RUS
Publication	publication	IAO	IAO:0000311	Kazakhstan	GAZ	GAZ:00004999	forest biome	ENVO	ENVO:01000174	53	degree	UO	UO:0000185	67	degree	UO	UO:0000185					Literature Search	KAZ_80811	KAZ
Publication	publication	IAO	IAO:0000311	Russia	GAZ	GAZ:00002721	forest biome	ENVO	ENVO:01000174	56	degree	UO	UO:0000185	160	degree	UO	UO:0000185					Literature Search	RUS_80604	RUS
Publication	publication	IAO	IAO:0000311	Russia	GAZ	GAZ:00002721	forest biome	ENVO	ENVO:01000174	44	degree	UO	UO:0000185	134	degree	UO	UO:0000185					Literature Search	RUS_80443	RUS
Publication	publication	IAO	IAO:0000311	Russia	GAZ	GAZ:00002721	forest biome	ENVO	ENVO:01000174	52	degree	UO	UO:0000185	95.5	degree	UO	UO:0000185					Literature Search	RUS_80519	RUS
Publication	publication	IAO	IAO:0000311	Russia	GAZ	GAZ:00002721	forest biome	ENVO	ENVO:01000174	55.1	degree	UO	UO:0000185	92	degree	UO	UO:0000185					Literature Search	RUS_80817	RUS
Publication	publication	IAO	IAO:0000311	Russia	GAZ	GAZ:00002721	forest biome	ENVO	ENVO:01000174	56	degree	UO	UO:0000185	94.3	degree	UO	UO:0000185					Literature Search	RUS_80817	RUS
Publication	publication	IAO	IAO:0000311	Kazakhstan	GAZ	GAZ:00004999	forest biome	ENVO	ENVO:01000174	51	degree	UO	UO:0000185	51.3	degree	UO	UO:0000185					Literature Search	KAZ_80814	KAZ
Publication	publication	IAO	IAO:0000311	Russia	GAZ	GAZ:00002721	forest biome	ENVO	ENVO:01000174	48	degree	UO	UO:0000185	46	degree	UO	UO:0000185					Literature Search	RUS_80814	RUS
Publication	publication	IAO	IAO:0000311	Russia	GAZ	GAZ:00002721	forest biome	ENVO	ENVO:01000174	58.2	degree	UO	UO:0000185	82	degree	UO	UO:0000185					Literature Search	RUS_80611	RUS
Publication	publication	IAO	IAO:0000311	Russia	GAZ	GAZ:00002721	forest biome	ENVO	ENVO:01000174	55.3	degree	UO	UO:0000185	73.3	degree	UO	UO:0000185					Literature Search	RUS_80809	RUS
Publication	publication	IAO	IAO:0000311	Russia	GAZ	GAZ:00002721	forest biome	ENVO	ENVO:01000174	56	degree	UO	UO:0000185	101	degree	UO	UO:0000185					Literature Search	RUS_80601	RUS
Publication	publication	IAO	IAO:0000311	Russia	GAZ	GAZ:00002721	forest biome	ENVO	ENVO:01000174	51	degree	UO	UO:0000185	105	degree	UO	UO:0000185					Literature Search	RUS_80609	RUS
Publication	publication	IAO	IAO:0000311	Russia	GAZ	GAZ:00002721	forest biome	ENVO	ENVO:01000174	52	degree	UO	UO:0000185	96	degree	UO	UO:0000185					Literature Search	RUS_80519	RUS
Publication	publication	IAO	IAO:0000311	Russia	GAZ	GAZ:00002721	forest biome	ENVO	ENVO:01000174	59	degree	UO	UO:0000185	30	degree	UO	UO:0000185					Literature Search	RUS_80608	RUS
Publication	publication	IAO	IAO:0000311	Russia	GAZ	GAZ:00002721	forest biome	ENVO	ENVO:01000174	56.45	degree	UO	UO:0000185	48	degree	UO	UO:0000185					Literature Search	RUS_80436	RUS
Publication	publication	IAO	IAO:0000311	Russia	GAZ	GAZ:00002721	forest biome	ENVO	ENVO:01000174	54.2	degree	UO	UO:0000185	38	degree	UO	UO:0000185					Literature Search	RUS_80419	RUS
Publication	publication	IAO	IAO:0000311	Belarus	GAZ	GAZ:00006886	forest biome	ENVO	ENVO:01000174	53.8	degree	UO	UO:0000185	28	degree	UO	UO:0000185					Literature Search	BLR_80436	BLR
Publication	publication	IAO	IAO:0000311	Belarus	GAZ	GAZ:00006886	forest biome	ENVO	ENVO:01000174	52.5	degree	UO	UO:0000185	24.2	degree	UO	UO:0000185					Literature Search	BLR_80412	BLR
Publication	publication	IAO	IAO:0000311	Ukraine	GAZ	GAZ:00002724	forest biome	ENVO	ENVO:01000174	51	degree	UO	UO:0000185	29	degree	UO	UO:0000185					Literature Search	UKR_80412	UKR
Publication	publication	IAO	IAO:0000311	Moldova	GAZ	GAZ:00003897	forest biome	ENVO	ENVO:01000174	47	degree	UO	UO:0000185	28.8	degree	UO	UO:0000185					Literature Search	MDA_80412	MDA
Publication	publication	IAO	IAO:0000311	Moldova	GAZ	GAZ:00003897	forest biome	ENVO	ENVO:01000174	47.5	degree	UO	UO:0000185	28.7	degree	UO	UO:0000185					Literature Search	MDA_80412	MDA
Publication	publication	IAO	IAO:0000311	Moldova	GAZ	GAZ:00003897	forest biome	ENVO	ENVO:01000174	47.7	degree	UO	UO:0000185	27.6	degree	UO	UO:0000185					Literature Search	MDA_80412	MDA
Publication	publication	IAO	IAO:0000311	Ukraine	GAZ	GAZ:00002724	forest biome	ENVO	ENVO:01000174	50.25	degree	UO	UO:0000185	24.3	degree	UO	UO:0000185					Literature Search	UKR_80412	UKR
Publication	publication	IAO	IAO:0000311	Russia	GAZ	GAZ:00002721	forest biome	ENVO	ENVO:01000174	51.33	degree	UO	UO:0000185	42	degree	UO	UO:0000185					Literature Search	RUS_80419	RUS
Publication	publication	IAO	IAO:0000311	Russia	GAZ	GAZ:00002721	forest biome	ENVO	ENVO:01000174	51.35	degree	UO	UO:0000185	36.1	degree	UO	UO:0000185					Literature Search	RUS_80419	RUS
Publication	publication	IAO	IAO:0000311	Russia	GAZ	GAZ:00002721	forest biome	ENVO	ENVO:01000174	52.4	degree	UO	UO:0000185	37	degree	UO	UO:0000185					Literature Search	RUS_80419	RUS
Publication	publication	IAO	IAO:0000311	Russia	GAZ	GAZ:00002721	forest biome	ENVO	ENVO:01000174	51.4	degree	UO	UO:0000185	39	degree	UO	UO:0000185					Literature Search	RUS_80419	RUS
Publication	publication	IAO	IAO:0000311	Russia	GAZ	GAZ:00002721	forest biome	ENVO	ENVO:01000174	51.4	degree	UO	UO:0000185	39.2	degree	UO	UO:0000185					Literature Search	RUS_80419	RUS
Publication	publication	IAO	IAO:0000311	Ukraine	GAZ	GAZ:00002724	forest biome	ENVO	ENVO:01000174	50	degree	UO	UO:0000185	36	degree	UO	UO:0000185					Literature Search	UKR_80419	UKR
Publication	publication	IAO	IAO:0000311	Ukraine	GAZ	GAZ:00002724	forest biome	ENVO	ENVO:01000174	49	degree	UO	UO:0000185	39.67	degree	UO	UO:0000185					Literature Search	UKR_80814	UKR
Publication	publication	IAO	IAO:0000311	Ukraine	GAZ	GAZ:00002724	forest biome	ENVO	ENVO:01000174	47.4	degree	UO	UO:0000185	33	degree	UO	UO:0000185	85	meter	UO	UO:0000008	Literature Search	UKR_80814	UKR
Publication	publication	IAO	IAO:0000311	Ukraine	GAZ	GAZ:00002724	forest biome	ENVO	ENVO:01000174	48	degree	UO	UO:0000185	37.33	degree	UO	UO:0000185					Literature Search	UKR_80814	UKR
Publication	publication	IAO	IAO:0000311	Russia	GAZ	GAZ:00002721	forest biome	ENVO	ENVO:01000174	46	degree	UO	UO:0000185	40	degree	UO	UO:0000185					Literature Search	RUS_80814	RUS
Publication	publication	IAO	IAO:0000311	Russia	GAZ	GAZ:00002721	forest biome	ENVO	ENVO:01000174	46	degree	UO	UO:0000185	44	degree	UO	UO:0000185					Literature Search	RUS_80814	RUS
Publication	publication	IAO	IAO:0000311	Ukraine	GAZ	GAZ:00002724	forest biome	ENVO	ENVO:01000174	45	degree	UO	UO:0000185	35	degree	UO	UO:0000185	360	meter	UO	UO:0000008	Literature Search	UKR_80416	UKR
Publication	publication	IAO	IAO:0000311	Ukraine	GAZ	GAZ:00002724	forest biome	ENVO	ENVO:01000174	45	degree	UO	UO:0000185	35	degree	UO	UO:0000185					Literature Search	UKR_80416	UKR
Publication	publication	IAO	IAO:0000311	Ukraine	GAZ	GAZ:00002724	forest biome	ENVO	ENVO:01000174	45	degree	UO	UO:0000185	34	degree	UO	UO:0000185					Literature Search	UKR_80416	UKR
Publication	publication	IAO	IAO:0000311	Azerbaijan	GAZ	GAZ:00004941	forest biome	ENVO	ENVO:01000174	41	degree	UO	UO:0000185	49	degree	UO	UO:0000185	1450	meter	UO	UO:0000008	Literature Search	AZE_80408	AZE
Publication	publication	IAO	IAO:0000311	Azerbaijan	GAZ	GAZ:00004941	forest biome	ENVO	ENVO:01000174	39	degree	UO	UO:0000185	48.5	degree	UO	UO:0000185					Literature Search	AZE_80407	AZE
Publication	publication	IAO	IAO:0000311	Ukraine	GAZ	GAZ:00002724	forest biome	ENVO	ENVO:01000174	49.1	degree	UO	UO:0000185	23.3	degree	UO	UO:0000185	490	meter	UO	UO:0000008	Literature Search	UKR_80504	UKR
Publication	publication	IAO	IAO:0000311	Ukraine	GAZ	GAZ:00002724	forest biome	ENVO	ENVO:01000174	48.45	degree	UO	UO:0000185	24.3	degree	UO	UO:0000185	1100	meter	UO	UO:0000008	Literature Search	UKR_80504	UKR
Publication	publication	IAO	IAO:0000311	Romania	GAZ	GAZ:00002951	forest biome	ENVO	ENVO:01000174	45.23	degree	UO	UO:0000185	23.17	degree	UO	UO:0000185					Literature Search	ROU_80504	ROU
Publication	publication	IAO	IAO:0000311	Bulgaria	GAZ	GAZ:00002950	forest biome	ENVO	ENVO:01000174	42.5	degree	UO	UO:0000185	24	degree	UO	UO:0000185	1500	meter	UO	UO:0000008	Literature Search	BUL_80404	BUL
Publication	publication	IAO	IAO:0000311	Bulgaria	GAZ	GAZ:00002950	forest biome	ENVO	ENVO:01000174	42.5	degree	UO	UO:0000185	23	degree	UO	UO:0000185	600	meter	UO	UO:0000008	Literature Search	BUL_80404	BUL
Publication	publication	IAO	IAO:0000311	Bulgaria	GAZ	GAZ:00002950	forest biome	ENVO	ENVO:01000174	42.5	degree	UO	UO:0000185	25	degree	UO	UO:0000185	1560	meter	UO	UO:0000008	Literature Search	BUL_80404	BUL
Publication	publication	IAO	IAO:0000311	Bulgaria	GAZ	GAZ:00002950	forest biome	ENVO	ENVO:01000174	42.5	degree	UO	UO:0000185	25	degree	UO	UO:0000185	1300	meter	UO	UO:0000008	Literature Search	BUL_80404	BUL
Publication	publication	IAO	IAO:0000311	Azerbaijan	GAZ	GAZ:00004941	forest biome	ENVO	ENVO:01000174	41	degree	UO	UO:0000185	49	degree	UO	UO:0000185	1675	meter	UO	UO:0000008	Literature Search	AZE_80408	AZE
Publication	publication	IAO	IAO:0000311	Russia	GAZ	GAZ:00002721	forest biome	ENVO	ENVO:01000174	56.2	degree	UO	UO:0000185	36.2	degree	UO	UO:0000185					Literature Search	RUS_80436	RUS
Publication	publication	IAO	IAO:0000311	Russia	GAZ	GAZ:00002721	forest biome	ENVO	ENVO:01000174	54.3	degree	UO	UO:0000185	44	degree	UO	UO:0000185					Literature Search	RUS_80419	RUS
Publication	publication	IAO	IAO:0000311	Ukraine	GAZ	GAZ:00002724	forest biome	ENVO	ENVO:01000174	47.1	degree	UO	UO:0000185	37.25	degree	UO	UO:0000185					Literature Search	UKR_80814	UKR
Publication	publication	IAO	IAO:0000311	Russia	GAZ	GAZ:00002721	forest biome	ENVO	ENVO:01000174	56.5	degree	UO	UO:0000185	52	degree	UO	UO:0000185					Literature Search	RUS_80436	RUS
Publication	publication	IAO	IAO:0000311	Russia	GAZ	GAZ:00002721	forest biome	ENVO	ENVO:01000174	54.45	degree	UO	UO:0000185	56.1	degree	UO	UO:0000185					Literature Search	RUS_80419	RUS
Publication	publication	IAO	IAO:0000311	Russia	GAZ	GAZ:00002721	forest biome	ENVO	ENVO:01000174	52.3	degree	UO	UO:0000185	51	degree	UO	UO:0000185					Literature Search	RUS_80814	RUS
Publication	publication	IAO	IAO:0000311	Russia	GAZ	GAZ:00002721	forest biome	ENVO	ENVO:01000174	53.3	degree	UO	UO:0000185	57	degree	UO	UO:0000185					Literature Search	RUS_80419	RUS
Publication	publication	IAO	IAO:0000311	Russia	GAZ	GAZ:00002721	forest biome	ENVO	ENVO:01000174	68	degree	UO	UO:0000185	34	degree	UO	UO:0000185					Literature Search	RUS_80608	RUS
Publication	publication	IAO	IAO:0000311	Belarus	GAZ	GAZ:00006886	forest biome	ENVO	ENVO:01000174	54	degree	UO	UO:0000185	27.5	degree	UO	UO:0000185					Literature Search	BLR_80412	BLR
Publication	publication	IAO	IAO:0000311	Belarus	GAZ	GAZ:00006886	forest biome	ENVO	ENVO:01000174	54.33	degree	UO	UO:0000185	26.5	degree	UO	UO:0000185					Literature Search	BLR_80436	BLR
Publication	publication	IAO	IAO:0000311	Belarus	GAZ	GAZ:00006886	forest biome	ENVO	ENVO:01000174	54.8	degree	UO	UO:0000185	28	degree	UO	UO:0000185					Literature Search	BLR_80436	BLR
Publication	publication	IAO	IAO:0000311	Ukraine	GAZ	GAZ:00002724	forest biome	ENVO	ENVO:01000174	50	degree	UO	UO:0000185	26.3	degree	UO	UO:0000185					Literature Search	UKR_80412	UKR
Publication	publication	IAO	IAO:0000311	Russia	GAZ	GAZ:00002721	forest biome	ENVO	ENVO:01000174	65	degree	UO	UO:0000185	44	degree	UO	UO:0000185					Literature Search	RUS_80608	RUS
Publication	publication	IAO	IAO:0000311	Japan	GAZ	GAZ:00002747	forest biome	ENVO	ENVO:01000174	43	degree	UO	UO:0000185	143	degree	UO	UO:0000185					Literature Search	JPN_80510	JPN
Publication	publication	IAO	IAO:0000311	Russia	GAZ	GAZ:00002721	forest biome	ENVO	ENVO:01000174	51	degree	UO	UO:0000185	38	degree	UO	UO:0000185					Literature Search	RUS_80419	RUS
Publication	publication	IAO	IAO:0000311	Russia	GAZ	GAZ:00002721	forest biome	ENVO	ENVO:01000174	60.5	degree	UO	UO:0000185	30	degree	UO	UO:0000185					Literature Search	RUS_80608	RUS
Publication	publication	IAO	IAO:0000311	Russia	GAZ	GAZ:00002721	forest biome	ENVO	ENVO:01000174	56.3	degree	UO	UO:0000185	36.3	degree	UO	UO:0000185					Literature Search	RUS_80436	RUS
Publication	publication	IAO	IAO:0000311	Russia	GAZ	GAZ:00002721	forest biome	ENVO	ENVO:01000174	52.7	degree	UO	UO:0000185	37	degree	UO	UO:0000185					Literature Search	RUS_80419	RUS
Publication	publication	IAO	IAO:0000311	Russia	GAZ	GAZ:00002721	forest biome	ENVO	ENVO:01000174	57	degree	UO	UO:0000185	61	degree	UO	UO:0000185					Literature Search	RUS_80611	RUS
Publication	publication	IAO	IAO:0000311	Belarus	GAZ	GAZ:00006886	forest biome	ENVO	ENVO:01000174	54	degree	UO	UO:0000185	27.3	degree	UO	UO:0000185					Literature Search	BLR_80436	BLR
Publication	publication	IAO	IAO:0000311	Russia	GAZ	GAZ:00002721	forest biome	ENVO	ENVO:01000174	57	degree	UO	UO:0000185	60.3	degree	UO	UO:0000185					Literature Search	RUS_80611	RUS
Publication	publication	IAO	IAO:0000311	Russia	GAZ	GAZ:00002721	forest biome	ENVO	ENVO:01000174	57	degree	UO	UO:0000185	49	degree	UO	UO:0000185					Literature Search	RUS_80608	RUS
Publication	publication	IAO	IAO:0000311	Russia	GAZ	GAZ:00002721	forest biome	ENVO	ENVO:01000174	56	degree	UO	UO:0000185	37	degree	UO	UO:0000185					Literature Search	RUS_80436	RUS
Publication	publication	IAO	IAO:0000311	Russia	GAZ	GAZ:00002721	forest biome	ENVO	ENVO:01000174	56.3	degree	UO	UO:0000185	37	degree	UO	UO:0000185					Literature Search	RUS_80436	RUS
Publication	publication	IAO	IAO:0000311	Russia	GAZ	GAZ:00002721	forest biome	ENVO	ENVO:01000174	56	degree	UO	UO:0000185	36.45	degree	UO	UO:0000185					Literature Search	RUS_80436	RUS
Publication	publication	IAO	IAO:0000311	Kazakhstan	GAZ	GAZ:00004999	forest biome	ENVO	ENVO:01000174	52	degree	UO	UO:0000185	76	degree	UO	UO:0000185					Literature Search	KAZ_80810	KAZ
Publication	publication	IAO	IAO:0000311	Russia	GAZ	GAZ:00002721	forest biome	ENVO	ENVO:01000174	69	degree	UO	UO:0000185	86	degree	UO	UO:0000185					Literature Search	RUS_81111	RUS
Publication	publication	IAO	IAO:0000311	Russia	GAZ	GAZ:00002721	forest biome	ENVO	ENVO:01000174	68	degree	UO	UO:0000185	87	degree	UO	UO:0000185					Literature Search	RUS_80601	RUS
Publication	publication	IAO	IAO:0000311	Russia	GAZ	GAZ:00002721	forest biome	ENVO	ENVO:01000174	65.46	degree	UO	UO:0000185	89.25	degree	UO	UO:0000185					Literature Search	RUS_80601	RUS
Publication	publication	IAO	IAO:0000311	Russia	GAZ	GAZ:00002721	forest biome	ENVO	ENVO:01000174	58	degree	UO	UO:0000185	53	degree	UO	UO:0000185					Literature Search	RUS_80608	RUS
Publication	publication	IAO	IAO:0000311	Belarus	GAZ	GAZ:00006886	forest biome	ENVO	ENVO:01000174	51	degree	UO	UO:0000185	27	degree	UO	UO:0000185					Literature Search	BLR_80412	BLR
Publication	publication	IAO	IAO:0000311	Russia	GAZ	GAZ:00002721	forest biome	ENVO	ENVO:01000174	60.3	degree	UO	UO:0000185	56	degree	UO	UO:0000185					Literature Search	RUS_80608	RUS
Publication	publication	IAO	IAO:0000311	Mongolia	GAZ	GAZ:00008744	forest biome	ENVO	ENVO:01000174	48.07	degree	UO	UO:0000185	108.25	degree	UO	UO:0000185					Literature Search	MGL_80804	MGL
Publication	publication	IAO	IAO:0000311	Russia	GAZ	GAZ:00002721	forest biome	ENVO	ENVO:01000174	65.58	degree	UO	UO:0000185	88.44	degree	UO	UO:0000185					Literature Search	RUS_80601	RUS
Publication	publication	IAO	IAO:0000311	Russia	GAZ	GAZ:00002721	forest biome	ENVO	ENVO:01000174	53.7	degree	UO	UO:0000185	91.7	degree	UO	UO:0000185					Literature Search	RUS_80817	RUS
Publication	publication	IAO	IAO:0000311	Russia	GAZ	GAZ:00002721	forest biome	ENVO	ENVO:01000174	68	degree	UO	UO:0000185	86	degree	UO	UO:0000185					Literature Search	RUS_80611	RUS
Publication	publication	IAO	IAO:0000311	Russia	GAZ	GAZ:00002721	forest biome	ENVO	ENVO:01000174	65	degree	UO	UO:0000185	88	degree	UO	UO:0000185					Literature Search	RUS_80601	RUS
Publication	publication	IAO	IAO:0000311	Russia	GAZ	GAZ:00002721	forest biome	ENVO	ENVO:01000174	64	degree	UO	UO:0000185	100	degree	UO	UO:0000185					Literature Search	RUS_80601	RUS
Publication	publication	IAO	IAO:0000311	Russia	GAZ	GAZ:00002721	forest biome	ENVO	ENVO:01000174	64	degree	UO	UO:0000185	160	degree	UO	UO:0000185					Literature Search	RUS_80605	RUS
Publication	publication	IAO	IAO:0000311	Ukraine	GAZ	GAZ:00002724	forest biome	ENVO	ENVO:01000174	48.47	degree	UO	UO:0000185	24.63	degree	UO	UO:0000185					Literature Search	UKR_80504	UKR
Publication	publication	IAO	IAO:0000311	Ukraine	GAZ	GAZ:00002724	forest biome	ENVO	ENVO:01000174	48.49	degree	UO	UO:0000185	24.57	degree	UO	UO:0000185					Literature Search	UKR_80504	UKR
Publication	publication	IAO	IAO:0000311	Ukraine	GAZ	GAZ:00002724	forest biome	ENVO	ENVO:01000174	48.5	degree	UO	UO:0000185	24.57	degree	UO	UO:0000185					Literature Search	UKR_80504	UKR
Publication	publication	IAO	IAO:0000311	Ukraine	GAZ	GAZ:00002724	forest biome	ENVO	ENVO:01000174	48.48	degree	UO	UO:0000185	24.6	degree	UO	UO:0000185					Literature Search	UKR_80504	UKR
Publication	publication	IAO	IAO:0000311	Ukraine	GAZ	GAZ:00002724	forest biome	ENVO	ENVO:01000174	48.48	degree	UO	UO:0000185	24.63	degree	UO	UO:0000185					Literature Search	UKR_80504	UKR
Publication	publication	IAO	IAO:0000311	Ukraine	GAZ	GAZ:00002724	forest biome	ENVO	ENVO:01000174	48.51	degree	UO	UO:0000185	24.58	degree	UO	UO:0000185					Literature Search	UKR_80504	UKR
Publication	publication	IAO	IAO:0000311	Ukraine	GAZ	GAZ:00002724	forest biome	ENVO	ENVO:01000174	48.46	degree	UO	UO:0000185	24.71	degree	UO	UO:0000185					Literature Search	UKR_80504	UKR
Publication	publication	IAO	IAO:0000311	Ukraine	GAZ	GAZ:00002724	forest biome	ENVO	ENVO:01000174	48.45	degree	UO	UO:0000185	24.69	degree	UO	UO:0000185					Literature Search	UKR_80504	UKR
Publication	publication	IAO	IAO:0000311	Ukraine	GAZ	GAZ:00002724	forest biome	ENVO	ENVO:01000174	48.46	degree	UO	UO:0000185	24.72	degree	UO	UO:0000185					Literature Search	UKR_80504	UKR
Publication	publication	IAO	IAO:0000311	Ukraine	GAZ	GAZ:00002724	forest biome	ENVO	ENVO:01000174	48.45	degree	UO	UO:0000185	24.72	degree	UO	UO:0000185					Literature Search	UKR_80504	UKR
Publication	publication	IAO	IAO:0000311	Ukraine	GAZ	GAZ:00002724	forest biome	ENVO	ENVO:01000174	48.45	degree	UO	UO:0000185	24.73	degree	UO	UO:0000185					Literature Search	UKR_80504	UKR
Publication	publication	IAO	IAO:0000311	Ukraine	GAZ	GAZ:00002724	forest biome	ENVO	ENVO:01000174	48.46	degree	UO	UO:0000185	24.63	degree	UO	UO:0000185					Literature Search	UKR_80504	UKR
Publication	publication	IAO	IAO:0000311	Ukraine	GAZ	GAZ:00002724	forest biome	ENVO	ENVO:01000174	48.55	degree	UO	UO:0000185	24.6	degree	UO	UO:0000185					Literature Search	UKR_80504	UKR
Publication	publication	IAO	IAO:0000311	Ukraine	GAZ	GAZ:00002724	forest biome	ENVO	ENVO:01000174	48.51	degree	UO	UO:0000185	24.55	degree	UO	UO:0000185					Literature Search	UKR_80504	UKR
Publication	publication	IAO	IAO:0000311	Ukraine	GAZ	GAZ:00002724	forest biome	ENVO	ENVO:01000174	48.46	degree	UO	UO:0000185	24.7	degree	UO	UO:0000185					Literature Search	UKR_80504	UKR
Publication	publication	IAO	IAO:0000311	Ukraine	GAZ	GAZ:00002724	forest biome	ENVO	ENVO:01000174	49.5	degree	UO	UO:0000185	22.91	degree	UO	UO:0000185					Literature Search	UKR_80504	UKR
Publication	publication	IAO	IAO:0000311	Ukraine	GAZ	GAZ:00002724	forest biome	ENVO	ENVO:01000174	49.5	degree	UO	UO:0000185	22.88	degree	UO	UO:0000185					Literature Search	UKR_80504	UKR
Publication	publication	IAO	IAO:0000311	Ukraine	GAZ	GAZ:00002724	forest biome	ENVO	ENVO:01000174	48.1	degree	UO	UO:0000185	25.25	degree	UO	UO:0000185					Literature Search	UKR_80504	UKR
Publication	publication	IAO	IAO:0000311	Ukraine	GAZ	GAZ:00002724	forest biome	ENVO	ENVO:01000174	48.52	degree	UO	UO:0000185	24.59	degree	UO	UO:0000185					Literature Search	UKR_80504	UKR
Publication	publication	IAO	IAO:0000311	Ukraine	GAZ	GAZ:00002724	forest biome	ENVO	ENVO:01000174	48.53	degree	UO	UO:0000185	24.58	degree	UO	UO:0000185					Literature Search	UKR_80504	UKR
Publication	publication	IAO	IAO:0000311	Ukraine	GAZ	GAZ:00002724	forest biome	ENVO	ENVO:01000174	52.07	degree	UO	UO:0000185	31.86	degree	UO	UO:0000185					Literature Search	UKR_80412	UKR
Publication	publication	IAO	IAO:0000311	Ukraine	GAZ	GAZ:00002724	forest biome	ENVO	ENVO:01000174	51.8	degree	UO	UO:0000185	31.98	degree	UO	UO:0000185					Literature Search	UKR_80412	UKR
Publication	publication	IAO	IAO:0000311	Ukraine	GAZ	GAZ:00002724	forest biome	ENVO	ENVO:01000174	52.01	degree	UO	UO:0000185	31.8	degree	UO	UO:0000185					Literature Search	UKR_80412	UKR
Publication	publication	IAO	IAO:0000311	Ukraine	GAZ	GAZ:00002724	forest biome	ENVO	ENVO:01000174	51.95	degree	UO	UO:0000185	31.83	degree	UO	UO:0000185					Literature Search	UKR_80412	UKR
Publication	publication	IAO	IAO:0000311	Ukraine	GAZ	GAZ:00002724	forest biome	ENVO	ENVO:01000174	52.01	degree	UO	UO:0000185	31.81	degree	UO	UO:0000185					Literature Search	UKR_80412	UKR
Publication	publication	IAO	IAO:0000311	Ukraine	GAZ	GAZ:00002724	forest biome	ENVO	ENVO:01000174	51.57	degree	UO	UO:0000185	32.57	degree	UO	UO:0000185					Literature Search	UKR_80412	UKR
Publication	publication	IAO	IAO:0000311	Ukraine	GAZ	GAZ:00002724	forest biome	ENVO	ENVO:01000174	51.55	degree	UO	UO:0000185	32.5	degree	UO	UO:0000185					Literature Search	UKR_80412	UKR
Publication	publication	IAO	IAO:0000311	Ukraine	GAZ	GAZ:00002724	forest biome	ENVO	ENVO:01000174	51.54	degree	UO	UO:0000185	32.57	degree	UO	UO:0000185					Literature Search	UKR_80412	UKR
Publication	publication	IAO	IAO:0000311	Ukraine	GAZ	GAZ:00002724	forest biome	ENVO	ENVO:01000174	51.81	degree	UO	UO:0000185	31.76	degree	UO	UO:0000185					Literature Search	UKR_80412	UKR
Publication	publication	IAO	IAO:0000311	Ukraine	GAZ	GAZ:00002724	forest biome	ENVO	ENVO:01000174	51.77	degree	UO	UO:0000185	32.52	degree	UO	UO:0000185					Literature Search	UKR_80412	UKR
Publication	publication	IAO	IAO:0000311	Ukraine	GAZ	GAZ:00002724	forest biome	ENVO	ENVO:01000174	51.81	degree	UO	UO:0000185	31.79	degree	UO	UO:0000185					Literature Search	UKR_80412	UKR
Publication	publication	IAO	IAO:0000311	Ukraine	GAZ	GAZ:00002724	forest biome	ENVO	ENVO:01000174	52.06	degree	UO	UO:0000185	31.56	degree	UO	UO:0000185					Literature Search	UKR_80412	UKR
Publication	publication	IAO	IAO:0000311	Ukraine	GAZ	GAZ:00002724	forest biome	ENVO	ENVO:01000174	52.08	degree	UO	UO:0000185	31.41	degree	UO	UO:0000185					Literature Search	UKR_80412	UKR
Publication	publication	IAO	IAO:0000311	Ukraine	GAZ	GAZ:00002724	forest biome	ENVO	ENVO:01000174	51.94	degree	UO	UO:0000185	31.98	degree	UO	UO:0000185					Literature Search	UKR_80412	UKR
Publication	publication	IAO	IAO:0000311	Ukraine	GAZ	GAZ:00002724	forest biome	ENVO	ENVO:01000174	51.91	degree	UO	UO:0000185	31.8	degree	UO	UO:0000185					Literature Search	UKR_80412	UKR
Publication	publication	IAO	IAO:0000311	Ukraine	GAZ	GAZ:00002724	forest biome	ENVO	ENVO:01000174	52.05	degree	UO	UO:0000185	31.57	degree	UO	UO:0000185					Literature Search	UKR_80412	UKR
Publication	publication	IAO	IAO:0000311	Ukraine	GAZ	GAZ:00002724	forest biome	ENVO	ENVO:01000174	51.76	degree	UO	UO:0000185	31.53	degree	UO	UO:0000185					Literature Search	UKR_80412	UKR
Publication	publication	IAO	IAO:0000311	Ukraine	GAZ	GAZ:00002724	forest biome	ENVO	ENVO:01000174	52.09	degree	UO	UO:0000185	31.41	degree	UO	UO:0000185					Literature Search	UKR_80412	UKR
Publication	publication	IAO	IAO:0000311	Ukraine	GAZ	GAZ:00002724	forest biome	ENVO	ENVO:01000174	51.67	degree	UO	UO:0000185	31.99	degree	UO	UO:0000185					Literature Search	UKR_80412	UKR
Publication	publication	IAO	IAO:0000311	Ukraine	GAZ	GAZ:00002724	forest biome	ENVO	ENVO:01000174	51.76	degree	UO	UO:0000185	31.56	degree	UO	UO:0000185					Literature Search	UKR_80412	UKR
Publication	publication	IAO	IAO:0000311	Ukraine	GAZ	GAZ:00002724	forest biome	ENVO	ENVO:01000174	51.97	degree	UO	UO:0000185	33.94	degree	UO	UO:0000185					Literature Search	UKR_80419	UKR
Publication	publication	IAO	IAO:0000311	Ukraine	GAZ	GAZ:00002724	forest biome	ENVO	ENVO:01000174	51.8	degree	UO	UO:0000185	32.53	degree	UO	UO:0000185					Literature Search	UKR_80412	UKR
Publication	publication	IAO	IAO:0000311	Ukraine	GAZ	GAZ:00002724	forest biome	ENVO	ENVO:01000174	52.11	degree	UO	UO:0000185	33.89	degree	UO	UO:0000185					Literature Search	UKR_80412	UKR
Publication	publication	IAO	IAO:0000311	Ukraine	GAZ	GAZ:00002724	forest biome	ENVO	ENVO:01000174	50.9	degree	UO	UO:0000185	26.95	degree	UO	UO:0000185					Literature Search	UKR_80412	UKR
Publication	publication	IAO	IAO:0000311	Ukraine	GAZ	GAZ:00002724	forest biome	ENVO	ENVO:01000174	50.92	degree	UO	UO:0000185	26.94	degree	UO	UO:0000185					Literature Search	UKR_80412	UKR
Publication	publication	IAO	IAO:0000311	Ukraine	GAZ	GAZ:00002724	forest biome	ENVO	ENVO:01000174	50.92	degree	UO	UO:0000185	26.96	degree	UO	UO:0000185					Literature Search	UKR_80412	UKR
Publication	publication	IAO	IAO:0000311	Ukraine	GAZ	GAZ:00002724	forest biome	ENVO	ENVO:01000174	51.04	degree	UO	UO:0000185	27.09	degree	UO	UO:0000185					Literature Search	UKR_80412	UKR
Publication	publication	IAO	IAO:0000311	Ukraine	GAZ	GAZ:00002724	forest biome	ENVO	ENVO:01000174	51.05	degree	UO	UO:0000185	26.96	degree	UO	UO:0000185					Literature Search	UKR_80412	UKR
Publication	publication	IAO	IAO:0000311	Ukraine	GAZ	GAZ:00002724	forest biome	ENVO	ENVO:01000174	50.94	degree	UO	UO:0000185	26.42	degree	UO	UO:0000185					Literature Search	UKR_80412	UKR
Publication	publication	IAO	IAO:0000311	Ukraine	GAZ	GAZ:00002724	forest biome	ENVO	ENVO:01000174	50.97	degree	UO	UO:0000185	26.43	degree	UO	UO:0000185					Literature Search	UKR_80412	UKR
Publication	publication	IAO	IAO:0000311	Ukraine	GAZ	GAZ:00002724	forest biome	ENVO	ENVO:01000174	50.97	degree	UO	UO:0000185	26.41	degree	UO	UO:0000185					Literature Search	UKR_80412	UKR
Publication	publication	IAO	IAO:0000311	Ukraine	GAZ	GAZ:00002724	forest biome	ENVO	ENVO:01000174	51.48	degree	UO	UO:0000185	25.7	degree	UO	UO:0000185					Literature Search	UKR_80412	UKR
Publication	publication	IAO	IAO:0000311	Ukraine	GAZ	GAZ:00002724	forest biome	ENVO	ENVO:01000174	51.48	degree	UO	UO:0000185	25.79	degree	UO	UO:0000185					Literature Search	UKR_80412	UKR
Publication	publication	IAO	IAO:0000311	Ukraine	GAZ	GAZ:00002724	forest biome	ENVO	ENVO:01000174	51.51	degree	UO	UO:0000185	25.74	degree	UO	UO:0000185					Literature Search	UKR_80412	UKR
Publication	publication	IAO	IAO:0000311	Ukraine	GAZ	GAZ:00002724	forest biome	ENVO	ENVO:01000174	51.11	degree	UO	UO:0000185	27.21	degree	UO	UO:0000185					Literature Search	UKR_80412	UKR
Publication	publication	IAO	IAO:0000311	Ukraine	GAZ	GAZ:00002724	forest biome	ENVO	ENVO:01000174	51.1	degree	UO	UO:0000185	27.19	degree	UO	UO:0000185					Literature Search	UKR_80412	UKR
Publication	publication	IAO	IAO:0000311	Ukraine	GAZ	GAZ:00002724	forest biome	ENVO	ENVO:01000174	51.08	degree	UO	UO:0000185	27.19	degree	UO	UO:0000185					Literature Search	UKR_80412	UKR
Publication	publication	IAO	IAO:0000311	Ukraine	GAZ	GAZ:00002724	forest biome	ENVO	ENVO:01000174	51.24	degree	UO	UO:0000185	27.39	degree	UO	UO:0000185					Literature Search	UKR_80412	UKR
Publication	publication	IAO	IAO:0000311	Ukraine	GAZ	GAZ:00002724	forest biome	ENVO	ENVO:01000174	51.32	degree	UO	UO:0000185	26.69	degree	UO	UO:0000185					Literature Search	UKR_80412	UKR
Publication	publication	IAO	IAO:0000311	Ukraine	GAZ	GAZ:00002724	forest biome	ENVO	ENVO:01000174	51.61	degree	UO	UO:0000185	26.5	degree	UO	UO:0000185					Literature Search	UKR_80412	UKR
Publication	publication	IAO	IAO:0000311	Ukraine	GAZ	GAZ:00002724	forest biome	ENVO	ENVO:01000174	51.64	degree	UO	UO:0000185	26.55	degree	UO	UO:0000185					Literature Search	UKR_80412	UKR
Publication	publication	IAO	IAO:0000311	Ukraine	GAZ	GAZ:00002724	forest biome	ENVO	ENVO:01000174	51.29	degree	UO	UO:0000185	26.48	degree	UO	UO:0000185					Literature Search	UKR_80412	UKR
Publication	publication	IAO	IAO:0000311	Ukraine	GAZ	GAZ:00002724	forest biome	ENVO	ENVO:01000174	51.66	degree	UO	UO:0000185	26	degree	UO	UO:0000185					Literature Search	UKR_80412	UKR
Publication	publication	IAO	IAO:0000311	Ukraine	GAZ	GAZ:00002724	forest biome	ENVO	ENVO:01000174	51.66	degree	UO	UO:0000185	25.97	degree	UO	UO:0000185					Literature Search	UKR_80412	UKR
Publication	publication	IAO	IAO:0000311	Ukraine	GAZ	GAZ:00002724	forest biome	ENVO	ENVO:01000174	51.73	degree	UO	UO:0000185	25.9	degree	UO	UO:0000185					Literature Search	UKR_80412	UKR
Publication	publication	IAO	IAO:0000311	Ukraine	GAZ	GAZ:00002724	forest biome	ENVO	ENVO:01000174	51.68	degree	UO	UO:0000185	25.92	degree	UO	UO:0000185					Literature Search	UKR_80412	UKR
Publication	publication	IAO	IAO:0000311	Ukraine	GAZ	GAZ:00002724	forest biome	ENVO	ENVO:01000174	51.71	degree	UO	UO:0000185	26.13	degree	UO	UO:0000185					Literature Search	UKR_80412	UKR
Publication	publication	IAO	IAO:0000311	Ukraine	GAZ	GAZ:00002724	forest biome	ENVO	ENVO:01000174	51.75	degree	UO	UO:0000185	26.15	degree	UO	UO:0000185					Literature Search	UKR_80412	UKR
Publication	publication	IAO	IAO:0000311	Ukraine	GAZ	GAZ:00002724	forest biome	ENVO	ENVO:01000174	51.3	degree	UO	UO:0000185	25.57	degree	UO	UO:0000185					Literature Search	UKR_80412	UKR
Publication	publication	IAO	IAO:0000311	Ukraine	GAZ	GAZ:00002724	forest biome	ENVO	ENVO:01000174	51.29	degree	UO	UO:0000185	25.57	degree	UO	UO:0000185					Literature Search	UKR_80412	UKR
Publication	publication	IAO	IAO:0000311	Ukraine	GAZ	GAZ:00002724	forest biome	ENVO	ENVO:01000174	51.3	degree	UO	UO:0000185	25.56	degree	UO	UO:0000185					Literature Search	UKR_80412	UKR
Publication	publication	IAO	IAO:0000311	Ukraine	GAZ	GAZ:00002724	forest biome	ENVO	ENVO:01000174	51.8	degree	UO	UO:0000185	31.46	degree	UO	UO:0000185					Literature Search	UKR_80412	UKR
Publication	publication	IAO	IAO:0000311	Ukraine	GAZ	GAZ:00002724	forest biome	ENVO	ENVO:01000174	51.82	degree	UO	UO:0000185	31.47	degree	UO	UO:0000185					Literature Search	UKR_80412	UKR
Publication	publication	IAO	IAO:0000311	Ukraine	GAZ	GAZ:00002724	forest biome	ENVO	ENVO:01000174	51.82	degree	UO	UO:0000185	31.5	degree	UO	UO:0000185					Literature Search	UKR_80412	UKR
Publication	publication	IAO	IAO:0000311	Ukraine	GAZ	GAZ:00002724	forest biome	ENVO	ENVO:01000174	51.8	degree	UO	UO:0000185	31.49	degree	UO	UO:0000185					Literature Search	UKR_80412	UKR
Publication	publication	IAO	IAO:0000311	Ukraine	GAZ	GAZ:00002724	forest biome	ENVO	ENVO:01000174	51.8	degree	UO	UO:0000185	31.47	degree	UO	UO:0000185					Literature Search	UKR_80412	UKR
Publication	publication	IAO	IAO:0000311	Ukraine	GAZ	GAZ:00002724	forest biome	ENVO	ENVO:01000174	51.79	degree	UO	UO:0000185	31.49	degree	UO	UO:0000185					Literature Search	UKR_80412	UKR
Publication	publication	IAO	IAO:0000311	Ukraine	GAZ	GAZ:00002724	forest biome	ENVO	ENVO:01000174	51.82	degree	UO	UO:0000185	31.46	degree	UO	UO:0000185					Literature Search	UKR_80412	UKR
Publication	publication	IAO	IAO:0000311	Ukraine	GAZ	GAZ:00002724	forest biome	ENVO	ENVO:01000174	50.47	degree	UO	UO:0000185	30.66	degree	UO	UO:0000185					Literature Search	UKR_80419	UKR
Publication	publication	IAO	IAO:0000311	Ukraine	GAZ	GAZ:00002724	forest biome	ENVO	ENVO:01000174	51.96	degree	UO	UO:0000185	31.24	degree	UO	UO:0000185					Literature Search	UKR_80412	UKR
Publication	publication	IAO	IAO:0000311	Ukraine	GAZ	GAZ:00002724	forest biome	ENVO	ENVO:01000174	51.92	degree	UO	UO:0000185	31.28	degree	UO	UO:0000185					Literature Search	UKR_80412	UKR
Publication	publication	IAO	IAO:0000311	Ukraine	GAZ	GAZ:00002724	forest biome	ENVO	ENVO:01000174	51.92	degree	UO	UO:0000185	31.23	degree	UO	UO:0000185					Literature Search	UKR_80412	UKR
Publication	publication	IAO	IAO:0000311	Ukraine	GAZ	GAZ:00002724	forest biome	ENVO	ENVO:01000174	51.92	degree	UO	UO:0000185	31.29	degree	UO	UO:0000185					Literature Search	UKR_80412	UKR
Publication	publication	IAO	IAO:0000311	Ukraine	GAZ	GAZ:00002724	forest biome	ENVO	ENVO:01000174	51.93	degree	UO	UO:0000185	31.3	degree	UO	UO:0000185					Literature Search	UKR_80412	UKR
Publication	publication	IAO	IAO:0000311	Ukraine	GAZ	GAZ:00002724	forest biome	ENVO	ENVO:01000174	51.95	degree	UO	UO:0000185	31.23	degree	UO	UO:0000185					Literature Search	UKR_80412	UKR
Publication	publication	IAO	IAO:0000311	Ukraine	GAZ	GAZ:00002724	forest biome	ENVO	ENVO:01000174	51.94	degree	UO	UO:0000185	31.28	degree	UO	UO:0000185					Literature Search	UKR_80412	UKR
Publication	publication	IAO	IAO:0000311	Ukraine	GAZ	GAZ:00002724	forest biome	ENVO	ENVO:01000174	50.89	degree	UO	UO:0000185	26.48	degree	UO	UO:0000185					Literature Search	UKR_80412	UKR
Publication	publication	IAO	IAO:0000311	Ukraine	GAZ	GAZ:00002724	forest biome	ENVO	ENVO:01000174	50.93	degree	UO	UO:0000185	26.46	degree	UO	UO:0000185					Literature Search	UKR_80412	UKR
Publication	publication	IAO	IAO:0000311	Ukraine	GAZ	GAZ:00002724	forest biome	ENVO	ENVO:01000174	50.93	degree	UO	UO:0000185	26.43	degree	UO	UO:0000185					Literature Search	UKR_80412	UKR
Publication	publication	IAO	IAO:0000311	Ukraine	GAZ	GAZ:00002724	forest biome	ENVO	ENVO:01000174	50.93	degree	UO	UO:0000185	26.45	degree	UO	UO:0000185					Literature Search	UKR_80412	UKR
Publication	publication	IAO	IAO:0000311	Ukraine	GAZ	GAZ:00002724	forest biome	ENVO	ENVO:01000174	50.87	degree	UO	UO:0000185	26.53	degree	UO	UO:0000185					Literature Search	UKR_80412	UKR
Publication	publication	IAO	IAO:0000311	Ukraine	GAZ	GAZ:00002724	forest biome	ENVO	ENVO:01000174	50.81	degree	UO	UO:0000185	26.16	degree	UO	UO:0000185					Literature Search	UKR_80412	UKR
Publication	publication	IAO	IAO:0000311	Ukraine	GAZ	GAZ:00002724	forest biome	ENVO	ENVO:01000174	50.79	degree	UO	UO:0000185	26.18	degree	UO	UO:0000185					Literature Search	UKR_80412	UKR
Publication	publication	IAO	IAO:0000311	Ukraine	GAZ	GAZ:00002724	forest biome	ENVO	ENVO:01000174	50.78	degree	UO	UO:0000185	26.18	degree	UO	UO:0000185					Literature Search	UKR_80412	UKR
Publication	publication	IAO	IAO:0000311	Ukraine	GAZ	GAZ:00002724	forest biome	ENVO	ENVO:01000174	50.81	degree	UO	UO:0000185	26.18	degree	UO	UO:0000185					Literature Search	UKR_80412	UKR
Publication	publication	IAO	IAO:0000311	Ukraine	GAZ	GAZ:00002724	forest biome	ENVO	ENVO:01000174	50.79	degree	UO	UO:0000185	26.17	degree	UO	UO:0000185					Literature Search	UKR_80412	UKR
Publication	publication	IAO	IAO:0000311	Ukraine	GAZ	GAZ:00002724	forest biome	ENVO	ENVO:01000174	50.31	degree	UO	UO:0000185	30.18	degree	UO	UO:0000185					Literature Search	UKR_80412	UKR
Publication	publication	IAO	IAO:0000311	Ukraine	GAZ	GAZ:00002724	forest biome	ENVO	ENVO:01000174	50.31	degree	UO	UO:0000185	30.17	degree	UO	UO:0000185					Literature Search	UKR_80412	UKR
Publication	publication	IAO	IAO:0000311	Ukraine	GAZ	GAZ:00002724	forest biome	ENVO	ENVO:01000174	50.46	degree	UO	UO:0000185	30.67	degree	UO	UO:0000185					Literature Search	UKR_80419	UKR
Publication	publication	IAO	IAO:0000311	Ukraine	GAZ	GAZ:00002724	forest biome	ENVO	ENVO:01000174	50.47	degree	UO	UO:0000185	30.65	degree	UO	UO:0000185					Literature Search	UKR_80419	UKR
Publication	publication	IAO	IAO:0000311	Ukraine	GAZ	GAZ:00002724	forest biome	ENVO	ENVO:01000174	50.48	degree	UO	UO:0000185	30.66	degree	UO	UO:0000185					Literature Search	UKR_80419	UKR
Publication	publication	IAO	IAO:0000311	Ukraine	GAZ	GAZ:00002724	forest biome	ENVO	ENVO:01000174	51.64	degree	UO	UO:0000185	33.91	degree	UO	UO:0000185					Literature Search	UKR_80419	UKR
Publication	publication	IAO	IAO:0000311	Ukraine	GAZ	GAZ:00002724	forest biome	ENVO	ENVO:01000174	51.76	degree	UO	UO:0000185	33.63	degree	UO	UO:0000185					Literature Search	UKR_80419	UKR
Publication	publication	IAO	IAO:0000311	Ukraine	GAZ	GAZ:00002724	forest biome	ENVO	ENVO:01000174	51.59	degree	UO	UO:0000185	34.1	degree	UO	UO:0000185					Literature Search	UKR_80419	UKR
Publication	publication	IAO	IAO:0000311	Ukraine	GAZ	GAZ:00002724	forest biome	ENVO	ENVO:01000174	51.45	degree	UO	UO:0000185	23.74	degree	UO	UO:0000185					Literature Search	UKR_80412	UKR
Publication	publication	IAO	IAO:0000311	Ukraine	GAZ	GAZ:00002724	forest biome	ENVO	ENVO:01000174	51.54	degree	UO	UO:0000185	24.01	degree	UO	UO:0000185					Literature Search	UKR_80412	UKR
Publication	publication	IAO	IAO:0000311	Ukraine	GAZ	GAZ:00002724	forest biome	ENVO	ENVO:01000174	51.94	degree	UO	UO:0000185	31.15	degree	UO	UO:0000185					Literature Search	UKR_80412	UKR
Publication	publication	IAO	IAO:0000311	Ukraine	GAZ	GAZ:00002724	forest biome	ENVO	ENVO:01000174	51.94	degree	UO	UO:0000185	31.13	degree	UO	UO:0000185					Literature Search	UKR_80412	UKR
Publication	publication	IAO	IAO:0000311	Ukraine	GAZ	GAZ:00002724	forest biome	ENVO	ENVO:01000174	51.93	degree	UO	UO:0000185	31.14	degree	UO	UO:0000185					Literature Search	UKR_80412	UKR
Publication	publication	IAO	IAO:0000311	Ukraine	GAZ	GAZ:00002724	forest biome	ENVO	ENVO:01000174	51.91	degree	UO	UO:0000185	31.2	degree	UO	UO:0000185					Literature Search	UKR_80412	UKR
Publication	publication	IAO	IAO:0000311	Ukraine	GAZ	GAZ:00002724	forest biome	ENVO	ENVO:01000174	51.91	degree	UO	UO:0000185	31.21	degree	UO	UO:0000185					Literature Search	UKR_80412	UKR
Publication	publication	IAO	IAO:0000311	Ukraine	GAZ	GAZ:00002724	forest biome	ENVO	ENVO:01000174	51.82	degree	UO	UO:0000185	31.12	degree	UO	UO:0000185					Literature Search	UKR_80412	UKR
Publication	publication	IAO	IAO:0000311	Ukraine	GAZ	GAZ:00002724	forest biome	ENVO	ENVO:01000174	49.61	degree	UO	UO:0000185	32.05	degree	UO	UO:0000185					Literature Search	UKR_80419	UKR
Publication	publication	IAO	IAO:0000311	Ukraine	GAZ	GAZ:00002724	forest biome	ENVO	ENVO:01000174	49.61	degree	UO	UO:0000185	32.06	degree	UO	UO:0000185					Literature Search	UKR_80419	UKR
Publication	publication	IAO	IAO:0000311	Ukraine	GAZ	GAZ:00002724	forest biome	ENVO	ENVO:01000174	50.05	degree	UO	UO:0000185	32.97	degree	UO	UO:0000185					Literature Search	UKR_80419	UKR
Publication	publication	IAO	IAO:0000311	Ukraine	GAZ	GAZ:00002724	forest biome	ENVO	ENVO:01000174	50.07	degree	UO	UO:0000185	32.98	degree	UO	UO:0000185					Literature Search	UKR_80419	UKR
Publication	publication	IAO	IAO:0000311	Ukraine	GAZ	GAZ:00002724	forest biome	ENVO	ENVO:01000174	50.06	degree	UO	UO:0000185	32.96	degree	UO	UO:0000185					Literature Search	UKR_80419	UKR
Publication	publication	IAO	IAO:0000311	Ukraine	GAZ	GAZ:00002724	forest biome	ENVO	ENVO:01000174	50.84	degree	UO	UO:0000185	27.33	degree	UO	UO:0000185					Literature Search	UKR_80412	UKR
Publication	publication	IAO	IAO:0000311	Ukraine	GAZ	GAZ:00002724	forest biome	ENVO	ENVO:01000174	50.85	degree	UO	UO:0000185	27.25	degree	UO	UO:0000185					Literature Search	UKR_80412	UKR
Publication	publication	IAO	IAO:0000311	Ukraine	GAZ	GAZ:00002724	forest biome	ENVO	ENVO:01000174	50.51	degree	UO	UO:0000185	29.68	degree	UO	UO:0000185					Literature Search	UKR_80412	UKR
Publication	publication	IAO	IAO:0000311	Ukraine	GAZ	GAZ:00002724	forest biome	ENVO	ENVO:01000174	50.51	degree	UO	UO:0000185	29.67	degree	UO	UO:0000185					Literature Search	UKR_80412	UKR
Publication	publication	IAO	IAO:0000311	Ukraine	GAZ	GAZ:00002724	forest biome	ENVO	ENVO:01000174	48.82	degree	UO	UO:0000185	30.25	degree	UO	UO:0000185					Literature Search	UKR_80412	UKR
Publication	publication	IAO	IAO:0000311	Ukraine	GAZ	GAZ:00002724	forest biome	ENVO	ENVO:01000174	48.72	degree	UO	UO:0000185	30.31	degree	UO	UO:0000185					Literature Search	UKR_80412	UKR
Publication	publication	IAO	IAO:0000311	Ukraine	GAZ	GAZ:00002724	forest biome	ENVO	ENVO:01000174	48.65	degree	UO	UO:0000185	30.23	degree	UO	UO:0000185					Literature Search	UKR_80419	UKR
Publication	publication	IAO	IAO:0000311	Ukraine	GAZ	GAZ:00002724	forest biome	ENVO	ENVO:01000174	48.79	degree	UO	UO:0000185	30.35	degree	UO	UO:0000185					Literature Search	UKR_80412	UKR
Publication	publication	IAO	IAO:0000311	Ukraine	GAZ	GAZ:00002724	forest biome	ENVO	ENVO:01000174	48.67	degree	UO	UO:0000185	30.23	degree	UO	UO:0000185					Literature Search	UKR_80419	UKR
Publication	publication	IAO	IAO:0000311	Ukraine	GAZ	GAZ:00002724	forest biome	ENVO	ENVO:01000174	49.43	degree	UO	UO:0000185	29.64	degree	UO	UO:0000185					Literature Search	UKR_80419	UKR
Publication	publication	IAO	IAO:0000311	Ukraine	GAZ	GAZ:00002724	forest biome	ENVO	ENVO:01000174	49.44	degree	UO	UO:0000185	29.64	degree	UO	UO:0000185					Literature Search	UKR_80419	UKR
Publication	publication	IAO	IAO:0000311	Ukraine	GAZ	GAZ:00002724	forest biome	ENVO	ENVO:01000174	49.44	degree	UO	UO:0000185	29.65	degree	UO	UO:0000185					Literature Search	UKR_80419	UKR
Publication	publication	IAO	IAO:0000311	Ukraine	GAZ	GAZ:00002724	forest biome	ENVO	ENVO:01000174	49.43	degree	UO	UO:0000185	29.62	degree	UO	UO:0000185					Literature Search	UKR_80419	UKR
Publication	publication	IAO	IAO:0000311	Ukraine	GAZ	GAZ:00002724	forest biome	ENVO	ENVO:01000174	49	degree	UO	UO:0000185	30.27	degree	UO	UO:0000185					Literature Search	UKR_80412	UKR
Publication	publication	IAO	IAO:0000311	Ukraine	GAZ	GAZ:00002724	forest biome	ENVO	ENVO:01000174	49	degree	UO	UO:0000185	30.29	degree	UO	UO:0000185					Literature Search	UKR_80412	UKR
Publication	publication	IAO	IAO:0000311	Ukraine	GAZ	GAZ:00002724	forest biome	ENVO	ENVO:01000174	48.99	degree	UO	UO:0000185	30.25	degree	UO	UO:0000185					Literature Search	UKR_80412	UKR
Publication	publication	IAO	IAO:0000311	Ukraine	GAZ	GAZ:00002724	forest biome	ENVO	ENVO:01000174	48.94	degree	UO	UO:0000185	30.32	degree	UO	UO:0000185					Literature Search	UKR_80412	UKR
Publication	publication	IAO	IAO:0000311	Ukraine	GAZ	GAZ:00002724	forest biome	ENVO	ENVO:01000174	48.92	degree	UO	UO:0000185	30.33	degree	UO	UO:0000185					Literature Search	UKR_80412	UKR
Publication	publication	IAO	IAO:0000311	Austria	GAZ	GAZ:00002942	forest biome	ENVO	ENVO:01000174	48	degree	UO	UO:0000185	16	degree	UO	UO:0000185	865	meter	UO	UO:0000008	Literature Search	AUT_80501	AUT
Publication	publication	IAO	IAO:0000311	Austria	GAZ	GAZ:00002942	forest biome	ENVO	ENVO:01000174	47.83	degree	UO	UO:0000185	16.5	degree	UO	UO:0000185					Literature Search	AUT_80431	AUT
Publication	publication	IAO	IAO:0000311	Austria	GAZ	GAZ:00002942	forest biome	ENVO	ENVO:01000174	48.5	degree	UO	UO:0000185	14	degree	UO	UO:0000185	140	meter	UO	UO:0000008	Literature Search	AUT_80445	AUT
Publication	publication	IAO	IAO:0000311	Azerbaijan	GAZ	GAZ:00004941	forest biome	ENVO	ENVO:01000174	41.5	degree	UO	UO:0000185	46.58	degree	UO	UO:0000185	1000	meter	UO	UO:0000008	Literature Search	AZE_80408	AZE
Publication	publication	IAO	IAO:0000311	Azerbaijan	GAZ	GAZ:00004941	forest biome	ENVO	ENVO:01000174	41	degree	UO	UO:0000185	48	degree	UO	UO:0000185	2000	meter	UO	UO:0000008	Literature Search	AZE_80408	AZE
Publication	publication	IAO	IAO:0000311	Azerbaijan	GAZ	GAZ:00004941	forest biome	ENVO	ENVO:01000174	38.83	degree	UO	UO:0000185	48.5	degree	UO	UO:0000185	550	meter	UO	UO:0000008	Literature Search	AZE_80407	AZE
Publication	publication	IAO	IAO:0000311	Belarus	GAZ	GAZ:00006886	forest biome	ENVO	ENVO:01000174	54	degree	UO	UO:0000185	27.58	degree	UO	UO:0000185					Literature Search	BLR_80412	BLR
Publication	publication	IAO	IAO:0000311	Belarus	GAZ	GAZ:00006886	forest biome	ENVO	ENVO:01000174	54	degree	UO	UO:0000185	26	degree	UO	UO:0000185					Literature Search	BLR_80412	BLR
Publication	publication	IAO	IAO:0000311	Belarus	GAZ	GAZ:00006886	forest biome	ENVO	ENVO:01000174	54.5	degree	UO	UO:0000185	26.92	degree	UO	UO:0000185					Literature Search	BLR_80436	BLR
Publication	publication	IAO	IAO:0000311	Belarus	GAZ	GAZ:00006886	forest biome	ENVO	ENVO:01000174	53.83	degree	UO	UO:0000185	27	degree	UO	UO:0000185					Literature Search	BLR_80436	BLR
Publication	publication	IAO	IAO:0000311	Belarus	GAZ	GAZ:00006886	forest biome	ENVO	ENVO:01000174	54.17	degree	UO	UO:0000185	27.5	degree	UO	UO:0000185					Literature Search	BLR_80436	BLR
Publication	publication	IAO	IAO:0000311	Belarus	GAZ	GAZ:00006886	forest biome	ENVO	ENVO:01000174	53	degree	UO	UO:0000185	26	degree	UO	UO:0000185					Literature Search	BLR_80412	BLR
Publication	publication	IAO	IAO:0000311	Belarus	GAZ	GAZ:00006886	forest biome	ENVO	ENVO:01000174	53.33	degree	UO	UO:0000185	30.83	degree	UO	UO:0000185					Literature Search	BLR_80412	BLR
Publication	publication	IAO	IAO:0000311	Belarus	GAZ	GAZ:00006886	forest biome	ENVO	ENVO:01000174	54	degree	UO	UO:0000185	27	degree	UO	UO:0000185					Literature Search	BLR_80436	BLR
Publication	publication	IAO	IAO:0000311	Belarus	GAZ	GAZ:00006886	forest biome	ENVO	ENVO:01000174	54.75	degree	UO	UO:0000185	28.17	degree	UO	UO:0000185					Literature Search	BLR_80436	BLR
Publication	publication	IAO	IAO:0000311	Belarus	GAZ	GAZ:00006886	forest biome	ENVO	ENVO:01000174	54.83	degree	UO	UO:0000185	28	degree	UO	UO:0000185					Literature Search	BLR_80436	BLR
Publication	publication	IAO	IAO:0000311	Belarus	GAZ	GAZ:00006886	forest biome	ENVO	ENVO:01000174	53.83	degree	UO	UO:0000185	28	degree	UO	UO:0000185					Literature Search	BLR_80436	BLR
Publication	publication	IAO	IAO:0000311	Belarus	GAZ	GAZ:00006886	forest biome	ENVO	ENVO:01000174	54.5	degree	UO	UO:0000185	26.17	degree	UO	UO:0000185					Literature Search	BLR_80436	BLR
Publication	publication	IAO	IAO:0000311	Belarus	GAZ	GAZ:00006886	forest biome	ENVO	ENVO:01000174	53.67	degree	UO	UO:0000185	27	degree	UO	UO:0000185					Literature Search	BLR_80412	BLR
Publication	publication	IAO	IAO:0000311	Belarus	GAZ	GAZ:00006886	forest biome	ENVO	ENVO:01000174	52.67	degree	UO	UO:0000185	24	degree	UO	UO:0000185					Literature Search	BLR_80412	BLR
Publication	publication	IAO	IAO:0000311	Belarus	GAZ	GAZ:00006886	forest biome	ENVO	ENVO:01000174	52	degree	UO	UO:0000185	27.83	degree	UO	UO:0000185					Literature Search	BLR_80412	BLR
Publication	publication	IAO	IAO:0000311	Belarus	GAZ	GAZ:00006886	forest biome	ENVO	ENVO:01000174	54.5	degree	UO	UO:0000185	29	degree	UO	UO:0000185					Literature Search	BLR_80436	BLR
Publication	publication	IAO	IAO:0000311	Belarus	GAZ	GAZ:00006886	forest biome	ENVO	ENVO:01000174	54.5	degree	UO	UO:0000185	27	degree	UO	UO:0000185					Literature Search	BLR_80436	BLR
Publication	publication	IAO	IAO:0000311	Belarus	GAZ	GAZ:00006886	forest biome	ENVO	ENVO:01000174	51.5	degree	UO	UO:0000185	29.17	degree	UO	UO:0000185					Literature Search	BLR_80412	BLR
Publication	publication	IAO	IAO:0000311	Belarus	GAZ	GAZ:00006886	forest biome	ENVO	ENVO:01000174	54	degree	UO	UO:0000185	29	degree	UO	UO:0000185					Literature Search	BLR_80436	BLR
Publication	publication	IAO	IAO:0000311	Belarus	GAZ	GAZ:00006886	forest biome	ENVO	ENVO:01000174	52.17	degree	UO	UO:0000185	29.83	degree	UO	UO:0000185					Literature Search	BLR_80412	BLR
Publication	publication	IAO	IAO:0000311	Belarus	GAZ	GAZ:00006886	forest biome	ENVO	ENVO:01000174	53.5	degree	UO	UO:0000185	28	degree	UO	UO:0000185					Literature Search	BLR_80412	BLR
Publication	publication	IAO	IAO:0000311	Belgium	GAZ	GAZ:00002938	forest biome	ENVO	ENVO:01000174	50.03	degree	UO	UO:0000185	5.27	degree	UO	UO:0000185					Literature Search	BEL_80445	BEL
Publication	publication	IAO	IAO:0000311	Belgium	GAZ	GAZ:00002938	forest biome	ENVO	ENVO:01000174	50.33	degree	UO	UO:0000185	5.67	degree	UO	UO:0000185	595	meter	UO	UO:0000008	Literature Search	BEL_80445	BEL
Publication	publication	IAO	IAO:0000311	Belgium	GAZ	GAZ:00002938	forest biome	ENVO	ENVO:01000174	51.3	degree	UO	UO:0000185	4.52	degree	UO	UO:0000185	16	meter	UO	UO:0000008	Literature Search	BEL_80402	BEL
Publication	publication	IAO	IAO:0000311	Belgium	GAZ	GAZ:00002938	forest biome	ENVO	ENVO:01000174	51.17	degree	UO	UO:0000185	5.33	degree	UO	UO:0000185	54	meter	UO	UO:0000008	Literature Search	BEL_80402	BEL
Publication	publication	IAO	IAO:0000311	Belgium	GAZ	GAZ:00002938	forest biome	ENVO	ENVO:01000174	50.03	degree	UO	UO:0000185	5.27	degree	UO	UO:0000185	370	meter	UO	UO:0000008	Literature Search	BEL_80445	BEL
Publication	publication	IAO	IAO:0000311	Belgium	GAZ	GAZ:00002938	forest biome	ENVO	ENVO:01000174	50.47	degree	UO	UO:0000185	4.3	degree	UO	UO:0000185	150	meter	UO	UO:0000008	Literature Search	BEL_80402	BEL
Publication	publication	IAO	IAO:0000311	Belgium	GAZ	GAZ:00002938	forest biome	ENVO	ENVO:01000174	51	degree	UO	UO:0000185	3.67	degree	UO	UO:0000185	15	meter	UO	UO:0000008	Literature Search	BEL_80402	BEL
Publication	publication	IAO	IAO:0000311	Belgium	GAZ	GAZ:00002938	forest biome	ENVO	ENVO:01000174	50.02	degree	UO	UO:0000185	5.08	degree	UO	UO:0000185	265	meter	UO	UO:0000008	Literature Search	BEL_80445	BEL
Publication	publication	IAO	IAO:0000311	Belgium	GAZ	GAZ:00002938	forest biome	ENVO	ENVO:01000174	50.97	degree	UO	UO:0000185	3.8	degree	UO	UO:0000185	15	meter	UO	UO:0000008	Literature Search	BEL_80402	BEL
Publication	publication	IAO	IAO:0000311	Belgium	GAZ	GAZ:00002938	forest biome	ENVO	ENVO:01000174	49.83	degree	UO	UO:0000185	5	degree	UO	UO:0000185	265	meter	UO	UO:0000008	Literature Search	BEL_80445	BEL
Publication	publication	IAO	IAO:0000311	Belgium	GAZ	GAZ:00002938	forest biome	ENVO	ENVO:01000174	50.03	degree	UO	UO:0000185	5.23	degree	UO	UO:0000185	350	meter	UO	UO:0000008	Literature Search	BEL_80445	BEL
Publication	publication	IAO	IAO:0000311	Belgium	GAZ	GAZ:00002938	forest biome	ENVO	ENVO:01000174	50.03	degree	UO	UO:0000185	4.5	degree	UO	UO:0000185	265	meter	UO	UO:0000008	Literature Search	BEL_80445	BEL
Publication	publication	IAO	IAO:0000311	Belgium	GAZ	GAZ:00002938	forest biome	ENVO	ENVO:01000174	50.08	degree	UO	UO:0000185	5.42	degree	UO	UO:0000185					Literature Search	BEL_80445	BEL
Publication	publication	IAO	IAO:0000311	Bulgaria	GAZ	GAZ:00002950	forest biome	ENVO	ENVO:01000174	43	degree	UO	UO:0000185	27	degree	UO	UO:0000185	1710	meter	UO	UO:0000008	Literature Search	BUL_80435	BUL
Publication	publication	IAO	IAO:0000311	Bulgaria	GAZ	GAZ:00002950	forest biome	ENVO	ENVO:01000174	43	degree	UO	UO:0000185	23.5	degree	UO	UO:0000185	1545	meter	UO	UO:0000008	Literature Search	BUL_80435	BUL
Publication	publication	IAO	IAO:0000311	Bulgaria	GAZ	GAZ:00002950	forest biome	ENVO	ENVO:01000174	42	degree	UO	UO:0000185	22	degree	UO	UO:0000185	1700	meter	UO	UO:0000008	Literature Search	BUL_80404	BUL
Publication	publication	IAO	IAO:0000311	Bulgaria	GAZ	GAZ:00002950	forest biome	ENVO	ENVO:01000174	43	degree	UO	UO:0000185	23	degree	UO	UO:0000185	650	meter	UO	UO:0000008	Literature Search	BUL_80404	BUL
Publication	publication	IAO	IAO:0000311	Bulgaria	GAZ	GAZ:00002950	forest biome	ENVO	ENVO:01000174	43	degree	UO	UO:0000185	24	degree	UO	UO:0000185					Literature Search	BUL_80404	BUL
Publication	publication	IAO	IAO:0000311	Bulgaria	GAZ	GAZ:00002950	forest biome	ENVO	ENVO:01000174	43	degree	UO	UO:0000185	27.5	degree	UO	UO:0000185					Literature Search	BUL_80404	BUL
Publication	publication	IAO	IAO:0000311	Bulgaria	GAZ	GAZ:00002950	forest biome	ENVO	ENVO:01000174	43.5	degree	UO	UO:0000185	27	degree	UO	UO:0000185					Literature Search	BUL_80404	BUL
Publication	publication	IAO	IAO:0000311	Bulgaria	GAZ	GAZ:00002950	forest biome	ENVO	ENVO:01000174	45	degree	UO	UO:0000185	20.5	degree	UO	UO:0000185	650	meter	UO	UO:0000008	Literature Search	BUL_80431	BUL
Publication	publication	IAO	IAO:0000311	Bulgaria	GAZ	GAZ:00002950	forest biome	ENVO	ENVO:01000174	43.5	degree	UO	UO:0000185	25	degree	UO	UO:0000185					Literature Search	BUL_80404	BUL
Publication	publication	IAO	IAO:0000311	Bulgaria	GAZ	GAZ:00002950	forest biome	ENVO	ENVO:01000174	42	degree	UO	UO:0000185	27.5	degree	UO	UO:0000185	400	meter	UO	UO:0000008	Literature Search	BUL_80404	BUL
Publication	publication	IAO	IAO:0000311	Bulgaria	GAZ	GAZ:00002950	forest biome	ENVO	ENVO:01000174	42	degree	UO	UO:0000185	27	degree	UO	UO:0000185	400	meter	UO	UO:0000008	Literature Search	BUL_80404	BUL
Publication	publication	IAO	IAO:0000311	Bulgaria	GAZ	GAZ:00002950	forest biome	ENVO	ENVO:01000174	42.5	degree	UO	UO:0000185	23	degree	UO	UO:0000185					Literature Search	BUL_80404	BUL
Publication	publication	IAO	IAO:0000311	Bulgaria	GAZ	GAZ:00002950	forest biome	ENVO	ENVO:01000174	43.25	degree	UO	UO:0000185	25	degree	UO	UO:0000185					Literature Search	BUL_80404	BUL
Publication	publication	IAO	IAO:0000311	Bulgaria	GAZ	GAZ:00002950	forest biome	ENVO	ENVO:01000174	43.5	degree	UO	UO:0000185	24	degree	UO	UO:0000185					Literature Search	BUL_80404	BUL
Publication	publication	IAO	IAO:0000311	United Kingdom	GAZ	GAZ:00002637	forest biome	ENVO	ENVO:01000174	57.17	degree	UO	UO:0000185	-2.17	degree	UO	UO:0000185					Literature Search	GBR_80409	GBR
Publication	publication	IAO	IAO:0000311	United Kingdom	GAZ	GAZ:00002637	forest biome	ENVO	ENVO:01000174	51.17	degree	UO	UO:0000185	0.17	degree	UO	UO:0000185					Literature Search	GBR_80421	GBR
Publication	publication	IAO	IAO:0000311	United Kingdom	GAZ	GAZ:00002637	forest biome	ENVO	ENVO:01000174	52.5	degree	UO	UO:0000185	0.88	degree	UO	UO:0000185					Literature Search	GBR_80409	GBR
Publication	publication	IAO	IAO:0000311	United Kingdom	GAZ	GAZ:00002637	forest biome	ENVO	ENVO:01000174	55.32	degree	UO	UO:0000185	-3.55	degree	UO	UO:0000185	355	meter	UO	UO:0000008	Literature Search	GBR_80409	GBR
Publication	publication	IAO	IAO:0000311	United Kingdom	GAZ	GAZ:00002637	forest biome	ENVO	ENVO:01000174	52.51	degree	UO	UO:0000185	1.749	degree	UO	UO:0000185	50	meter	UO	UO:0000008	Literature Search	GBR_80421	GBR
Publication	publication	IAO	IAO:0000311	United Kingdom	GAZ	GAZ:00002637	forest biome	ENVO	ENVO:01000174	57.65	degree	UO	UO:0000185	-3.67	degree	UO	UO:0000185	10	meter	UO	UO:0000008	Literature Search	GBR_80409	GBR
Publication	publication	IAO	IAO:0000311	United Kingdom	GAZ	GAZ:00002637	forest biome	ENVO	ENVO:01000174	55.5	degree	UO	UO:0000185	-2.67	degree	UO	UO:0000185	168	meter	UO	UO:0000008	Literature Search	GBR_80409	GBR
Publication	publication	IAO	IAO:0000311	United Kingdom	GAZ	GAZ:00002637	forest biome	ENVO	ENVO:01000174	57.65	degree	UO	UO:0000185	-3.67	degree	UO	UO:0000185	50	meter	UO	UO:0000008	Literature Search	GBR_80409	GBR
Publication	publication	IAO	IAO:0000311	United Kingdom	GAZ	GAZ:00002637	forest biome	ENVO	ENVO:01000174	56	degree	UO	UO:0000185	-4	degree	UO	UO:0000185					Literature Search	GBR_80409	GBR
Publication	publication	IAO	IAO:0000311	United Kingdom	GAZ	GAZ:00002637	forest biome	ENVO	ENVO:01000174	52.48	degree	UO	UO:0000185	-0.25	degree	UO	UO:0000185	50	meter	UO	UO:0000008	Literature Search	GBR_80421	GBR
Publication	publication	IAO	IAO:0000311	United Kingdom	GAZ	GAZ:00002637	forest biome	ENVO	ENVO:01000174	54.2	degree	UO	UO:0000185	-2.88	degree	UO	UO:0000185	45	meter	UO	UO:0000008	Literature Search	GBR_80409	GBR
Publication	publication	IAO	IAO:0000311	United Kingdom	GAZ	GAZ:00002637	forest biome	ENVO	ENVO:01000174	51.17	degree	UO	UO:0000185	-0.88	degree	UO	UO:0000185					Literature Search	GBR_80421	GBR
Publication	publication	IAO	IAO:0000311	United Kingdom	GAZ	GAZ:00002637	forest biome	ENVO	ENVO:01000174	54	degree	UO	UO:0000185	-1	degree	UO	UO:0000185					Literature Search	GBR_80409	GBR
Publication	publication	IAO	IAO:0000311	United Kingdom	GAZ	GAZ:00002637	forest biome	ENVO	ENVO:01000174	52.67	degree	UO	UO:0000185	1.33	degree	UO	UO:0000185	67	meter	UO	UO:0000008	Literature Search	GBR_80409	GBR
Publication	publication	IAO	IAO:0000311	United Kingdom	GAZ	GAZ:00002637	forest biome	ENVO	ENVO:01000174	54.2	degree	UO	UO:0000185	-2.9	degree	UO	UO:0000185	45	meter	UO	UO:0000008	Literature Search	GBR_80409	GBR
Publication	publication	IAO	IAO:0000311	United Kingdom	GAZ	GAZ:00002637	forest biome	ENVO	ENVO:01000174	51.08	degree	UO	UO:0000185	0.92	degree	UO	UO:0000185	10	meter	UO	UO:0000008	Literature Search	GBR_80421	GBR
Publication	publication	IAO	IAO:0000311	Hungary	GAZ	GAZ:00002952	forest biome	ENVO	ENVO:01000174	46.5	degree	UO	UO:0000185	19.5	degree	UO	UO:0000185					Literature Search	HUN_80431	HUN
Publication	publication	IAO	IAO:0000311	Hungary	GAZ	GAZ:00002952	forest biome	ENVO	ENVO:01000174	47.9	degree	UO	UO:0000185	20.77	degree	UO	UO:0000185	330	meter	UO	UO:0000008	Literature Search	HUN_80431	HUN
Publication	publication	IAO	IAO:0000311	Hungary	GAZ	GAZ:00002952	forest biome	ENVO	ENVO:01000174	47.9	degree	UO	UO:0000185	20.47	degree	UO	UO:0000185	265	meter	UO	UO:0000008	Literature Search	HUN_80431	HUN
Publication	publication	IAO	IAO:0000311	Germany	GAZ	GAZ:00002646	forest biome	ENVO	ENVO:01000174	51.82	degree	UO	UO:0000185	9.58	degree	UO	UO:0000185					Literature Search	GER_80445	GER
Publication	publication	IAO	IAO:0000311	Germany	GAZ	GAZ:00002646	forest biome	ENVO	ENVO:01000174	47.83	degree	UO	UO:0000185	7.67	degree	UO	UO:0000185	1210	meter	UO	UO:0000008	Literature Search	GER_80445	GER
Publication	publication	IAO	IAO:0000311	Germany	GAZ	GAZ:00002646	forest biome	ENVO	ENVO:01000174	48.25	degree	UO	UO:0000185	8.5	degree	UO	UO:0000185	900	meter	UO	UO:0000008	Literature Search	GER_80445	GER
Publication	publication	IAO	IAO:0000311	Germany	GAZ	GAZ:00002646	forest biome	ENVO	ENVO:01000174	51	degree	UO	UO:0000185	13.5	degree	UO	UO:0000185					Literature Search	GER_80445	GER
Publication	publication	IAO	IAO:0000311	Germany	GAZ	GAZ:00002646	forest biome	ENVO	ENVO:01000174	51	degree	UO	UO:0000185	13.83	degree	UO	UO:0000185	425	meter	UO	UO:0000008	Literature Search	GER_80445	GER
Publication	publication	IAO	IAO:0000311	Germany	GAZ	GAZ:00002646	forest biome	ENVO	ENVO:01000174	50.5	degree	UO	UO:0000185	13	degree	UO	UO:0000185	680	meter	UO	UO:0000008	Literature Search	GER_80445	GER
Publication	publication	IAO	IAO:0000311	Germany	GAZ	GAZ:00002646	forest biome	ENVO	ENVO:01000174	53	degree	UO	UO:0000185	10	degree	UO	UO:0000185					Literature Search	GER_80402	GER
Publication	publication	IAO	IAO:0000311	Germany	GAZ	GAZ:00002646	forest biome	ENVO	ENVO:01000174	50.5	degree	UO	UO:0000185	13	degree	UO	UO:0000185					Literature Search	GER_80445	GER
Publication	publication	IAO	IAO:0000311	Germany	GAZ	GAZ:00002646	forest biome	ENVO	ENVO:01000174	48	degree	UO	UO:0000185	12	degree	UO	UO:0000185	552	meter	UO	UO:0000008	Literature Search	GER_80445	GER
Publication	publication	IAO	IAO:0000311	Germany	GAZ	GAZ:00002646	forest biome	ENVO	ENVO:01000174	50.2	degree	UO	UO:0000185	11.88	degree	UO	UO:0000185	700	meter	UO	UO:0000008	Literature Search	GER_80445	GER
Publication	publication	IAO	IAO:0000311	Germany	GAZ	GAZ:00002646	forest biome	ENVO	ENVO:01000174	48.25	degree	UO	UO:0000185	11.67	degree	UO	UO:0000185	490	meter	UO	UO:0000008	Literature Search	GER_80445	GER
Publication	publication	IAO	IAO:0000311	Germany	GAZ	GAZ:00002646	forest biome	ENVO	ENVO:01000174	50.13	degree	UO	UO:0000185	11.87	degree	UO	UO:0000185	740	meter	UO	UO:0000008	Literature Search	GER_80445	GER
Publication	publication	IAO	IAO:0000311	Germany	GAZ	GAZ:00002646	forest biome	ENVO	ENVO:01000174	53	degree	UO	UO:0000185	14	degree	UO	UO:0000185					Literature Search	GER_80405	GER
Publication	publication	IAO	IAO:0000311	Germany	GAZ	GAZ:00002646	forest biome	ENVO	ENVO:01000174	53.75	degree	UO	UO:0000185	13.25	degree	UO	UO:0000185					Literature Search	GER_80405	GER
Publication	publication	IAO	IAO:0000311	Germany	GAZ	GAZ:00002646	forest biome	ENVO	ENVO:01000174	49	degree	UO	UO:0000185	9	degree	UO	UO:0000185					Literature Search	GER_80445	GER
Publication	publication	IAO	IAO:0000311	Germany	GAZ	GAZ:00002646	forest biome	ENVO	ENVO:01000174	51.82	degree	UO	UO:0000185	9.58	degree	UO	UO:0000185	500	meter	UO	UO:0000008	Literature Search	GER_80445	GER
Publication	publication	IAO	IAO:0000311	Germany	GAZ	GAZ:00002646	forest biome	ENVO	ENVO:01000174	51.5	degree	UO	UO:0000185	10	degree	UO	UO:0000185	420	meter	UO	UO:0000008	Literature Search	GER_80445	GER
Publication	publication	IAO	IAO:0000311	Germany	GAZ	GAZ:00002646	forest biome	ENVO	ENVO:01000174	50.07	degree	UO	UO:0000185	11.83	degree	UO	UO:0000185	850	meter	UO	UO:0000008	Literature Search	GER_80445	GER
Publication	publication	IAO	IAO:0000311	Germany	GAZ	GAZ:00002646	forest biome	ENVO	ENVO:01000174	51.5	degree	UO	UO:0000185	10	degree	UO	UO:0000185					Literature Search	GER_80445	GER
Publication	publication	IAO	IAO:0000311	Georgia	GAZ	GAZ:00004942	forest biome	ENVO	ENVO:01000174	41.9	degree	UO	UO:0000185	44.2	degree	UO	UO:0000185	1325	meter	UO	UO:0000008	Literature Search	GEO_80408	GEO
Publication	publication	IAO	IAO:0000311	Georgia	GAZ	GAZ:00004942	forest biome	ENVO	ENVO:01000174	41.9	degree	UO	UO:0000185	44.2	degree	UO	UO:0000185	1515	meter	UO	UO:0000008	Literature Search	GEO_80408	GEO
Publication	publication	IAO	IAO:0000311	Georgia	GAZ	GAZ:00004942	forest biome	ENVO	ENVO:01000174	41.5	degree	UO	UO:0000185	45.65	degree	UO	UO:0000185					Literature Search	GEO_80408	GEO
Publication	publication	IAO	IAO:0000311	Georgia	GAZ	GAZ:00004942	forest biome	ENVO	ENVO:01000174	42.17	degree	UO	UO:0000185	43	degree	UO	UO:0000185	110	meter	UO	UO:0000008	Literature Search	GEO_80422	GEO
Publication	publication	IAO	IAO:0000311	Kingdom of Denmark	GAZ	GAZ:00002635	forest biome	ENVO	ENVO:01000174	56.33	degree	UO	UO:0000185	10	degree	UO	UO:0000185					Literature Search	DEN_80405	DEN
Publication	publication	IAO	IAO:0000311	Kingdom of Denmark	GAZ	GAZ:00002635	forest biome	ENVO	ENVO:01000174	56.48	degree	UO	UO:0000185	8.4	degree	UO	UO:0000185	27	meter	UO	UO:0000008	Literature Search	DEN_80402	DEN
Publication	publication	IAO	IAO:0000311	Kingdom of Denmark	GAZ	GAZ:00002635	forest biome	ENVO	ENVO:01000174	56.55	degree	UO	UO:0000185	13.22	degree	UO	UO:0000185	105	meter	UO	UO:0000008	Literature Search	DEN_80436	DEN
Publication	publication	IAO	IAO:0000311	Kingdom of Denmark	GAZ	GAZ:00002635	forest biome	ENVO	ENVO:01000174	61.1	degree	UO	UO:0000185	-45.97	degree	UO	UO:0000185	127.5	meter	UO	UO:0000008	Literature Search	DEN_51113	DEN
Publication	publication	IAO	IAO:0000311	Kingdom of Denmark	GAZ	GAZ:00002635	forest biome	ENVO	ENVO:01000174	55.5	degree	UO	UO:0000185	11.5	degree	UO	UO:0000185					Literature Search	DEN_80405	DEN
Publication	publication	IAO	IAO:0000311	Kingdom of Denmark	GAZ	GAZ:00002635	forest biome	ENVO	ENVO:01000174	56	degree	UO	UO:0000185	12.33	degree	UO	UO:0000185	200	meter	UO	UO:0000008	Literature Search	DEN_80405	DEN
Publication	publication	IAO	IAO:0000311	Kingdom of Denmark	GAZ	GAZ:00002635	forest biome	ENVO	ENVO:01000174	55.43	degree	UO	UO:0000185	11.57	degree	UO	UO:0000185					Literature Search	DEN_80405	DEN
Publication	publication	IAO	IAO:0000311	Kingdom of Denmark	GAZ	GAZ:00002635	forest biome	ENVO	ENVO:01000174	56	degree	UO	UO:0000185	9	degree	UO	UO:0000185					Literature Search	DEN_80402	DEN
Publication	publication	IAO	IAO:0000311	Kingdom of Denmark	GAZ	GAZ:00002635	forest biome	ENVO	ENVO:01000174	55.17	degree	UO	UO:0000185	12	degree	UO	UO:0000185					Literature Search	DEN_80405	DEN
Publication	publication	IAO	IAO:0000311	Kingdom of Denmark	GAZ	GAZ:00002635	forest biome	ENVO	ENVO:01000174	55.52	degree	UO	UO:0000185	11.77	degree	UO	UO:0000185					Literature Search	DEN_80405	DEN
Publication	publication	IAO	IAO:0000311	Kingdom of Denmark	GAZ	GAZ:00002635	forest biome	ENVO	ENVO:01000174	56.3	degree	UO	UO:0000185	10.48	degree	UO	UO:0000185	20	meter	UO	UO:0000008	Literature Search	DEN_80405	DEN
Publication	publication	IAO	IAO:0000311	Kingdom of Denmark	GAZ	GAZ:00002635	forest biome	ENVO	ENVO:01000174	55.97	degree	UO	UO:0000185	12.25	degree	UO	UO:0000185	45	meter	UO	UO:0000008	Literature Search	DEN_80405	DEN
Publication	publication	IAO	IAO:0000311	Kingdom of Denmark	GAZ	GAZ:00002635	forest biome	ENVO	ENVO:01000174	55.43	degree	UO	UO:0000185	11.57	degree	UO	UO:0000185	25	meter	UO	UO:0000008	Literature Search	DEN_80405	DEN
Publication	publication	IAO	IAO:0000311	India	GAZ	GAZ:00002839	forest biome	ENVO	ENVO:01000174	29.5	degree	UO	UO:0000185	80.83	degree	UO	UO:0000185	1950	meter	UO	UO:0000008	Literature Search	IND_40403	IND
Publication	publication	IAO	IAO:0000311	India	GAZ	GAZ:00002839	forest biome	ENVO	ENVO:01000174	29.5	degree	UO	UO:0000185	80.83	degree	UO	UO:0000185	2100	meter	UO	UO:0000008	Literature Search	IND_40403	IND
Publication	publication	IAO	IAO:0000311	India	GAZ	GAZ:00002839	forest biome	ENVO	ENVO:01000174	29.5	degree	UO	UO:0000185	80.83	degree	UO	UO:0000185	2350	meter	UO	UO:0000008	Literature Search	IND_40403	IND
Publication	publication	IAO	IAO:0000311	India	GAZ	GAZ:00002839	forest biome	ENVO	ENVO:01000174	29	degree	UO	UO:0000185	77	degree	UO	UO:0000185	300	meter	UO	UO:0000008	Literature Search	IND_41303	IND
Publication	publication	IAO	IAO:0000311	India	GAZ	GAZ:00002839	forest biome	ENVO	ENVO:01000174	27	degree	UO	UO:0000185	83.88	degree	UO	UO:0000185	81	meter	UO	UO:0000008	Literature Search	IND_40166	IND
Publication	publication	IAO	IAO:0000311	India	GAZ	GAZ:00002839	forest biome	ENVO	ENVO:01000174	25	degree	UO	UO:0000185	83.03	degree	UO	UO:0000185	300	meter	UO	UO:0000008	Literature Search	IND_40166	IND
Publication	publication	IAO	IAO:0000311	India	GAZ	GAZ:00002839	forest biome	ENVO	ENVO:01000174	25	degree	UO	UO:0000185	83	degree	UO	UO:0000185	350	meter	UO	UO:0000008	Literature Search	IND_40166	IND
Publication	publication	IAO	IAO:0000311	India	GAZ	GAZ:00002839	forest biome	ENVO	ENVO:01000174	25.33	degree	UO	UO:0000185	83	degree	UO	UO:0000185	350	meter	UO	UO:0000008	Literature Search	IND_40166	IND
Publication	publication	IAO	IAO:0000311	India	GAZ	GAZ:00002839	forest biome	ENVO	ENVO:01000174	25.05	degree	UO	UO:0000185	83.22	degree	UO	UO:0000185	91	meter	UO	UO:0000008	Literature Search	IND_40120	IND
Publication	publication	IAO	IAO:0000311	India	GAZ	GAZ:00002839	forest biome	ENVO	ENVO:01000174	24.05	degree	UO	UO:0000185	83.12	degree	UO	UO:0000185	260	meter	UO	UO:0000008	Literature Search	IND_40203	IND
Publication	publication	IAO	IAO:0000311	India	GAZ	GAZ:00002839	forest biome	ENVO	ENVO:01000174	25.05	degree	UO	UO:0000185	83.22	degree	UO	UO:0000185	50	meter	UO	UO:0000008	Literature Search	IND_40120	IND
Publication	publication	IAO	IAO:0000311	India	GAZ	GAZ:00002839	forest biome	ENVO	ENVO:01000174	24.92	degree	UO	UO:0000185	83.12	degree	UO	UO:0000185	260	meter	UO	UO:0000008	Literature Search	IND_40120	IND
Publication	publication	IAO	IAO:0000311	Iraq	GAZ	GAZ:00004483	forest biome	ENVO	ENVO:01000174	35.67	degree	UO	UO:0000185	45.25	degree	UO	UO:0000185					Literature Search	IRQ_80446	IRQ
Publication	publication	IAO	IAO:0000311	Republic of Ireland	GAZ	GAZ:00002943	forest biome	ENVO	ENVO:01000174	53	degree	UO	UO:0000185	-6.22	degree	UO	UO:0000185	350	meter	UO	UO:0000008	Literature Search	IRL_80409	IRL
Publication	publication	IAO	IAO:0000311	Republic of Ireland	GAZ	GAZ:00002943	forest biome	ENVO	ENVO:01000174	52.95	degree	UO	UO:0000185	-7.27	degree	UO	UO:0000185	200	meter	UO	UO:0000008	Literature Search	IRL_80409	IRL
Publication	publication	IAO	IAO:0000311	Kingdom of Spain	GAZ	GAZ:00000591	forest biome	ENVO	ENVO:01000174	42.5	degree	UO	UO:0000185	-0.67	degree	UO	UO:0000185	1230	meter	UO	UO:0000008	Literature Search	ESP_81209	ESP
Publication	publication	IAO	IAO:0000311	Kingdom of Spain	GAZ	GAZ:00000591	forest biome	ENVO	ENVO:01000174	42.33	degree	UO	UO:0000185	-4.17	degree	UO	UO:0000185					Literature Search	ESP_81216	ESP
Publication	publication	IAO	IAO:0000311	Kingdom of Spain	GAZ	GAZ:00000591	forest biome	ENVO	ENVO:01000174	42.33	degree	UO	UO:0000185	-8.67	degree	UO	UO:0000185					Literature Search	ESP_80406	ESP
Publication	publication	IAO	IAO:0000311	Kingdom of Spain	GAZ	GAZ:00000591	forest biome	ENVO	ENVO:01000174	43.17	degree	UO	UO:0000185	-4.17	degree	UO	UO:0000185	480	meter	UO	UO:0000008	Literature Search	ESP_80406	ESP
Publication	publication	IAO	IAO:0000311	Kingdom of Spain	GAZ	GAZ:00000591	forest biome	ENVO	ENVO:01000174	41.5	degree	UO	UO:0000185	2	degree	UO	UO:0000185	665	meter	UO	UO:0000008	Literature Search	ESP_81215	ESP
Publication	publication	IAO	IAO:0000311	Kingdom of Spain	GAZ	GAZ:00000591	forest biome	ENVO	ENVO:01000174	41.78	degree	UO	UO:0000185	2.35	degree	UO	UO:0000185	667.5	meter	UO	UO:0000008	Literature Search	ESP_81215	ESP
Publication	publication	IAO	IAO:0000311	Kingdom of Spain	GAZ	GAZ:00000591	forest biome	ENVO	ENVO:01000174	39.45	degree	UO	UO:0000185	-0.82	degree	UO	UO:0000185	655	meter	UO	UO:0000008	Literature Search	ESP_81209	ESP
Publication	publication	IAO	IAO:0000311	Kingdom of Spain	GAZ	GAZ:00000591	forest biome	ENVO	ENVO:01000174	40.32	degree	UO	UO:0000185	-6.72	degree	UO	UO:0000185	915	meter	UO	UO:0000008	Literature Search	ESP_81216	ESP
Publication	publication	IAO	IAO:0000311	Kingdom of Spain	GAZ	GAZ:00000591	forest biome	ENVO	ENVO:01000174	40	degree	UO	UO:0000185	-6.5	degree	UO	UO:0000185	940	meter	UO	UO:0000008	Literature Search	ESP_81209	ESP
Publication	publication	IAO	IAO:0000311	Kingdom of Spain	GAZ	GAZ:00000591	forest biome	ENVO	ENVO:01000174	42.33	degree	UO	UO:0000185	-4.17	degree	UO	UO:0000185	1100	meter	UO	UO:0000008	Literature Search	ESP_81216	ESP
Publication	publication	IAO	IAO:0000311	Italy	GAZ	GAZ:00002650	forest biome	ENVO	ENVO:01000174	41.75	degree	UO	UO:0000185	14.88	degree	UO	UO:0000185	980	meter	UO	UO:0000008	Literature Search	ITA_81211	ITA
Publication	publication	IAO	IAO:0000311	Italy	GAZ	GAZ:00002650	forest biome	ENVO	ENVO:01000174	43.73	degree	UO	UO:0000185	11.57	degree	UO	UO:0000185	850	meter	UO	UO:0000008	Literature Search	ITA_81211	ITA
Publication	publication	IAO	IAO:0000311	Italy	GAZ	GAZ:00002650	forest biome	ENVO	ENVO:01000174	43.17	degree	UO	UO:0000185	11.42	degree	UO	UO:0000185	515	meter	UO	UO:0000008	Literature Search	ITA_81211	ITA
Publication	publication	IAO	IAO:0000311	Italy	GAZ	GAZ:00002650	forest biome	ENVO	ENVO:01000174	37.67	degree	UO	UO:0000185	15	degree	UO	UO:0000185	1400	meter	UO	UO:0000008	Literature Search	ITA_81222	ITA
Publication	publication	IAO	IAO:0000311	Italy	GAZ	GAZ:00002650	forest biome	ENVO	ENVO:01000174	41.83	degree	UO	UO:0000185	12.5	degree	UO	UO:0000185					Literature Search	ITA_81211	ITA
Publication	publication	IAO	IAO:0000311	Italy	GAZ	GAZ:00002650	forest biome	ENVO	ENVO:01000174	41.87	degree	UO	UO:0000185	13.63	degree	UO	UO:0000185	1560	meter	UO	UO:0000008	Literature Search	ITA_80401	ITA
Publication	publication	IAO	IAO:0000311	Italy	GAZ	GAZ:00002650	forest biome	ENVO	ENVO:01000174	44.67	degree	UO	UO:0000185	9	degree	UO	UO:0000185					Literature Search	ITA_81211	ITA
Publication	publication	IAO	IAO:0000311	Italy	GAZ	GAZ:00002650	forest biome	ENVO	ENVO:01000174	42.5	degree	UO	UO:0000185	13	degree	UO	UO:0000185	1709	meter	UO	UO:0000008	Literature Search	ITA_81211	ITA
Publication	publication	IAO	IAO:0000311	Italy	GAZ	GAZ:00002650	forest biome	ENVO	ENVO:01000174	46.2	degree	UO	UO:0000185	13.33	degree	UO	UO:0000185	600	meter	UO	UO:0000008	Literature Search	ITA_80418	ITA
Publication	publication	IAO	IAO:0000311	Kazakhstan	GAZ	GAZ:00004999	forest biome	ENVO	ENVO:01000174	52.33	degree	UO	UO:0000185	64	degree	UO	UO:0000185					Literature Search	KAZ_80810	KAZ
Publication	publication	IAO	IAO:0000311	Kazakhstan	GAZ	GAZ:00004999	forest biome	ENVO	ENVO:01000174	53.17	degree	UO	UO:0000185	64	degree	UO	UO:0000185					Literature Search	KAZ_80810	KAZ
Publication	publication	IAO	IAO:0000311	Kazakhstan	GAZ	GAZ:00004999	forest biome	ENVO	ENVO:01000174	53	degree	UO	UO:0000185	70.17	degree	UO	UO:0000185					Literature Search	KAZ_80811	KAZ
Publication	publication	IAO	IAO:0000311	Kazakhstan	GAZ	GAZ:00004999	forest biome	ENVO	ENVO:01000174	52.5	degree	UO	UO:0000185	70.5	degree	UO	UO:0000185					Literature Search	KAZ_80811	KAZ
Publication	publication	IAO	IAO:0000311	Kazakhstan	GAZ	GAZ:00004999	forest biome	ENVO	ENVO:01000174	50.67	degree	UO	UO:0000185	79	degree	UO	UO:0000185					Literature Search	KAZ_80810	KAZ
Publication	publication	IAO	IAO:0000311	Kazakhstan	GAZ	GAZ:00004999	forest biome	ENVO	ENVO:01000174	52.33	degree	UO	UO:0000185	70	degree	UO	UO:0000185					Literature Search	KAZ_80811	KAZ
Publication	publication	IAO	IAO:0000311	Kazakhstan	GAZ	GAZ:00004999	forest biome	ENVO	ENVO:01000174	55.33	degree	UO	UO:0000185	70	degree	UO	UO:0000185					Literature Search	KAZ_80809	KAZ
Publication	publication	IAO	IAO:0000311	Kazakhstan	GAZ	GAZ:00004999	forest biome	ENVO	ENVO:01000174	53.2	degree	UO	UO:0000185	64	degree	UO	UO:0000185					Literature Search	KAZ_80810	KAZ
Publication	publication	IAO	IAO:0000311	Kazakhstan	GAZ	GAZ:00004999	forest biome	ENVO	ENVO:01000174	55	degree	UO	UO:0000185	70	degree	UO	UO:0000185					Literature Search	KAZ_80809	KAZ
Publication	publication	IAO	IAO:0000311	Kazakhstan	GAZ	GAZ:00004999	forest biome	ENVO	ENVO:01000174	43	degree	UO	UO:0000185	77	degree	UO	UO:0000185	1500	meter	UO	UO:0000008	Literature Search	KAZ_81019	KAZ
Publication	publication	IAO	IAO:0000311	Cambodia	GAZ	GAZ:00006888	forest biome	ENVO	ENVO:01000174	10.93	degree	UO	UO:0000185	103.4	degree	UO	UO:0000185	75	meter	UO	UO:0000008	Literature Search	CAM_40106	CAM
Publication	publication	IAO	IAO:0000311	China	GAZ	GAZ:00002845	forest biome	ENVO	ENVO:01000174	47.8	degree	UO	UO:0000185	88.1	degree	UO	UO:0000185	1650	meter	UO	UO:0000008	Literature Search	CHN_80502	CHN
Publication	publication	IAO	IAO:0000311	China	GAZ	GAZ:00002845	forest biome	ENVO	ENVO:01000174	43.8	degree	UO	UO:0000185	93	degree	UO	UO:0000185	2100	meter	UO	UO:0000008	Literature Search	CHN_81019	CHN
Publication	publication	IAO	IAO:0000311	China	GAZ	GAZ:00002845	forest biome	ENVO	ENVO:01000174	48.1	degree	UO	UO:0000185	88.4	degree	UO	UO:0000185	1900	meter	UO	UO:0000008	Literature Search	CHN_80502	CHN
Publication	publication	IAO	IAO:0000311	China	GAZ	GAZ:00002845	forest biome	ENVO	ENVO:01000174	48	degree	UO	UO:0000185	86.9	degree	UO	UO:0000185	1883	meter	UO	UO:0000008	Literature Search	CHN_81317	CHN
Publication	publication	IAO	IAO:0000311	China	GAZ	GAZ:00002845	forest biome	ENVO	ENVO:01000174	47.7	degree	UO	UO:0000185	86.9	degree	UO	UO:0000185	1700	meter	UO	UO:0000008	Literature Search	CHN_81317	CHN
Publication	publication	IAO	IAO:0000311	China	GAZ	GAZ:00002845	forest biome	ENVO	ENVO:01000174	47.8	degree	UO	UO:0000185	88.7	degree	UO	UO:0000185	1946	meter	UO	UO:0000008	Literature Search	CHN_80502	CHN
Publication	publication	IAO	IAO:0000311	China	GAZ	GAZ:00002845	forest biome	ENVO	ENVO:01000174	47	degree	UO	UO:0000185	89.4	degree	UO	UO:0000185	1871	meter	UO	UO:0000008	Literature Search	CHN_81317	CHN
Publication	publication	IAO	IAO:0000311	China	GAZ	GAZ:00002845	forest biome	ENVO	ENVO:01000174	47.1	degree	UO	UO:0000185	89.3	degree	UO	UO:0000185	1989	meter	UO	UO:0000008	Literature Search	CHN_81317	CHN
Publication	publication	IAO	IAO:0000311	China	GAZ	GAZ:00002845	forest biome	ENVO	ENVO:01000174	42.8	degree	UO	UO:0000185	93.1	degree	UO	UO:0000185	2298	meter	UO	UO:0000008	Literature Search	CHN_81330	CHN
Publication	publication	IAO	IAO:0000311	China	GAZ	GAZ:00002845	forest biome	ENVO	ENVO:01000174	47.83	degree	UO	UO:0000185	87.83	degree	UO	UO:0000185	1855	meter	UO	UO:0000008	Literature Search	CHN_80502	CHN
Publication	publication	IAO	IAO:0000311	China	GAZ	GAZ:00002845	forest biome	ENVO	ENVO:01000174	45.5	degree	UO	UO:0000185	89.5	degree	UO	UO:0000185	2250	meter	UO	UO:0000008	Literature Search	CHN_81317	CHN
Publication	publication	IAO	IAO:0000311	China	GAZ	GAZ:00002845	forest biome	ENVO	ENVO:01000174	50.33	degree	UO	UO:0000185	123	degree	UO	UO:0000185	700	meter	UO	UO:0000008	Literature Search	CHN_80505	CHN
Publication	publication	IAO	IAO:0000311	China	GAZ	GAZ:00002845	forest biome	ENVO	ENVO:01000174	52.2	degree	UO	UO:0000185	120.8	degree	UO	UO:0000185	800	meter	UO	UO:0000008	Literature Search	CHN_80505	CHN
Publication	publication	IAO	IAO:0000311	China	GAZ	GAZ:00002845	forest biome	ENVO	ENVO:01000174	50.4	degree	UO	UO:0000185	121.7	degree	UO	UO:0000185	800	meter	UO	UO:0000008	Literature Search	CHN_80505	CHN
Publication	publication	IAO	IAO:0000311	China	GAZ	GAZ:00002845	forest biome	ENVO	ENVO:01000174	50.8	degree	UO	UO:0000185	121.5	degree	UO	UO:0000185	781	meter	UO	UO:0000008	Literature Search	CHN_80505	CHN
Publication	publication	IAO	IAO:0000311	China	GAZ	GAZ:00002845	forest biome	ENVO	ENVO:01000174	50.4	degree	UO	UO:0000185	124	degree	UO	UO:0000185	637	meter	UO	UO:0000008	Literature Search	CHN_80505	CHN
Publication	publication	IAO	IAO:0000311	China	GAZ	GAZ:00002845	forest biome	ENVO	ENVO:01000174	48.4	degree	UO	UO:0000185	121.4	degree	UO	UO:0000185	820	meter	UO	UO:0000008	Literature Search	CHN_80505	CHN
Publication	publication	IAO	IAO:0000311	China	GAZ	GAZ:00002845	forest biome	ENVO	ENVO:01000174	47.1	degree	UO	UO:0000185	119.9	degree	UO	UO:0000185	1280	meter	UO	UO:0000008	Literature Search	CHN_80813	CHN
Publication	publication	IAO	IAO:0000311	China	GAZ	GAZ:00002845	forest biome	ENVO	ENVO:01000174	50.9	degree	UO	UO:0000185	121	degree	UO	UO:0000185	812	meter	UO	UO:0000008	Literature Search	CHN_80813	CHN
Publication	publication	IAO	IAO:0000311	China	GAZ	GAZ:00002845	forest biome	ENVO	ENVO:01000174	50.5	degree	UO	UO:0000185	123.2	degree	UO	UO:0000185	676	meter	UO	UO:0000008	Literature Search	CHN_80505	CHN
Publication	publication	IAO	IAO:0000311	China	GAZ	GAZ:00002845	forest biome	ENVO	ENVO:01000174	51.3	degree	UO	UO:0000185	121.5	degree	UO	UO:0000185	774	meter	UO	UO:0000008	Literature Search	CHN_80505	CHN
Publication	publication	IAO	IAO:0000311	China	GAZ	GAZ:00002845	forest biome	ENVO	ENVO:01000174	50.6	degree	UO	UO:0000185	122.4	degree	UO	UO:0000185	810	meter	UO	UO:0000008	Literature Search	CHN_80505	CHN
Publication	publication	IAO	IAO:0000311	China	GAZ	GAZ:00002845	forest biome	ENVO	ENVO:01000174	50	degree	UO	UO:0000185	121.6	degree	UO	UO:0000185	887	meter	UO	UO:0000008	Literature Search	CHN_80505	CHN
Publication	publication	IAO	IAO:0000311	China	GAZ	GAZ:00002845	forest biome	ENVO	ENVO:01000174	52	degree	UO	UO:0000185	122.2	degree	UO	UO:0000185	660	meter	UO	UO:0000008	Literature Search	CHN_80505	CHN
Publication	publication	IAO	IAO:0000311	China	GAZ	GAZ:00002845	forest biome	ENVO	ENVO:01000174	52.3	degree	UO	UO:0000185	122.2	degree	UO	UO:0000185	660	meter	UO	UO:0000008	Literature Search	CHN_80505	CHN
Publication	publication	IAO	IAO:0000311	China	GAZ	GAZ:00002845	forest biome	ENVO	ENVO:01000174	51.3	degree	UO	UO:0000185	120.8	degree	UO	UO:0000185	737	meter	UO	UO:0000008	Literature Search	CHN_80505	CHN
Publication	publication	IAO	IAO:0000311	China	GAZ	GAZ:00002845	forest biome	ENVO	ENVO:01000174	49.5	degree	UO	UO:0000185	121.3	degree	UO	UO:0000185	846	meter	UO	UO:0000008	Literature Search	CHN_80813	CHN
Publication	publication	IAO	IAO:0000311	China	GAZ	GAZ:00002845	forest biome	ENVO	ENVO:01000174	47	degree	UO	UO:0000185	122	degree	UO	UO:0000185					Literature Search	CHN_80426	CHN
Publication	publication	IAO	IAO:0000311	China	GAZ	GAZ:00002845	forest biome	ENVO	ENVO:01000174	44	degree	UO	UO:0000185	119	degree	UO	UO:0000185					Literature Search	CHN_80813	CHN
Publication	publication	IAO	IAO:0000311	China	GAZ	GAZ:00002845	forest biome	ENVO	ENVO:01000174	48	degree	UO	UO:0000185	125	degree	UO	UO:0000185	700	meter	UO	UO:0000008	Literature Search	CHN_80813	CHN
Publication	publication	IAO	IAO:0000311	China	GAZ	GAZ:00002845	forest biome	ENVO	ENVO:01000174	44.3	degree	UO	UO:0000185	129.4	degree	UO	UO:0000185	800	meter	UO	UO:0000008	Literature Search	CHN_80426	CHN
Publication	publication	IAO	IAO:0000311	China	GAZ	GAZ:00002845	forest biome	ENVO	ENVO:01000174	52.3	degree	UO	UO:0000185	124.7	degree	UO	UO:0000185	550	meter	UO	UO:0000008	Literature Search	CHN_80505	CHN
Publication	publication	IAO	IAO:0000311	China	GAZ	GAZ:00002845	forest biome	ENVO	ENVO:01000174	51.7	degree	UO	UO:0000185	126.6	degree	UO	UO:0000185	441	meter	UO	UO:0000008	Literature Search	CHN_80505	CHN
Publication	publication	IAO	IAO:0000311	China	GAZ	GAZ:00002845	forest biome	ENVO	ENVO:01000174	46.5	degree	UO	UO:0000185	131.8	degree	UO	UO:0000185	590	meter	UO	UO:0000008	Literature Search	CHN_80901	CHN
Publication	publication	IAO	IAO:0000311	China	GAZ	GAZ:00002845	forest biome	ENVO	ENVO:01000174	44.1	degree	UO	UO:0000185	130.2	degree	UO	UO:0000185	800	meter	UO	UO:0000008	Literature Search	CHN_80426	CHN
Publication	publication	IAO	IAO:0000311	China	GAZ	GAZ:00002845	forest biome	ENVO	ENVO:01000174	51.4	degree	UO	UO:0000185	125.2	degree	UO	UO:0000185	590	meter	UO	UO:0000008	Literature Search	CHN_80426	CHN
Publication	publication	IAO	IAO:0000311	China	GAZ	GAZ:00002845	forest biome	ENVO	ENVO:01000174	52.6	degree	UO	UO:0000185	124.2	degree	UO	UO:0000185	876	meter	UO	UO:0000008	Literature Search	CHN_80505	CHN
Publication	publication	IAO	IAO:0000311	China	GAZ	GAZ:00002845	forest biome	ENVO	ENVO:01000174	49.5	degree	UO	UO:0000185	128.4	degree	UO	UO:0000185	500	meter	UO	UO:0000008	Literature Search	CHN_80426	CHN
Publication	publication	IAO	IAO:0000311	China	GAZ	GAZ:00002845	forest biome	ENVO	ENVO:01000174	52.73	degree	UO	UO:0000185	123.83	degree	UO	UO:0000185	520	meter	UO	UO:0000008	Literature Search	CHN_80505	CHN
Publication	publication	IAO	IAO:0000311	China	GAZ	GAZ:00002845	forest biome	ENVO	ENVO:01000174	50.67	degree	UO	UO:0000185	121.83	degree	UO	UO:0000185	800	meter	UO	UO:0000008	Literature Search	CHN_80505	CHN
Publication	publication	IAO	IAO:0000311	China	GAZ	GAZ:00002845	forest biome	ENVO	ENVO:01000174	52.5	degree	UO	UO:0000185	124.5	degree	UO	UO:0000185	650	meter	UO	UO:0000008	Literature Search	CHN_80505	CHN
Publication	publication	IAO	IAO:0000311	China	GAZ	GAZ:00002845	forest biome	ENVO	ENVO:01000174	49.8	degree	UO	UO:0000185	123.25	degree	UO	UO:0000185					Literature Search	CHN_80505	CHN
Publication	publication	IAO	IAO:0000311	China	GAZ	GAZ:00002845	forest biome	ENVO	ENVO:01000174	48	degree	UO	UO:0000185	128	degree	UO	UO:0000185					Literature Search	CHN_80426	CHN
Publication	publication	IAO	IAO:0000311	China	GAZ	GAZ:00002845	forest biome	ENVO	ENVO:01000174	45.45	degree	UO	UO:0000185	127.95	degree	UO	UO:0000185	350	meter	UO	UO:0000008	Literature Search	CHN_80426	CHN
Publication	publication	IAO	IAO:0000311	China	GAZ	GAZ:00002845	forest biome	ENVO	ENVO:01000174	45.38	degree	UO	UO:0000185	127.53	degree	UO	UO:0000185	320	meter	UO	UO:0000008	Literature Search	CHN_80426	CHN
Publication	publication	IAO	IAO:0000311	China	GAZ	GAZ:00002845	forest biome	ENVO	ENVO:01000174	45	degree	UO	UO:0000185	127	degree	UO	UO:0000185	550	meter	UO	UO:0000008	Literature Search	CHN_80430	CHN
Publication	publication	IAO	IAO:0000311	China	GAZ	GAZ:00002845	forest biome	ENVO	ENVO:01000174	42.75	degree	UO	UO:0000185	128.27	degree	UO	UO:0000185	900	meter	UO	UO:0000008	Literature Search	CHN_80414	CHN
Publication	publication	IAO	IAO:0000311	China	GAZ	GAZ:00002845	forest biome	ENVO	ENVO:01000174	42.4	degree	UO	UO:0000185	128.1	degree	UO	UO:0000185	880	meter	UO	UO:0000008	Literature Search	CHN_80414	CHN
Publication	publication	IAO	IAO:0000311	China	GAZ	GAZ:00002845	forest biome	ENVO	ENVO:01000174	42.2	degree	UO	UO:0000185	127.3	degree	UO	UO:0000185	1075	meter	UO	UO:0000008	Literature Search	CHN_80414	CHN
Publication	publication	IAO	IAO:0000311	China	GAZ	GAZ:00002845	forest biome	ENVO	ENVO:01000174	42.5	degree	UO	UO:0000185	127.5	degree	UO	UO:0000185	1250	meter	UO	UO:0000008	Literature Search	CHN_80414	CHN
Publication	publication	IAO	IAO:0000311	China	GAZ	GAZ:00002845	forest biome	ENVO	ENVO:01000174	41.33	degree	UO	UO:0000185	117.67	degree	UO	UO:0000185	1200	meter	UO	UO:0000008	Literature Search	CHN_80411	CHN
Publication	publication	IAO	IAO:0000311	China	GAZ	GAZ:00002845	forest biome	ENVO	ENVO:01000174	37.87	degree	UO	UO:0000185	111.57	degree	UO	UO:0000185	2212	meter	UO	UO:0000008	Literature Search	CHN_80411	CHN
Publication	publication	IAO	IAO:0000311	China	GAZ	GAZ:00002845	forest biome	ENVO	ENVO:01000174	38.67	degree	UO	UO:0000185	111.88	degree	UO	UO:0000185	2123	meter	UO	UO:0000008	Literature Search	CHN_80411	CHN
Publication	publication	IAO	IAO:0000311	China	GAZ	GAZ:00002845	forest biome	ENVO	ENVO:01000174	38.83	degree	UO	UO:0000185	112.03	degree	UO	UO:0000185	2299	meter	UO	UO:0000008	Literature Search	CHN_80813	CHN
Publication	publication	IAO	IAO:0000311	China	GAZ	GAZ:00002845	forest biome	ENVO	ENVO:01000174	38.95	degree	UO	UO:0000185	112.12	degree	UO	UO:0000185	2278	meter	UO	UO:0000008	Literature Search	CHN_80813	CHN
Publication	publication	IAO	IAO:0000311	China	GAZ	GAZ:00002845	forest biome	ENVO	ENVO:01000174	39.17	degree	UO	UO:0000185	113.63	degree	UO	UO:0000185	2367	meter	UO	UO:0000008	Literature Search	CHN_80411	CHN
Publication	publication	IAO	IAO:0000311	China	GAZ	GAZ:00002845	forest biome	ENVO	ENVO:01000174	37.92	degree	UO	UO:0000185	111.47	degree	UO	UO:0000185	2055	meter	UO	UO:0000008	Literature Search	CHN_80411	CHN
Publication	publication	IAO	IAO:0000311	China	GAZ	GAZ:00002845	forest biome	ENVO	ENVO:01000174	39	degree	UO	UO:0000185	112.2	degree	UO	UO:0000185	2300	meter	UO	UO:0000008	Literature Search	CHN_80813	CHN
Publication	publication	IAO	IAO:0000311	China	GAZ	GAZ:00002845	forest biome	ENVO	ENVO:01000174	37.83	degree	UO	UO:0000185	111.5	degree	UO	UO:0000185	1850	meter	UO	UO:0000008	Literature Search	CHN_80411	CHN
Publication	publication	IAO	IAO:0000311	China	GAZ	GAZ:00002845	forest biome	ENVO	ENVO:01000174	45	degree	UO	UO:0000185	115	degree	UO	UO:0000185	2300	meter	UO	UO:0000008	Literature Search	CHN_80813	CHN
Publication	publication	IAO	IAO:0000311	China	GAZ	GAZ:00002845	forest biome	ENVO	ENVO:01000174	37.9	degree	UO	UO:0000185	111.3	degree	UO	UO:0000185	2060	meter	UO	UO:0000008	Literature Search	CHN_81013	CHN
Publication	publication	IAO	IAO:0000311	China	GAZ	GAZ:00002845	forest biome	ENVO	ENVO:01000174	37.83	degree	UO	UO:0000185	111.44	degree	UO	UO:0000185	1830	meter	UO	UO:0000008	Literature Search	CHN_80411	CHN
Publication	publication	IAO	IAO:0000311	China	GAZ	GAZ:00002845	forest biome	ENVO	ENVO:01000174	37.83	degree	UO	UO:0000185	111.5	degree	UO	UO:0000185	1720	meter	UO	UO:0000008	Literature Search	CHN_80411	CHN
Publication	publication	IAO	IAO:0000311	China	GAZ	GAZ:00002845	forest biome	ENVO	ENVO:01000174	37.83	degree	UO	UO:0000185	111.5	degree	UO	UO:0000185	2000	meter	UO	UO:0000008	Literature Search	CHN_80411	CHN
Publication	publication	IAO	IAO:0000311	China	GAZ	GAZ:00002845	forest biome	ENVO	ENVO:01000174	37.83	degree	UO	UO:0000185	111.5	degree	UO	UO:0000185	2260	meter	UO	UO:0000008	Literature Search	CHN_80411	CHN
Publication	publication	IAO	IAO:0000311	China	GAZ	GAZ:00002845	forest biome	ENVO	ENVO:01000174	37.17	degree	UO	UO:0000185	100.65	degree	UO	UO:0000185	2810	meter	UO	UO:0000008	Literature Search	CHN_81002	CHN
Publication	publication	IAO	IAO:0000311	China	GAZ	GAZ:00002845	forest biome	ENVO	ENVO:01000174	30.9	degree	UO	UO:0000185	102.4	degree	UO	UO:0000185	3638	meter	UO	UO:0000008	Literature Search	CHN_80518	CHN
Publication	publication	IAO	IAO:0000311	China	GAZ	GAZ:00002845	forest biome	ENVO	ENVO:01000174	30.9	degree	UO	UO:0000185	102.3	degree	UO	UO:0000185	3600	meter	UO	UO:0000008	Literature Search	CHN_80518	CHN
Publication	publication	IAO	IAO:0000311	China	GAZ	GAZ:00002845	forest biome	ENVO	ENVO:01000174	28.62	degree	UO	UO:0000185	99.22	degree	UO	UO:0000185	4240	meter	UO	UO:0000008	Literature Search	CHN_80509	CHN
Publication	publication	IAO	IAO:0000311	China	GAZ	GAZ:00002845	forest biome	ENVO	ENVO:01000174	43.03	degree	UO	UO:0000185	87.13	degree	UO	UO:0000185	2200	meter	UO	UO:0000008	Literature Search	CHN_81019	CHN
Publication	publication	IAO	IAO:0000311	China	GAZ	GAZ:00002845	forest biome	ENVO	ENVO:01000174	43.83	degree	UO	UO:0000185	87	degree	UO	UO:0000185	2550	meter	UO	UO:0000008	Literature Search	CHN_81019	CHN
Publication	publication	IAO	IAO:0000311	China	GAZ	GAZ:00002845	forest biome	ENVO	ENVO:01000174	44.2	degree	UO	UO:0000185	88	degree	UO	UO:0000185	2173	meter	UO	UO:0000008	Literature Search	CHN_81019	CHN
Publication	publication	IAO	IAO:0000311	China	GAZ	GAZ:00002845	forest biome	ENVO	ENVO:01000174	43.4	degree	UO	UO:0000185	82.2	degree	UO	UO:0000185	1870	meter	UO	UO:0000008	Literature Search	CHN_81019	CHN
Publication	publication	IAO	IAO:0000311	China	GAZ	GAZ:00002845	forest biome	ENVO	ENVO:01000174	43.2	degree	UO	UO:0000185	84.6	degree	UO	UO:0000185	1895	meter	UO	UO:0000008	Literature Search	CHN_81019	CHN
Publication	publication	IAO	IAO:0000311	China	GAZ	GAZ:00002845	forest biome	ENVO	ENVO:01000174	44	degree	UO	UO:0000185	89.1	degree	UO	UO:0000185	2197	meter	UO	UO:0000008	Literature Search	CHN_80521	CHN
Publication	publication	IAO	IAO:0000311	China	GAZ	GAZ:00002845	forest biome	ENVO	ENVO:01000174	44.3	degree	UO	UO:0000185	86.2	degree	UO	UO:0000185	2050	meter	UO	UO:0000008	Literature Search	CHN_81317	CHN
Publication	publication	IAO	IAO:0000311	China	GAZ	GAZ:00002845	forest biome	ENVO	ENVO:01000174	43.8	degree	UO	UO:0000185	90.3	degree	UO	UO:0000185	2210	meter	UO	UO:0000008	Literature Search	CHN_81019	CHN
Publication	publication	IAO	IAO:0000311	China	GAZ	GAZ:00002845	forest biome	ENVO	ENVO:01000174	44.3	degree	UO	UO:0000185	85.6	degree	UO	UO:0000185	2240	meter	UO	UO:0000008	Literature Search	CHN_81317	CHN
Publication	publication	IAO	IAO:0000311	China	GAZ	GAZ:00002845	forest biome	ENVO	ENVO:01000174	44.3	degree	UO	UO:0000185	85.6	degree	UO	UO:0000185	2133	meter	UO	UO:0000008	Literature Search	CHN_81317	CHN
Publication	publication	IAO	IAO:0000311	China	GAZ	GAZ:00002845	forest biome	ENVO	ENVO:01000174	43.2	degree	UO	UO:0000185	81.8	degree	UO	UO:0000185	2500	meter	UO	UO:0000008	Literature Search	CHN_81019	CHN
Publication	publication	IAO	IAO:0000311	China	GAZ	GAZ:00002845	forest biome	ENVO	ENVO:01000174	43.9	degree	UO	UO:0000185	87.7	degree	UO	UO:0000185	2285	meter	UO	UO:0000008	Literature Search	CHN_81317	CHN
Publication	publication	IAO	IAO:0000311	China	GAZ	GAZ:00002845	forest biome	ENVO	ENVO:01000174	43.3	degree	UO	UO:0000185	88.3	degree	UO	UO:0000185	2170	meter	UO	UO:0000008	Literature Search	CHN_81330	CHN
Publication	publication	IAO	IAO:0000311	China	GAZ	GAZ:00002845	forest biome	ENVO	ENVO:01000174	43.1	degree	UO	UO:0000185	81.1	degree	UO	UO:0000185	2283	meter	UO	UO:0000008	Literature Search	CHN_81019	CHN
Publication	publication	IAO	IAO:0000311	China	GAZ	GAZ:00002845	forest biome	ENVO	ENVO:01000174	43.52	degree	UO	UO:0000185	117.22	degree	UO	UO:0000185	1300	meter	UO	UO:0000008	Literature Search	CHN_80411	CHN
Publication	publication	IAO	IAO:0000311	China	GAZ	GAZ:00002845	forest biome	ENVO	ENVO:01000174	38.77	degree	UO	UO:0000185	105.9	degree	UO	UO:0000185	2384	meter	UO	UO:0000008	Literature Search	CHN_80508	CHN
Publication	publication	IAO	IAO:0000311	China	GAZ	GAZ:00002845	forest biome	ENVO	ENVO:01000174	46.5	degree	UO	UO:0000185	131.8	degree	UO	UO:0000185	508	meter	UO	UO:0000008	Literature Search	CHN_80901	CHN
Publication	publication	IAO	IAO:0000311	China	GAZ	GAZ:00002845	forest biome	ENVO	ENVO:01000174	44.3	degree	UO	UO:0000185	129.4	degree	UO	UO:0000185	1017	meter	UO	UO:0000008	Literature Search	CHN_80426	CHN
Publication	publication	IAO	IAO:0000311	China	GAZ	GAZ:00002845	forest biome	ENVO	ENVO:01000174	52.6	degree	UO	UO:0000185	124.2	degree	UO	UO:0000185	950	meter	UO	UO:0000008	Literature Search	CHN_80505	CHN
Publication	publication	IAO	IAO:0000311	China	GAZ	GAZ:00002845	forest biome	ENVO	ENVO:01000174	52.4	degree	UO	UO:0000185	125.4	degree	UO	UO:0000185	410	meter	UO	UO:0000008	Literature Search	CHN_80426	CHN
Publication	publication	IAO	IAO:0000311	China	GAZ	GAZ:00002845	forest biome	ENVO	ENVO:01000174	52.5	degree	UO	UO:0000185	124.5	degree	UO	UO:0000185	487	meter	UO	UO:0000008	Literature Search	CHN_80505	CHN
Publication	publication	IAO	IAO:0000311	China	GAZ	GAZ:00002845	forest biome	ENVO	ENVO:01000174	52.3	degree	UO	UO:0000185	124.7	degree	UO	UO:0000185	523	meter	UO	UO:0000008	Literature Search	CHN_80505	CHN
Publication	publication	IAO	IAO:0000311	China	GAZ	GAZ:00002845	forest biome	ENVO	ENVO:01000174	47.7	degree	UO	UO:0000185	128.9	degree	UO	UO:0000185	800	meter	UO	UO:0000008	Literature Search	CHN_80426	CHN
Publication	publication	IAO	IAO:0000311	China	GAZ	GAZ:00002845	forest biome	ENVO	ENVO:01000174	43.3	degree	UO	UO:0000185	128.1	degree	UO	UO:0000185	1286	meter	UO	UO:0000008	Literature Search	CHN_80426	CHN
Publication	publication	IAO	IAO:0000311	China	GAZ	GAZ:00002845	forest biome	ENVO	ENVO:01000174	42.4	degree	UO	UO:0000185	129.7	degree	UO	UO:0000185	900	meter	UO	UO:0000008	Literature Search	CHN_80426	CHN
Publication	publication	IAO	IAO:0000311	China	GAZ	GAZ:00002845	forest biome	ENVO	ENVO:01000174	42.75	degree	UO	UO:0000185	128.27	degree	UO	UO:0000185	1400	meter	UO	UO:0000008	Literature Search	CHN_80414	CHN
Publication	publication	IAO	IAO:0000311	China	GAZ	GAZ:00002845	forest biome	ENVO	ENVO:01000174	34.6	degree	UO	UO:0000185	103.5	degree	UO	UO:0000185	3280	meter	UO	UO:0000008	Literature Search	CHN_80517	CHN
Publication	publication	IAO	IAO:0000311	China	GAZ	GAZ:00002845	forest biome	ENVO	ENVO:01000174	42.4	degree	UO	UO:0000185	117.2	degree	UO	UO:0000185	1536	meter	UO	UO:0000008	Literature Search	CHN_80813	CHN
Publication	publication	IAO	IAO:0000311	China	GAZ	GAZ:00002845	forest biome	ENVO	ENVO:01000174	38.73	degree	UO	UO:0000185	111.83	degree	UO	UO:0000185	2415	meter	UO	UO:0000008	Literature Search	CHN_80813	CHN
Publication	publication	IAO	IAO:0000311	China	GAZ	GAZ:00002845	forest biome	ENVO	ENVO:01000174	38.75	degree	UO	UO:0000185	111.88	degree	UO	UO:0000185	2475	meter	UO	UO:0000008	Literature Search	CHN_80813	CHN
Publication	publication	IAO	IAO:0000311	China	GAZ	GAZ:00002845	forest biome	ENVO	ENVO:01000174	38.77	degree	UO	UO:0000185	111.88	degree	UO	UO:0000185	2327	meter	UO	UO:0000008	Literature Search	CHN_80813	CHN
Publication	publication	IAO	IAO:0000311	China	GAZ	GAZ:00002845	forest biome	ENVO	ENVO:01000174	38.78	degree	UO	UO:0000185	111.93	degree	UO	UO:0000185	2276	meter	UO	UO:0000008	Literature Search	CHN_80813	CHN
Publication	publication	IAO	IAO:0000311	China	GAZ	GAZ:00002845	forest biome	ENVO	ENVO:01000174	38.88	degree	UO	UO:0000185	112.03	degree	UO	UO:0000185	2243	meter	UO	UO:0000008	Literature Search	CHN_80813	CHN
Publication	publication	IAO	IAO:0000311	China	GAZ	GAZ:00002845	forest biome	ENVO	ENVO:01000174	39.12	degree	UO	UO:0000185	113.57	degree	UO	UO:0000185	2490	meter	UO	UO:0000008	Literature Search	CHN_80411	CHN
Publication	publication	IAO	IAO:0000311	China	GAZ	GAZ:00002845	forest biome	ENVO	ENVO:01000174	39.5	degree	UO	UO:0000185	112.2	degree	UO	UO:0000185	2310	meter	UO	UO:0000008	Literature Search	CHN_80813	CHN
Publication	publication	IAO	IAO:0000311	China	GAZ	GAZ:00002845	forest biome	ENVO	ENVO:01000174	33.5	degree	UO	UO:0000185	107.9	degree	UO	UO:0000185	2680	meter	UO	UO:0000008	Literature Search	CHN_80434	CHN
Publication	publication	IAO	IAO:0000311	China	GAZ	GAZ:00002845	forest biome	ENVO	ENVO:01000174	33.3	degree	UO	UO:0000185	108.3	degree	UO	UO:0000185	2250	meter	UO	UO:0000008	Literature Search	CHN_80434	CHN
Publication	publication	IAO	IAO:0000311	China	GAZ	GAZ:00002845	forest biome	ENVO	ENVO:01000174	33.9	degree	UO	UO:0000185	107.7	degree	UO	UO:0000185	2772	meter	UO	UO:0000008	Literature Search	CHN_80434	CHN
Publication	publication	IAO	IAO:0000311	China	GAZ	GAZ:00002845	forest biome	ENVO	ENVO:01000174	33.2	degree	UO	UO:0000185	107.5	degree	UO	UO:0000185	2770	meter	UO	UO:0000008	Literature Search	CHN_80417	CHN
Publication	publication	IAO	IAO:0000311	China	GAZ	GAZ:00002845	forest biome	ENVO	ENVO:01000174	31	degree	UO	UO:0000185	110.3	degree	UO	UO:0000185	3300	meter	UO	UO:0000008	Literature Search	CHN_80417	CHN
Publication	publication	IAO	IAO:0000311	China	GAZ	GAZ:00002845	forest biome	ENVO	ENVO:01000174	32	degree	UO	UO:0000185	110.7	degree	UO	UO:0000185	3260	meter	UO	UO:0000008	Literature Search	CHN_80417	CHN
Publication	publication	IAO	IAO:0000311	China	GAZ	GAZ:00002845	forest biome	ENVO	ENVO:01000174	31.7	degree	UO	UO:0000185	110.6	degree	UO	UO:0000185	3200	meter	UO	UO:0000008	Literature Search	CHN_80417	CHN
Publication	publication	IAO	IAO:0000311	China	GAZ	GAZ:00002845	forest biome	ENVO	ENVO:01000174	31.2	degree	UO	UO:0000185	110.7	degree	UO	UO:0000185	3200	meter	UO	UO:0000008	Literature Search	CHN_80417	CHN
Publication	publication	IAO	IAO:0000311	China	GAZ	GAZ:00002845	forest biome	ENVO	ENVO:01000174	31.2	degree	UO	UO:0000185	98.8	degree	UO	UO:0000185	3550	meter	UO	UO:0000008	Literature Search	CHN_80509	CHN
Publication	publication	IAO	IAO:0000311	China	GAZ	GAZ:00002845	forest biome	ENVO	ENVO:01000174	31.7	degree	UO	UO:0000185	101.6	degree	UO	UO:0000185	3750	meter	UO	UO:0000008	Literature Search	CHN_80518	CHN
Publication	publication	IAO	IAO:0000311	China	GAZ	GAZ:00002845	forest biome	ENVO	ENVO:01000174	31	degree	UO	UO:0000185	101.1	degree	UO	UO:0000185	3675	meter	UO	UO:0000008	Literature Search	CHN_80509	CHN
Publication	publication	IAO	IAO:0000311	China	GAZ	GAZ:00002845	forest biome	ENVO	ENVO:01000174	28.8	degree	UO	UO:0000185	103	degree	UO	UO:0000185	3075	meter	UO	UO:0000008	Literature Search	CHN_80518	CHN
Publication	publication	IAO	IAO:0000311	China	GAZ	GAZ:00002845	forest biome	ENVO	ENVO:01000174	32	degree	UO	UO:0000185	102.9	degree	UO	UO:0000185	3480	meter	UO	UO:0000008	Literature Search	CHN_81017	CHN
Publication	publication	IAO	IAO:0000311	China	GAZ	GAZ:00002845	forest biome	ENVO	ENVO:01000174	29	degree	UO	UO:0000185	101.5	degree	UO	UO:0000185	3633	meter	UO	UO:0000008	Literature Search	CHN_81017	CHN
Publication	publication	IAO	IAO:0000311	China	GAZ	GAZ:00002845	forest biome	ENVO	ENVO:01000174	31.4	degree	UO	UO:0000185	103.1	degree	UO	UO:0000185	2804	meter	UO	UO:0000008	Literature Search	CHN_80518	CHN
Publication	publication	IAO	IAO:0000311	China	GAZ	GAZ:00002845	forest biome	ENVO	ENVO:01000174	31.6	degree	UO	UO:0000185	102.8	degree	UO	UO:0000185	3000	meter	UO	UO:0000008	Literature Search	CHN_80518	CHN
Publication	publication	IAO	IAO:0000311	China	GAZ	GAZ:00002845	forest biome	ENVO	ENVO:01000174	32	degree	UO	UO:0000185	102.6	degree	UO	UO:0000185	3475	meter	UO	UO:0000008	Literature Search	CHN_81017	CHN
Publication	publication	IAO	IAO:0000311	China	GAZ	GAZ:00002845	forest biome	ENVO	ENVO:01000174	31.9	degree	UO	UO:0000185	102.2	degree	UO	UO:0000185	3638	meter	UO	UO:0000008	Literature Search	CHN_80518	CHN
Publication	publication	IAO	IAO:0000311	China	GAZ	GAZ:00002845	forest biome	ENVO	ENVO:01000174	31.8	degree	UO	UO:0000185	102.2	degree	UO	UO:0000185	3500	meter	UO	UO:0000008	Literature Search	CHN_80518	CHN
Publication	publication	IAO	IAO:0000311	China	GAZ	GAZ:00002845	forest biome	ENVO	ENVO:01000174	31.6	degree	UO	UO:0000185	103.8	degree	UO	UO:0000185	3178	meter	UO	UO:0000008	Literature Search	CHN_80518	CHN
Publication	publication	IAO	IAO:0000311	China	GAZ	GAZ:00002845	forest biome	ENVO	ENVO:01000174	27.9	degree	UO	UO:0000185	101.2	degree	UO	UO:0000185	3722	meter	UO	UO:0000008	Literature Search	CHN_80509	CHN
Publication	publication	IAO	IAO:0000311	China	GAZ	GAZ:00002845	forest biome	ENVO	ENVO:01000174	33.25	degree	UO	UO:0000185	103.77	degree	UO	UO:0000185	3200	meter	UO	UO:0000008	Literature Search	CHN_80518	CHN
Publication	publication	IAO	IAO:0000311	China	GAZ	GAZ:00002845	forest biome	ENVO	ENVO:01000174	32.5	degree	UO	UO:0000185	103.77	degree	UO	UO:0000185	3200	meter	UO	UO:0000008	Literature Search	CHN_80518	CHN
Publication	publication	IAO	IAO:0000311	China	GAZ	GAZ:00002845	forest biome	ENVO	ENVO:01000174	33.3	degree	UO	UO:0000185	103.75	degree	UO	UO:0000185	3200	meter	UO	UO:0000008	Literature Search	CHN_80518	CHN
Publication	publication	IAO	IAO:0000311	China	GAZ	GAZ:00002845	forest biome	ENVO	ENVO:01000174	33.52	degree	UO	UO:0000185	103.77	degree	UO	UO:0000185	3200	meter	UO	UO:0000008	Literature Search	CHN_80518	CHN
Publication	publication	IAO	IAO:0000311	China	GAZ	GAZ:00002845	forest biome	ENVO	ENVO:01000174	33.52	degree	UO	UO:0000185	104.9	degree	UO	UO:0000185	3200	meter	UO	UO:0000008	Literature Search	CHN_80434	CHN
Publication	publication	IAO	IAO:0000311	China	GAZ	GAZ:00002845	forest biome	ENVO	ENVO:01000174	33.57	degree	UO	UO:0000185	103.67	degree	UO	UO:0000185	3195	meter	UO	UO:0000008	Literature Search	CHN_80518	CHN
Publication	publication	IAO	IAO:0000311	China	GAZ	GAZ:00002845	forest biome	ENVO	ENVO:01000174	33.58	degree	UO	UO:0000185	103.73	degree	UO	UO:0000185	3200	meter	UO	UO:0000008	Literature Search	CHN_80518	CHN
Publication	publication	IAO	IAO:0000311	China	GAZ	GAZ:00002845	forest biome	ENVO	ENVO:01000174	33.6	degree	UO	UO:0000185	103.33	degree	UO	UO:0000185	3480	meter	UO	UO:0000008	Literature Search	CHN_81017	CHN
Publication	publication	IAO	IAO:0000311	China	GAZ	GAZ:00002845	forest biome	ENVO	ENVO:01000174	33.6	degree	UO	UO:0000185	103.73	degree	UO	UO:0000185	3200	meter	UO	UO:0000008	Literature Search	CHN_80518	CHN
Publication	publication	IAO	IAO:0000311	China	GAZ	GAZ:00002845	forest biome	ENVO	ENVO:01000174	33.62	degree	UO	UO:0000185	103.73	degree	UO	UO:0000185	3252	meter	UO	UO:0000008	Literature Search	CHN_81017	CHN
Publication	publication	IAO	IAO:0000311	China	GAZ	GAZ:00002845	forest biome	ENVO	ENVO:01000174	33.63	degree	UO	UO:0000185	103.77	degree	UO	UO:0000185	3200	meter	UO	UO:0000008	Literature Search	CHN_81017	CHN
Publication	publication	IAO	IAO:0000311	China	GAZ	GAZ:00002845	forest biome	ENVO	ENVO:01000174	33.65	degree	UO	UO:0000185	103.75	degree	UO	UO:0000185	3142	meter	UO	UO:0000008	Literature Search	CHN_81017	CHN
Publication	publication	IAO	IAO:0000311	China	GAZ	GAZ:00002845	forest biome	ENVO	ENVO:01000174	33.67	degree	UO	UO:0000185	103.77	degree	UO	UO:0000185	3204	meter	UO	UO:0000008	Literature Search	CHN_81017	CHN
Publication	publication	IAO	IAO:0000311	China	GAZ	GAZ:00002845	forest biome	ENVO	ENVO:01000174	33.55	degree	UO	UO:0000185	104.55	degree	UO	UO:0000185	3200	meter	UO	UO:0000008	Literature Search	CHN_80434	CHN
Publication	publication	IAO	IAO:0000311	China	GAZ	GAZ:00002845	forest biome	ENVO	ENVO:01000174	33.57	degree	UO	UO:0000185	104.67	degree	UO	UO:0000185	3190	meter	UO	UO:0000008	Literature Search	CHN_80434	CHN
Publication	publication	IAO	IAO:0000311	China	GAZ	GAZ:00002845	forest biome	ENVO	ENVO:01000174	33.67	degree	UO	UO:0000185	104.03	degree	UO	UO:0000185	3200	meter	UO	UO:0000008	Literature Search	CHN_81017	CHN
Publication	publication	IAO	IAO:0000311	China	GAZ	GAZ:00002845	forest biome	ENVO	ENVO:01000174	33.02	degree	UO	UO:0000185	104.03	degree	UO	UO:0000185	3200	meter	UO	UO:0000008	Literature Search	CHN_81017	CHN
Publication	publication	IAO	IAO:0000311	China	GAZ	GAZ:00002845	forest biome	ENVO	ENVO:01000174	33.38	degree	UO	UO:0000185	104.1	degree	UO	UO:0000185	3200	meter	UO	UO:0000008	Literature Search	CHN_81017	CHN
Publication	publication	IAO	IAO:0000311	China	GAZ	GAZ:00002845	forest biome	ENVO	ENVO:01000174	33.42	degree	UO	UO:0000185	103.88	degree	UO	UO:0000185	3200	meter	UO	UO:0000008	Literature Search	CHN_80518	CHN
Publication	publication	IAO	IAO:0000311	China	GAZ	GAZ:00002845	forest biome	ENVO	ENVO:01000174	33.47	degree	UO	UO:0000185	103.53	degree	UO	UO:0000185	3421	meter	UO	UO:0000008	Literature Search	CHN_80518	CHN
Publication	publication	IAO	IAO:0000311	China	GAZ	GAZ:00002845	forest biome	ENVO	ENVO:01000174	33.23	degree	UO	UO:0000185	103.7	degree	UO	UO:0000185	3238	meter	UO	UO:0000008	Literature Search	CHN_80518	CHN
Publication	publication	IAO	IAO:0000311	China	GAZ	GAZ:00002845	forest biome	ENVO	ENVO:01000174	33.07	degree	UO	UO:0000185	104.12	degree	UO	UO:0000185	3200	meter	UO	UO:0000008	Literature Search	CHN_81017	CHN
Publication	publication	IAO	IAO:0000311	China	GAZ	GAZ:00002845	forest biome	ENVO	ENVO:01000174	33.6	degree	UO	UO:0000185	104.42	degree	UO	UO:0000185	3200	meter	UO	UO:0000008	Literature Search	CHN_80518	CHN
Publication	publication	IAO	IAO:0000311	China	GAZ	GAZ:00002845	forest biome	ENVO	ENVO:01000174	33.63	degree	UO	UO:0000185	104.05	degree	UO	UO:0000185	3200	meter	UO	UO:0000008	Literature Search	CHN_81017	CHN
Publication	publication	IAO	IAO:0000311	China	GAZ	GAZ:00002845	forest biome	ENVO	ENVO:01000174	33.65	degree	UO	UO:0000185	104.05	degree	UO	UO:0000185	3200	meter	UO	UO:0000008	Literature Search	CHN_81017	CHN
Publication	publication	IAO	IAO:0000311	China	GAZ	GAZ:00002845	forest biome	ENVO	ENVO:01000174	33.68	degree	UO	UO:0000185	104.03	degree	UO	UO:0000185	3200	meter	UO	UO:0000008	Literature Search	CHN_81017	CHN
Publication	publication	IAO	IAO:0000311	China	GAZ	GAZ:00002845	forest biome	ENVO	ENVO:01000174	33.17	degree	UO	UO:0000185	103.92	degree	UO	UO:0000185	3188	meter	UO	UO:0000008	Literature Search	CHN_81017	CHN
Publication	publication	IAO	IAO:0000311	China	GAZ	GAZ:00002845	forest biome	ENVO	ENVO:01000174	33.33	degree	UO	UO:0000185	104.15	degree	UO	UO:0000185	3200	meter	UO	UO:0000008	Literature Search	CHN_81017	CHN
Publication	publication	IAO	IAO:0000311	China	GAZ	GAZ:00002845	forest biome	ENVO	ENVO:01000174	33.38	degree	UO	UO:0000185	103.32	degree	UO	UO:0000185	3500	meter	UO	UO:0000008	Literature Search	CHN_81017	CHN
Publication	publication	IAO	IAO:0000311	China	GAZ	GAZ:00002845	forest biome	ENVO	ENVO:01000174	33.53	degree	UO	UO:0000185	103.33	degree	UO	UO:0000185	3500	meter	UO	UO:0000008	Literature Search	CHN_81017	CHN
Publication	publication	IAO	IAO:0000311	China	GAZ	GAZ:00002845	forest biome	ENVO	ENVO:01000174	33.55	degree	UO	UO:0000185	103.3	degree	UO	UO:0000185	3500	meter	UO	UO:0000008	Literature Search	CHN_81017	CHN
Publication	publication	IAO	IAO:0000311	China	GAZ	GAZ:00002845	forest biome	ENVO	ENVO:01000174	33.32	degree	UO	UO:0000185	103.62	degree	UO	UO:0000185	3320	meter	UO	UO:0000008	Literature Search	CHN_80518	CHN
Publication	publication	IAO	IAO:0000311	China	GAZ	GAZ:00002845	forest biome	ENVO	ENVO:01000174	33.33	degree	UO	UO:0000185	103.47	degree	UO	UO:0000185	3371	meter	UO	UO:0000008	Literature Search	CHN_81017	CHN
Publication	publication	IAO	IAO:0000311	China	GAZ	GAZ:00002845	forest biome	ENVO	ENVO:01000174	33.35	degree	UO	UO:0000185	103.42	degree	UO	UO:0000185	3500	meter	UO	UO:0000008	Literature Search	CHN_81017	CHN
Publication	publication	IAO	IAO:0000311	China	GAZ	GAZ:00002845	forest biome	ENVO	ENVO:01000174	33.37	degree	UO	UO:0000185	103.37	degree	UO	UO:0000185	3500	meter	UO	UO:0000008	Literature Search	CHN_81017	CHN
Publication	publication	IAO	IAO:0000311	China	GAZ	GAZ:00002845	forest biome	ENVO	ENVO:01000174	33.38	degree	UO	UO:0000185	103.5	degree	UO	UO:0000185	3436	meter	UO	UO:0000008	Literature Search	CHN_81017	CHN
Publication	publication	IAO	IAO:0000311	China	GAZ	GAZ:00002845	forest biome	ENVO	ENVO:01000174	33.4	degree	UO	UO:0000185	103.37	degree	UO	UO:0000185	3500	meter	UO	UO:0000008	Literature Search	CHN_81017	CHN
Publication	publication	IAO	IAO:0000311	China	GAZ	GAZ:00002845	forest biome	ENVO	ENVO:01000174	33.43	degree	UO	UO:0000185	103.48	degree	UO	UO:0000185	3450	meter	UO	UO:0000008	Literature Search	CHN_81017	CHN
Publication	publication	IAO	IAO:0000311	China	GAZ	GAZ:00002845	forest biome	ENVO	ENVO:01000174	33.47	degree	UO	UO:0000185	103.47	degree	UO	UO:0000185	3433	meter	UO	UO:0000008	Literature Search	CHN_81017	CHN
Publication	publication	IAO	IAO:0000311	China	GAZ	GAZ:00002845	forest biome	ENVO	ENVO:01000174	33.48	degree	UO	UO:0000185	103.53	degree	UO	UO:0000185	3433	meter	UO	UO:0000008	Literature Search	CHN_80518	CHN
Publication	publication	IAO	IAO:0000311	China	GAZ	GAZ:00002845	forest biome	ENVO	ENVO:01000174	33.62	degree	UO	UO:0000185	103.38	degree	UO	UO:0000185	3500	meter	UO	UO:0000008	Literature Search	CHN_81017	CHN
Publication	publication	IAO	IAO:0000311	China	GAZ	GAZ:00002845	forest biome	ENVO	ENVO:01000174	33.53	degree	UO	UO:0000185	103.67	degree	UO	UO:0000185	3275	meter	UO	UO:0000008	Literature Search	CHN_80518	CHN
Publication	publication	IAO	IAO:0000311	China	GAZ	GAZ:00002845	forest biome	ENVO	ENVO:01000174	33.85	degree	UO	UO:0000185	103.3	degree	UO	UO:0000185	3500	meter	UO	UO:0000008	Literature Search	CHN_81017	CHN
Publication	publication	IAO	IAO:0000311	China	GAZ	GAZ:00002845	forest biome	ENVO	ENVO:01000174	33.77	degree	UO	UO:0000185	103.33	degree	UO	UO:0000185	3500	meter	UO	UO:0000008	Literature Search	CHN_81017	CHN
Publication	publication	IAO	IAO:0000311	China	GAZ	GAZ:00002845	forest biome	ENVO	ENVO:01000174	34.2	degree	UO	UO:0000185	102.93	degree	UO	UO:0000185	3500	meter	UO	UO:0000008	Literature Search	CHN_81017	CHN
Publication	publication	IAO	IAO:0000311	China	GAZ	GAZ:00002845	forest biome	ENVO	ENVO:01000174	33.27	degree	UO	UO:0000185	103.82	degree	UO	UO:0000185	3243	meter	UO	UO:0000008	Literature Search	CHN_81017	CHN
Publication	publication	IAO	IAO:0000311	China	GAZ	GAZ:00002845	forest biome	ENVO	ENVO:01000174	33.28	degree	UO	UO:0000185	103.67	degree	UO	UO:0000185	3238	meter	UO	UO:0000008	Literature Search	CHN_80518	CHN
Publication	publication	IAO	IAO:0000311	China	GAZ	GAZ:00002845	forest biome	ENVO	ENVO:01000174	33.52	degree	UO	UO:0000185	103.3	degree	UO	UO:0000185	3500	meter	UO	UO:0000008	Literature Search	CHN_81017	CHN
Publication	publication	IAO	IAO:0000311	China	GAZ	GAZ:00002845	forest biome	ENVO	ENVO:01000174	33.55	degree	UO	UO:0000185	103.62	degree	UO	UO:0000185	3238	meter	UO	UO:0000008	Literature Search	CHN_80518	CHN
Publication	publication	IAO	IAO:0000311	China	GAZ	GAZ:00002845	forest biome	ENVO	ENVO:01000174	33.57	degree	UO	UO:0000185	103.32	degree	UO	UO:0000185	3500	meter	UO	UO:0000008	Literature Search	CHN_81017	CHN
Publication	publication	IAO	IAO:0000311	China	GAZ	GAZ:00002845	forest biome	ENVO	ENVO:01000174	34.17	degree	UO	UO:0000185	102.82	degree	UO	UO:0000185	3500	meter	UO	UO:0000008	Literature Search	CHN_81017	CHN
Publication	publication	IAO	IAO:0000311	China	GAZ	GAZ:00002845	forest biome	ENVO	ENVO:01000174	33.58	degree	UO	UO:0000185	103.28	degree	UO	UO:0000185	3500	meter	UO	UO:0000008	Literature Search	CHN_81017	CHN
Publication	publication	IAO	IAO:0000311	China	GAZ	GAZ:00002845	forest biome	ENVO	ENVO:01000174	33.5	degree	UO	UO:0000185	103.57	degree	UO	UO:0000185	3410	meter	UO	UO:0000008	Literature Search	CHN_80518	CHN
Publication	publication	IAO	IAO:0000311	China	GAZ	GAZ:00002845	forest biome	ENVO	ENVO:01000174	33.52	degree	UO	UO:0000185	105.4	degree	UO	UO:0000185	3500	meter	UO	UO:0000008	Literature Search	CHN_80434	CHN
Publication	publication	IAO	IAO:0000311	China	GAZ	GAZ:00002845	forest biome	ENVO	ENVO:01000174	33.52	degree	UO	UO:0000185	103.53	degree	UO	UO:0000185	3500	meter	UO	UO:0000008	Literature Search	CHN_80518	CHN
Publication	publication	IAO	IAO:0000311	China	GAZ	GAZ:00002845	forest biome	ENVO	ENVO:01000174	34.25	degree	UO	UO:0000185	102.92	degree	UO	UO:0000185	3500	meter	UO	UO:0000008	Literature Search	CHN_81017	CHN
Publication	publication	IAO	IAO:0000311	China	GAZ	GAZ:00002845	forest biome	ENVO	ENVO:01000174	33.45	degree	UO	UO:0000185	103.5	degree	UO	UO:0000185	3450	meter	UO	UO:0000008	Literature Search	CHN_81017	CHN
Publication	publication	IAO	IAO:0000311	China	GAZ	GAZ:00002845	forest biome	ENVO	ENVO:01000174	32.6	degree	UO	UO:0000185	103.6	degree	UO	UO:0000185	3325	meter	UO	UO:0000008	Literature Search	CHN_80518	CHN
Publication	publication	IAO	IAO:0000311	China	GAZ	GAZ:00002845	forest biome	ENVO	ENVO:01000174	31.5	degree	UO	UO:0000185	103.55	degree	UO	UO:0000185	3273	meter	UO	UO:0000008	Literature Search	CHN_80518	CHN
Publication	publication	IAO	IAO:0000311	China	GAZ	GAZ:00002845	forest biome	ENVO	ENVO:01000174	30.1	degree	UO	UO:0000185	102.7	degree	UO	UO:0000185	2900	meter	UO	UO:0000008	Literature Search	CHN_80518	CHN
Publication	publication	IAO	IAO:0000311	China	GAZ	GAZ:00002845	forest biome	ENVO	ENVO:01000174	33.07	degree	UO	UO:0000185	103.73	degree	UO	UO:0000185	3207	meter	UO	UO:0000008	Literature Search	CHN_81017	CHN
Publication	publication	IAO	IAO:0000311	China	GAZ	GAZ:00002845	forest biome	ENVO	ENVO:01000174	30.9	degree	UO	UO:0000185	102.33	degree	UO	UO:0000185	3208	meter	UO	UO:0000008	Literature Search	CHN_80518	CHN
Publication	publication	IAO	IAO:0000311	China	GAZ	GAZ:00002845	forest biome	ENVO	ENVO:01000174	30.9	degree	UO	UO:0000185	100.3	degree	UO	UO:0000185	3800	meter	UO	UO:0000008	Literature Search	CHN_80509	CHN
Publication	publication	IAO	IAO:0000311	China	GAZ	GAZ:00002845	forest biome	ENVO	ENVO:01000174	30	degree	UO	UO:0000185	101	degree	UO	UO:0000185	3758	meter	UO	UO:0000008	Literature Search	CHN_80509	CHN
Publication	publication	IAO	IAO:0000311	China	GAZ	GAZ:00002845	forest biome	ENVO	ENVO:01000174	30.9	degree	UO	UO:0000185	103.1	degree	UO	UO:0000185	2805	meter	UO	UO:0000008	Literature Search	CHN_80518	CHN
Publication	publication	IAO	IAO:0000311	China	GAZ	GAZ:00002845	forest biome	ENVO	ENVO:01000174	29.92	degree	UO	UO:0000185	95.88	degree	UO	UO:0000185	2750	meter	UO	UO:0000008	Literature Search	CHN_80514	CHN
Publication	publication	IAO	IAO:0000311	China	GAZ	GAZ:00002845	forest biome	ENVO	ENVO:01000174	28.6	degree	UO	UO:0000185	97.4	degree	UO	UO:0000185	3500	meter	UO	UO:0000008	Literature Search	CHN_80514	CHN
Publication	publication	IAO	IAO:0000311	China	GAZ	GAZ:00002845	forest biome	ENVO	ENVO:01000174	31.1	degree	UO	UO:0000185	97.1	degree	UO	UO:0000185	3900	meter	UO	UO:0000008	Literature Search	CHN_80516	CHN
Publication	publication	IAO	IAO:0000311	China	GAZ	GAZ:00002845	forest biome	ENVO	ENVO:01000174	30.9	degree	UO	UO:0000185	94.7	degree	UO	UO:0000185	4150	meter	UO	UO:0000008	Literature Search	CHN_81017	CHN
Publication	publication	IAO	IAO:0000311	China	GAZ	GAZ:00002845	forest biome	ENVO	ENVO:01000174	30.2	degree	UO	UO:0000185	94.9	degree	UO	UO:0000185	2620	meter	UO	UO:0000008	Literature Search	CHN_80514	CHN
Publication	publication	IAO	IAO:0000311	China	GAZ	GAZ:00002845	forest biome	ENVO	ENVO:01000174	29.8	degree	UO	UO:0000185	95.7	degree	UO	UO:0000185	3237	meter	UO	UO:0000008	Literature Search	CHN_81003	CHN
Publication	publication	IAO	IAO:0000311	China	GAZ	GAZ:00002845	forest biome	ENVO	ENVO:01000174	31.5	degree	UO	UO:0000185	98.2	degree	UO	UO:0000185	3900	meter	UO	UO:0000008	Literature Search	CHN_81017	CHN
Publication	publication	IAO	IAO:0000311	China	GAZ	GAZ:00002845	forest biome	ENVO	ENVO:01000174	31.4	degree	UO	UO:0000185	94.3	degree	UO	UO:0000185	3750	meter	UO	UO:0000008	Literature Search	CHN_81017	CHN
Publication	publication	IAO	IAO:0000311	China	GAZ	GAZ:00002845	forest biome	ENVO	ENVO:01000174	31.2	degree	UO	UO:0000185	96.5	degree	UO	UO:0000185	3800	meter	UO	UO:0000008	Literature Search	CHN_81017	CHN
Publication	publication	IAO	IAO:0000311	China	GAZ	GAZ:00002845	forest biome	ENVO	ENVO:01000174	30.42	degree	UO	UO:0000185	95.8	degree	UO	UO:0000185	3982	meter	UO	UO:0000008	Literature Search	CHN_81017	CHN
Publication	publication	IAO	IAO:0000311	China	GAZ	GAZ:00002845	forest biome	ENVO	ENVO:01000174	29.6	degree	UO	UO:0000185	98.5	degree	UO	UO:0000185	4180	meter	UO	UO:0000008	Literature Search	CHN_80516	CHN
Publication	publication	IAO	IAO:0000311	China	GAZ	GAZ:00002845	forest biome	ENVO	ENVO:01000174	29.6	degree	UO	UO:0000185	97.8	degree	UO	UO:0000185	3999	meter	UO	UO:0000008	Literature Search	CHN_81017	CHN
Publication	publication	IAO	IAO:0000311	China	GAZ	GAZ:00002845	forest biome	ENVO	ENVO:01000174	29.9	degree	UO	UO:0000185	93.3	degree	UO	UO:0000185	3642	meter	UO	UO:0000008	Literature Search	CHN_80514	CHN
Publication	publication	IAO	IAO:0000311	China	GAZ	GAZ:00002845	forest biome	ENVO	ENVO:01000174	29.5	degree	UO	UO:0000185	94.3	degree	UO	UO:0000185	3631	meter	UO	UO:0000008	Literature Search	CHN_80514	CHN
Publication	publication	IAO	IAO:0000311	China	GAZ	GAZ:00002845	forest biome	ENVO	ENVO:01000174	29.2	degree	UO	UO:0000185	94.1	degree	UO	UO:0000185	3274	meter	UO	UO:0000008	Literature Search	CHN_80514	CHN
Publication	publication	IAO	IAO:0000311	China	GAZ	GAZ:00002845	forest biome	ENVO	ENVO:01000174	29.7	degree	UO	UO:0000185	94.1	degree	UO	UO:0000185	3428	meter	UO	UO:0000008	Literature Search	CHN_80514	CHN
Publication	publication	IAO	IAO:0000311	China	GAZ	GAZ:00002845	forest biome	ENVO	ENVO:01000174	29.8	degree	UO	UO:0000185	94.7	degree	UO	UO:0000185	3540	meter	UO	UO:0000008	Literature Search	CHN_80514	CHN
Publication	publication	IAO	IAO:0000311	China	GAZ	GAZ:00002845	forest biome	ENVO	ENVO:01000174	28.1	degree	UO	UO:0000185	85.9	degree	UO	UO:0000185	2590	meter	UO	UO:0000008	Literature Search	CHN_81003	CHN
Publication	publication	IAO	IAO:0000311	China	GAZ	GAZ:00002845	forest biome	ENVO	ENVO:01000174	28.9	degree	UO	UO:0000185	85.2	degree	UO	UO:0000185	2786	meter	UO	UO:0000008	Literature Search	CHN_81003	CHN
Publication	publication	IAO	IAO:0000311	China	GAZ	GAZ:00002845	forest biome	ENVO	ENVO:01000174	28.9	degree	UO	UO:0000185	85.2	degree	UO	UO:0000185	3398	meter	UO	UO:0000008	Literature Search	CHN_81003	CHN
Publication	publication	IAO	IAO:0000311	China	GAZ	GAZ:00002845	forest biome	ENVO	ENVO:01000174	27.9	degree	UO	UO:0000185	85.9	degree	UO	UO:0000185	3350	meter	UO	UO:0000008	Literature Search	CHN_40401	CHN
Publication	publication	IAO	IAO:0000311	China	GAZ	GAZ:00002845	forest biome	ENVO	ENVO:01000174	27.9	degree	UO	UO:0000185	85.9	degree	UO	UO:0000185	2710	meter	UO	UO:0000008	Literature Search	CHN_40401	CHN
Publication	publication	IAO	IAO:0000311	China	GAZ	GAZ:00002845	forest biome	ENVO	ENVO:01000174	29	degree	UO	UO:0000185	93.1	degree	UO	UO:0000185	3835	meter	UO	UO:0000008	Literature Search	CHN_80514	CHN
Publication	publication	IAO	IAO:0000311	China	GAZ	GAZ:00002845	forest biome	ENVO	ENVO:01000174	28.7	degree	UO	UO:0000185	96.7	degree	UO	UO:0000185	2000	meter	UO	UO:0000008	Literature Search	CHN_81003	CHN
Publication	publication	IAO	IAO:0000311	China	GAZ	GAZ:00002845	forest biome	ENVO	ENVO:01000174	28.4	degree	UO	UO:0000185	97	degree	UO	UO:0000185	3616	meter	UO	UO:0000008	Literature Search	CHN_80514	CHN
Publication	publication	IAO	IAO:0000311	China	GAZ	GAZ:00002845	forest biome	ENVO	ENVO:01000174	29.9	degree	UO	UO:0000185	93.8	degree	UO	UO:0000185	3600	meter	UO	UO:0000008	Literature Search	CHN_80514	CHN
Publication	publication	IAO	IAO:0000311	China	GAZ	GAZ:00002845	forest biome	ENVO	ENVO:01000174	27.45	degree	UO	UO:0000185	98.97	degree	UO	UO:0000185	3390	meter	UO	UO:0000008	Literature Search	CHN_80516	CHN
Publication	publication	IAO	IAO:0000311	China	GAZ	GAZ:00002845	forest biome	ENVO	ENVO:01000174	27.53	degree	UO	UO:0000185	98.97	degree	UO	UO:0000185	2810	meter	UO	UO:0000008	Literature Search	CHN_80516	CHN
Publication	publication	IAO	IAO:0000311	China	GAZ	GAZ:00002845	forest biome	ENVO	ENVO:01000174	27.53	degree	UO	UO:0000185	99.2	degree	UO	UO:0000185	3590	meter	UO	UO:0000008	Literature Search	CHN_80516	CHN
Publication	publication	IAO	IAO:0000311	China	GAZ	GAZ:00002845	forest biome	ENVO	ENVO:01000174	27.82	degree	UO	UO:0000185	99.13	degree	UO	UO:0000185	3780	meter	UO	UO:0000008	Literature Search	CHN_80516	CHN
Publication	publication	IAO	IAO:0000311	China	GAZ	GAZ:00002845	forest biome	ENVO	ENVO:01000174	27.82	degree	UO	UO:0000185	99.27	degree	UO	UO:0000185	3220	meter	UO	UO:0000008	Literature Search	CHN_80516	CHN
Publication	publication	IAO	IAO:0000311	China	GAZ	GAZ:00002845	forest biome	ENVO	ENVO:01000174	28	degree	UO	UO:0000185	99.15	degree	UO	UO:0000185	3790	meter	UO	UO:0000008	Literature Search	CHN_80516	CHN
Publication	publication	IAO	IAO:0000311	China	GAZ	GAZ:00002845	forest biome	ENVO	ENVO:01000174	28.18	degree	UO	UO:0000185	98.97	degree	UO	UO:0000185	3720	meter	UO	UO:0000008	Literature Search	CHN_80516	CHN
Publication	publication	IAO	IAO:0000311	China	GAZ	GAZ:00002845	forest biome	ENVO	ENVO:01000174	28.53	degree	UO	UO:0000185	98.83	degree	UO	UO:0000185	3420	meter	UO	UO:0000008	Literature Search	CHN_80516	CHN
Publication	publication	IAO	IAO:0000311	China	GAZ	GAZ:00002845	forest biome	ENVO	ENVO:01000174	28.62	degree	UO	UO:0000185	98.65	degree	UO	UO:0000185	4120	meter	UO	UO:0000008	Literature Search	CHN_80516	CHN
Publication	publication	IAO	IAO:0000311	China	GAZ	GAZ:00002845	forest biome	ENVO	ENVO:01000174	28.9	degree	UO	UO:0000185	99.02	degree	UO	UO:0000185	4200	meter	UO	UO:0000008	Literature Search	CHN_80516	CHN
Publication	publication	IAO	IAO:0000311	China	GAZ	GAZ:00002845	forest biome	ENVO	ENVO:01000174	26.95	degree	UO	UO:0000185	99.5	degree	UO	UO:0000185	3720	meter	UO	UO:0000008	Literature Search	CHN_80516	CHN
Publication	publication	IAO	IAO:0000311	China	GAZ	GAZ:00002845	forest biome	ENVO	ENVO:01000174	27.02	degree	UO	UO:0000185	99.62	degree	UO	UO:0000185	3220	meter	UO	UO:0000008	Literature Search	CHN_80516	CHN
Publication	publication	IAO	IAO:0000311	China	GAZ	GAZ:00002845	forest biome	ENVO	ENVO:01000174	27.1	degree	UO	UO:0000185	99.43	degree	UO	UO:0000185	3240	meter	UO	UO:0000008	Literature Search	CHN_80516	CHN
Publication	publication	IAO	IAO:0000311	China	GAZ	GAZ:00002845	forest biome	ENVO	ENVO:01000174	27.17	degree	UO	UO:0000185	99.57	degree	UO	UO:0000185	3120	meter	UO	UO:0000008	Literature Search	CHN_80516	CHN
Publication	publication	IAO	IAO:0000311	China	GAZ	GAZ:00002845	forest biome	ENVO	ENVO:01000174	26.8	degree	UO	UO:0000185	100.2	degree	UO	UO:0000185	3880	meter	UO	UO:0000008	Literature Search	CHN_80516	CHN
Publication	publication	IAO	IAO:0000311	China	GAZ	GAZ:00002845	forest biome	ENVO	ENVO:01000174	27.32	degree	UO	UO:0000185	100.67	degree	UO	UO:0000185	3820	meter	UO	UO:0000008	Literature Search	CHN_80509	CHN
Publication	publication	IAO	IAO:0000311	China	GAZ	GAZ:00002845	forest biome	ENVO	ENVO:01000174	27.53	degree	UO	UO:0000185	100.6	degree	UO	UO:0000185	3500	meter	UO	UO:0000008	Literature Search	CHN_80509	CHN
Publication	publication	IAO	IAO:0000311	China	GAZ	GAZ:00002845	forest biome	ENVO	ENVO:01000174	27.67	degree	UO	UO:0000185	100.6	degree	UO	UO:0000185	4100	meter	UO	UO:0000008	Literature Search	CHN_80509	CHN
Publication	publication	IAO	IAO:0000311	China	GAZ	GAZ:00002845	forest biome	ENVO	ENVO:01000174	27.37	degree	UO	UO:0000185	99.33	degree	UO	UO:0000185	3260	meter	UO	UO:0000008	Literature Search	CHN_80516	CHN
Publication	publication	IAO	IAO:0000311	China	GAZ	GAZ:00002845	forest biome	ENVO	ENVO:01000174	27.1	degree	UO	UO:0000185	99.2	degree	UO	UO:0000185	3559	meter	UO	UO:0000008	Literature Search	CHN_40137	CHN
Publication	publication	IAO	IAO:0000311	China	GAZ	GAZ:00002845	forest biome	ENVO	ENVO:01000174	26.13	degree	UO	UO:0000185	99.38	degree	UO	UO:0000185	3055	meter	UO	UO:0000008	Literature Search	CHN_80102	CHN
Publication	publication	IAO	IAO:0000311	China	GAZ	GAZ:00002845	forest biome	ENVO	ENVO:01000174	27.7	degree	UO	UO:0000185	99.7	degree	UO	UO:0000185	3200	meter	UO	UO:0000008	Literature Search	CHN_80509	CHN
Publication	publication	IAO	IAO:0000311	China	GAZ	GAZ:00002845	forest biome	ENVO	ENVO:01000174	31.5	degree	UO	UO:0000185	103.53	degree	UO	UO:0000185	3260	meter	UO	UO:0000008	Literature Search	CHN_80518	CHN
Publication	publication	IAO	IAO:0000311	China	GAZ	GAZ:00002845	forest biome	ENVO	ENVO:01000174	31.5	degree	UO	UO:0000185	103.53	degree	UO	UO:0000185	3240	meter	UO	UO:0000008	Literature Search	CHN_80518	CHN
Publication	publication	IAO	IAO:0000311	China	GAZ	GAZ:00002845	forest biome	ENVO	ENVO:01000174	31.5	degree	UO	UO:0000185	103.53	degree	UO	UO:0000185	3275	meter	UO	UO:0000008	Literature Search	CHN_80518	CHN
Publication	publication	IAO	IAO:0000311	China	GAZ	GAZ:00002845	forest biome	ENVO	ENVO:01000174	31.5	degree	UO	UO:0000185	103.53	degree	UO	UO:0000185	3315	meter	UO	UO:0000008	Literature Search	CHN_80518	CHN
Publication	publication	IAO	IAO:0000311	China	GAZ	GAZ:00002845	forest biome	ENVO	ENVO:01000174	52.3	degree	UO	UO:0000185	124.7	degree	UO	UO:0000185	500	meter	UO	UO:0000008	Literature Search	CHN_80505	CHN
Publication	publication	IAO	IAO:0000311	China	GAZ	GAZ:00002845	forest biome	ENVO	ENVO:01000174	51.7	degree	UO	UO:0000185	126.6	degree	UO	UO:0000185	608	meter	UO	UO:0000008	Literature Search	CHN_80505	CHN
Publication	publication	IAO	IAO:0000311	China	GAZ	GAZ:00002845	forest biome	ENVO	ENVO:01000174	52.7	degree	UO	UO:0000185	122	degree	UO	UO:0000185	560	meter	UO	UO:0000008	Literature Search	CHN_80505	CHN
Publication	publication	IAO	IAO:0000311	China	GAZ	GAZ:00002845	forest biome	ENVO	ENVO:01000174	53	degree	UO	UO:0000185	122.4	degree	UO	UO:0000185	600	meter	UO	UO:0000008	Literature Search	CHN_80505	CHN
Publication	publication	IAO	IAO:0000311	China	GAZ	GAZ:00002845	forest biome	ENVO	ENVO:01000174	52.6	degree	UO	UO:0000185	124.2	degree	UO	UO:0000185	900	meter	UO	UO:0000008	Literature Search	CHN_80505	CHN
Publication	publication	IAO	IAO:0000311	China	GAZ	GAZ:00002845	forest biome	ENVO	ENVO:01000174	50.2	degree	UO	UO:0000185	126.4	degree	UO	UO:0000185	890	meter	UO	UO:0000008	Literature Search	CHN_80426	CHN
Publication	publication	IAO	IAO:0000311	China	GAZ	GAZ:00002845	forest biome	ENVO	ENVO:01000174	50.8	degree	UO	UO:0000185	121.5	degree	UO	UO:0000185	832	meter	UO	UO:0000008	Literature Search	CHN_80505	CHN
Publication	publication	IAO	IAO:0000311	China	GAZ	GAZ:00002845	forest biome	ENVO	ENVO:01000174	52.6	degree	UO	UO:0000185	120.6	degree	UO	UO:0000185	793	meter	UO	UO:0000008	Literature Search	CHN_80505	CHN
Publication	publication	IAO	IAO:0000311	China	GAZ	GAZ:00002845	forest biome	ENVO	ENVO:01000174	52.2	degree	UO	UO:0000185	120.8	degree	UO	UO:0000185	633	meter	UO	UO:0000008	Literature Search	CHN_80505	CHN
Publication	publication	IAO	IAO:0000311	China	GAZ	GAZ:00002845	forest biome	ENVO	ENVO:01000174	50.4	degree	UO	UO:0000185	121.7	degree	UO	UO:0000185	700	meter	UO	UO:0000008	Literature Search	CHN_80505	CHN
Publication	publication	IAO	IAO:0000311	China	GAZ	GAZ:00002845	forest biome	ENVO	ENVO:01000174	50.7	degree	UO	UO:0000185	127.2	degree	UO	UO:0000185	300	meter	UO	UO:0000008	Literature Search	CHN_80426	CHN
Publication	publication	IAO	IAO:0000311	China	GAZ	GAZ:00002845	forest biome	ENVO	ENVO:01000174	44.7	degree	UO	UO:0000185	129.7	degree	UO	UO:0000185	400	meter	UO	UO:0000008	Literature Search	CHN_80426	CHN
Publication	publication	IAO	IAO:0000311	China	GAZ	GAZ:00002845	forest biome	ENVO	ENVO:01000174	47	degree	UO	UO:0000185	129	degree	UO	UO:0000185	350	meter	UO	UO:0000008	Literature Search	CHN_80426	CHN
Publication	publication	IAO	IAO:0000311	China	GAZ	GAZ:00002845	forest biome	ENVO	ENVO:01000174	46.5	degree	UO	UO:0000185	131.8	degree	UO	UO:0000185	378	meter	UO	UO:0000008	Literature Search	CHN_80901	CHN
Publication	publication	IAO	IAO:0000311	China	GAZ	GAZ:00002845	forest biome	ENVO	ENVO:01000174	46.3	degree	UO	UO:0000185	133.5	degree	UO	UO:0000185	264	meter	UO	UO:0000008	Literature Search	CHN_80907	CHN
Publication	publication	IAO	IAO:0000311	China	GAZ	GAZ:00002845	forest biome	ENVO	ENVO:01000174	45.8	degree	UO	UO:0000185	132.9	degree	UO	UO:0000185	240	meter	UO	UO:0000008	Literature Search	CHN_80907	CHN
Publication	publication	IAO	IAO:0000311	China	GAZ	GAZ:00002845	forest biome	ENVO	ENVO:01000174	45.18	degree	UO	UO:0000185	130.18	degree	UO	UO:0000185	450	meter	UO	UO:0000008	Literature Search	CHN_80426	CHN
Publication	publication	IAO	IAO:0000311	China	GAZ	GAZ:00002845	forest biome	ENVO	ENVO:01000174	44.5	degree	UO	UO:0000185	130.2	degree	UO	UO:0000185	600	meter	UO	UO:0000008	Literature Search	CHN_80426	CHN
Publication	publication	IAO	IAO:0000311	China	GAZ	GAZ:00002845	forest biome	ENVO	ENVO:01000174	44.3	degree	UO	UO:0000185	128.5	degree	UO	UO:0000185	400	meter	UO	UO:0000008	Literature Search	CHN_80426	CHN
Publication	publication	IAO	IAO:0000311	China	GAZ	GAZ:00002845	forest biome	ENVO	ENVO:01000174	44.3	degree	UO	UO:0000185	129.4	degree	UO	UO:0000185	514	meter	UO	UO:0000008	Literature Search	CHN_80426	CHN
Publication	publication	IAO	IAO:0000311	China	GAZ	GAZ:00002845	forest biome	ENVO	ENVO:01000174	45.2	degree	UO	UO:0000185	127.5	degree	UO	UO:0000185	300	meter	UO	UO:0000008	Literature Search	CHN_80426	CHN
Publication	publication	IAO	IAO:0000311	China	GAZ	GAZ:00002845	forest biome	ENVO	ENVO:01000174	48.1	degree	UO	UO:0000185	129.3	degree	UO	UO:0000185	403	meter	UO	UO:0000008	Literature Search	CHN_80426	CHN
Publication	publication	IAO	IAO:0000311	China	GAZ	GAZ:00002845	forest biome	ENVO	ENVO:01000174	47.74	degree	UO	UO:0000185	127.127	degree	UO	UO:0000185					Literature Search	CHN_80426	CHN
Publication	publication	IAO	IAO:0000311	China	GAZ	GAZ:00002845	forest biome	ENVO	ENVO:01000174	42.42	degree	UO	UO:0000185	128.2	degree	UO	UO:0000185	650	meter	UO	UO:0000008	Literature Search	CHN_80414	CHN
Publication	publication	IAO	IAO:0000311	China	GAZ	GAZ:00002845	forest biome	ENVO	ENVO:01000174	42.5	degree	UO	UO:0000185	128.33	degree	UO	UO:0000185	770	meter	UO	UO:0000008	Literature Search	CHN_80414	CHN
Publication	publication	IAO	IAO:0000311	China	GAZ	GAZ:00002845	forest biome	ENVO	ENVO:01000174	43.9	degree	UO	UO:0000185	125.3	degree	UO	UO:0000185	250	meter	UO	UO:0000008	Literature Search	CHN_80430	CHN
Publication	publication	IAO	IAO:0000311	China	GAZ	GAZ:00002845	forest biome	ENVO	ENVO:01000174	42.52	degree	UO	UO:0000185	125.42	degree	UO	UO:0000185	400	meter	UO	UO:0000008	Literature Search	CHN_80426	CHN
Publication	publication	IAO	IAO:0000311	China	GAZ	GAZ:00002845	forest biome	ENVO	ENVO:01000174	43.3	degree	UO	UO:0000185	128.2	degree	UO	UO:0000185	696	meter	UO	UO:0000008	Literature Search	CHN_80426	CHN
Publication	publication	IAO	IAO:0000311	China	GAZ	GAZ:00002845	forest biome	ENVO	ENVO:01000174	42.3	degree	UO	UO:0000185	127.2	degree	UO	UO:0000185	600	meter	UO	UO:0000008	Literature Search	CHN_80414	CHN
Publication	publication	IAO	IAO:0000311	China	GAZ	GAZ:00002845	forest biome	ENVO	ENVO:01000174	41.9	degree	UO	UO:0000185	127	degree	UO	UO:0000185	300	meter	UO	UO:0000008	Literature Search	CHN_80414	CHN
Publication	publication	IAO	IAO:0000311	China	GAZ	GAZ:00002845	forest biome	ENVO	ENVO:01000174	42.4	degree	UO	UO:0000185	128.17	degree	UO	UO:0000185	675	meter	UO	UO:0000008	Literature Search	CHN_80414	CHN
Publication	publication	IAO	IAO:0000311	China	GAZ	GAZ:00002845	forest biome	ENVO	ENVO:01000174	40.88	degree	UO	UO:0000185	123.9	degree	UO	UO:0000185	233	meter	UO	UO:0000008	Literature Search	CHN_80426	CHN
Publication	publication	IAO	IAO:0000311	China	GAZ	GAZ:00002845	forest biome	ENVO	ENVO:01000174	41.6	degree	UO	UO:0000185	125.3	degree	UO	UO:0000185	500	meter	UO	UO:0000008	Literature Search	CHN_80426	CHN
Publication	publication	IAO	IAO:0000311	China	GAZ	GAZ:00002845	forest biome	ENVO	ENVO:01000174	41.6	degree	UO	UO:0000185	119.3	degree	UO	UO:0000185	1110	meter	UO	UO:0000008	Literature Search	CHN_80411	CHN
Publication	publication	IAO	IAO:0000311	China	GAZ	GAZ:00002845	forest biome	ENVO	ENVO:01000174	42.27	degree	UO	UO:0000185	118.97	degree	UO	UO:0000185	843	meter	UO	UO:0000008	Literature Search	CHN_80430	CHN
Publication	publication	IAO	IAO:0000311	China	GAZ	GAZ:00002845	forest biome	ENVO	ENVO:01000174	42.6	degree	UO	UO:0000185	129.5	degree	UO	UO:0000185	560	meter	UO	UO:0000008	Literature Search	CHN_80426	CHN
Publication	publication	IAO	IAO:0000311	China	GAZ	GAZ:00002845	forest biome	ENVO	ENVO:01000174	40.5	degree	UO	UO:0000185	123.33	degree	UO	UO:0000185	600	meter	UO	UO:0000008	Literature Search	CHN_80426	CHN
Publication	publication	IAO	IAO:0000311	China	GAZ	GAZ:00002845	forest biome	ENVO	ENVO:01000174	40.3	degree	UO	UO:0000185	116.8	degree	UO	UO:0000185	553	meter	UO	UO:0000008	Literature Search	CHN_80411	CHN
Publication	publication	IAO	IAO:0000311	China	GAZ	GAZ:00002845	forest biome	ENVO	ENVO:01000174	40.4	degree	UO	UO:0000185	118.9	degree	UO	UO:0000185	315	meter	UO	UO:0000008	Literature Search	CHN_80411	CHN
Publication	publication	IAO	IAO:0000311	China	GAZ	GAZ:00002845	forest biome	ENVO	ENVO:01000174	40.9	degree	UO	UO:0000185	117.9	degree	UO	UO:0000185	1100	meter	UO	UO:0000008	Literature Search	CHN_80411	CHN
Publication	publication	IAO	IAO:0000311	China	GAZ	GAZ:00002845	forest biome	ENVO	ENVO:01000174	42	degree	UO	UO:0000185	118.6	degree	UO	UO:0000185	898	meter	UO	UO:0000008	Literature Search	CHN_80411	CHN
Publication	publication	IAO	IAO:0000311	China	GAZ	GAZ:00002845	forest biome	ENVO	ENVO:01000174	41	degree	UO	UO:0000185	117.3	degree	UO	UO:0000185	1140	meter	UO	UO:0000008	Literature Search	CHN_80411	CHN
Publication	publication	IAO	IAO:0000311	China	GAZ	GAZ:00002845	forest biome	ENVO	ENVO:01000174	33.43	degree	UO	UO:0000185	108.45	degree	UO	UO:0000185	1700	meter	UO	UO:0000008	Literature Search	CHN_80434	CHN
Publication	publication	IAO	IAO:0000311	China	GAZ	GAZ:00002845	forest biome	ENVO	ENVO:01000174	34.03	degree	UO	UO:0000185	110.45	degree	UO	UO:0000185	1000	meter	UO	UO:0000008	Literature Search	CHN_80434	CHN
Publication	publication	IAO	IAO:0000311	China	GAZ	GAZ:00002845	forest biome	ENVO	ENVO:01000174	34.15	degree	UO	UO:0000185	109.43	degree	UO	UO:0000185	800	meter	UO	UO:0000008	Literature Search	CHN_80424	CHN
Publication	publication	IAO	IAO:0000311	China	GAZ	GAZ:00002845	forest biome	ENVO	ENVO:01000174	35.53	degree	UO	UO:0000185	109	degree	UO	UO:0000185	1000	meter	UO	UO:0000008	Literature Search	CHN_80411	CHN
Publication	publication	IAO	IAO:0000311	China	GAZ	GAZ:00002845	forest biome	ENVO	ENVO:01000174	35.8	degree	UO	UO:0000185	109.7	degree	UO	UO:0000185	1100	meter	UO	UO:0000008	Literature Search	CHN_80411	CHN
Publication	publication	IAO	IAO:0000311	China	GAZ	GAZ:00002845	forest biome	ENVO	ENVO:01000174	36.53	degree	UO	UO:0000185	108.88	degree	UO	UO:0000185	1440	meter	UO	UO:0000008	Literature Search	CHN_80411	CHN
Publication	publication	IAO	IAO:0000311	China	GAZ	GAZ:00002845	forest biome	ENVO	ENVO:01000174	36.4	degree	UO	UO:0000185	117.2	degree	UO	UO:0000185	1000	meter	UO	UO:0000008	Literature Search	CHN_80424	CHN
Publication	publication	IAO	IAO:0000311	China	GAZ	GAZ:00002845	forest biome	ENVO	ENVO:01000174	36.5	degree	UO	UO:0000185	118.2	degree	UO	UO:0000185	680	meter	UO	UO:0000008	Literature Search	CHN_80424	CHN
Publication	publication	IAO	IAO:0000311	China	GAZ	GAZ:00002845	forest biome	ENVO	ENVO:01000174	36.7	degree	UO	UO:0000185	121.1	degree	UO	UO:0000185	250	meter	UO	UO:0000008	Literature Search	CHN_80424	CHN
Publication	publication	IAO	IAO:0000311	China	GAZ	GAZ:00002845	forest biome	ENVO	ENVO:01000174	37	degree	UO	UO:0000185	120	degree	UO	UO:0000185	240	meter	UO	UO:0000008	Literature Search	CHN_80424	CHN
Publication	publication	IAO	IAO:0000311	China	GAZ	GAZ:00002845	forest biome	ENVO	ENVO:01000174	37.2	degree	UO	UO:0000185	121.7	degree	UO	UO:0000185	275	meter	UO	UO:0000008	Literature Search	CHN_80424	CHN
Publication	publication	IAO	IAO:0000311	China	GAZ	GAZ:00002845	forest biome	ENVO	ENVO:01000174	33.33	degree	UO	UO:0000185	108.5	degree	UO	UO:0000185	1670	meter	UO	UO:0000008	Literature Search	CHN_80434	CHN
Publication	publication	IAO	IAO:0000311	China	GAZ	GAZ:00002845	forest biome	ENVO	ENVO:01000174	34	degree	UO	UO:0000185	107.3	degree	UO	UO:0000185	1520	meter	UO	UO:0000008	Literature Search	CHN_80434	CHN
Publication	publication	IAO	IAO:0000311	China	GAZ	GAZ:00002845	forest biome	ENVO	ENVO:01000174	35.43	degree	UO	UO:0000185	112.12	degree	UO	UO:0000185	1589	meter	UO	UO:0000008	Literature Search	CHN_80411	CHN
Publication	publication	IAO	IAO:0000311	China	GAZ	GAZ:00002845	forest biome	ENVO	ENVO:01000174	35.58	degree	UO	UO:0000185	112.02	degree	UO	UO:0000185	1242	meter	UO	UO:0000008	Literature Search	CHN_80411	CHN
Publication	publication	IAO	IAO:0000311	China	GAZ	GAZ:00002845	forest biome	ENVO	ENVO:01000174	35.6	degree	UO	UO:0000185	112.08	degree	UO	UO:0000185	1150	meter	UO	UO:0000008	Literature Search	CHN_80411	CHN
Publication	publication	IAO	IAO:0000311	China	GAZ	GAZ:00002845	forest biome	ENVO	ENVO:01000174	35.68	degree	UO	UO:0000185	112.1	degree	UO	UO:0000185	1180	meter	UO	UO:0000008	Literature Search	CHN_80411	CHN
Publication	publication	IAO	IAO:0000311	China	GAZ	GAZ:00002845	forest biome	ENVO	ENVO:01000174	35.72	degree	UO	UO:0000185	112.22	degree	UO	UO:0000185	990	meter	UO	UO:0000008	Literature Search	CHN_80411	CHN
Publication	publication	IAO	IAO:0000311	China	GAZ	GAZ:00002845	forest biome	ENVO	ENVO:01000174	35.75	degree	UO	UO:0000185	112.17	degree	UO	UO:0000185	1120	meter	UO	UO:0000008	Literature Search	CHN_80411	CHN
Publication	publication	IAO	IAO:0000311	China	GAZ	GAZ:00002845	forest biome	ENVO	ENVO:01000174	35.77	degree	UO	UO:0000185	112.28	degree	UO	UO:0000185	980	meter	UO	UO:0000008	Literature Search	CHN_80411	CHN
Publication	publication	IAO	IAO:0000311	China	GAZ	GAZ:00002845	forest biome	ENVO	ENVO:01000174	35.95	degree	UO	UO:0000185	113.12	degree	UO	UO:0000185	1350	meter	UO	UO:0000008	Literature Search	CHN_80411	CHN
Publication	publication	IAO	IAO:0000311	China	GAZ	GAZ:00002845	forest biome	ENVO	ENVO:01000174	35.98	degree	UO	UO:0000185	112.07	degree	UO	UO:0000185	1300	meter	UO	UO:0000008	Literature Search	CHN_80411	CHN
Publication	publication	IAO	IAO:0000311	China	GAZ	GAZ:00002845	forest biome	ENVO	ENVO:01000174	36	degree	UO	UO:0000185	112.4	degree	UO	UO:0000185	1200	meter	UO	UO:0000008	Literature Search	CHN_80411	CHN
Publication	publication	IAO	IAO:0000311	China	GAZ	GAZ:00002845	forest biome	ENVO	ENVO:01000174	36.08	degree	UO	UO:0000185	111.07	degree	UO	UO:0000185	1380	meter	UO	UO:0000008	Literature Search	CHN_80411	CHN
Publication	publication	IAO	IAO:0000311	China	GAZ	GAZ:00002845	forest biome	ENVO	ENVO:01000174	36.17	degree	UO	UO:0000185	112.28	degree	UO	UO:0000185	1100	meter	UO	UO:0000008	Literature Search	CHN_80411	CHN
Publication	publication	IAO	IAO:0000311	China	GAZ	GAZ:00002845	forest biome	ENVO	ENVO:01000174	36.17	degree	UO	UO:0000185	112.47	degree	UO	UO:0000185	1250	meter	UO	UO:0000008	Literature Search	CHN_80411	CHN
Publication	publication	IAO	IAO:0000311	China	GAZ	GAZ:00002845	forest biome	ENVO	ENVO:01000174	36.32	degree	UO	UO:0000185	112.17	degree	UO	UO:0000185	1150	meter	UO	UO:0000008	Literature Search	CHN_80411	CHN
Publication	publication	IAO	IAO:0000311	China	GAZ	GAZ:00002845	forest biome	ENVO	ENVO:01000174	36.42	degree	UO	UO:0000185	112.25	degree	UO	UO:0000185	1065	meter	UO	UO:0000008	Literature Search	CHN_80411	CHN
Publication	publication	IAO	IAO:0000311	China	GAZ	GAZ:00002845	forest biome	ENVO	ENVO:01000174	36.42	degree	UO	UO:0000185	112.47	degree	UO	UO:0000185	1332	meter	UO	UO:0000008	Literature Search	CHN_80411	CHN
Publication	publication	IAO	IAO:0000311	China	GAZ	GAZ:00002845	forest biome	ENVO	ENVO:01000174	36.43	degree	UO	UO:0000185	111.87	degree	UO	UO:0000185	1900	meter	UO	UO:0000008	Literature Search	CHN_80411	CHN
Publication	publication	IAO	IAO:0000311	China	GAZ	GAZ:00002845	forest biome	ENVO	ENVO:01000174	36.45	degree	UO	UO:0000185	111.3	degree	UO	UO:0000185	1550	meter	UO	UO:0000008	Literature Search	CHN_80411	CHN
Publication	publication	IAO	IAO:0000311	China	GAZ	GAZ:00002845	forest biome	ENVO	ENVO:01000174	36.45	degree	UO	UO:0000185	111.37	degree	UO	UO:0000185	1440	meter	UO	UO:0000008	Literature Search	CHN_80411	CHN
Publication	publication	IAO	IAO:0000311	China	GAZ	GAZ:00002845	forest biome	ENVO	ENVO:01000174	36.45	degree	UO	UO:0000185	112.28	degree	UO	UO:0000185	1135	meter	UO	UO:0000008	Literature Search	CHN_80411	CHN
Publication	publication	IAO	IAO:0000311	China	GAZ	GAZ:00002845	forest biome	ENVO	ENVO:01000174	36.47	degree	UO	UO:0000185	112.42	degree	UO	UO:0000185	1130	meter	UO	UO:0000008	Literature Search	CHN_80411	CHN
Publication	publication	IAO	IAO:0000311	China	GAZ	GAZ:00002845	forest biome	ENVO	ENVO:01000174	36.48	degree	UO	UO:0000185	112.43	degree	UO	UO:0000185	1210	meter	UO	UO:0000008	Literature Search	CHN_80411	CHN
Publication	publication	IAO	IAO:0000311	China	GAZ	GAZ:00002845	forest biome	ENVO	ENVO:01000174	36.48	degree	UO	UO:0000185	112.45	degree	UO	UO:0000185	1250	meter	UO	UO:0000008	Literature Search	CHN_80411	CHN
Publication	publication	IAO	IAO:0000311	China	GAZ	GAZ:00002845	forest biome	ENVO	ENVO:01000174	36.5	degree	UO	UO:0000185	109.4	degree	UO	UO:0000185	1153	meter	UO	UO:0000008	Literature Search	CHN_80411	CHN
Publication	publication	IAO	IAO:0000311	China	GAZ	GAZ:00002845	forest biome	ENVO	ENVO:01000174	36.52	degree	UO	UO:0000185	112.18	degree	UO	UO:0000185	1197	meter	UO	UO:0000008	Literature Search	CHN_80411	CHN
Publication	publication	IAO	IAO:0000311	China	GAZ	GAZ:00002845	forest biome	ENVO	ENVO:01000174	36.52	degree	UO	UO:0000185	112.53	degree	UO	UO:0000185	1300	meter	UO	UO:0000008	Literature Search	CHN_80411	CHN
Publication	publication	IAO	IAO:0000311	China	GAZ	GAZ:00002845	forest biome	ENVO	ENVO:01000174	36.53	degree	UO	UO:0000185	112.3	degree	UO	UO:0000185	1260	meter	UO	UO:0000008	Literature Search	CHN_80411	CHN
Publication	publication	IAO	IAO:0000311	China	GAZ	GAZ:00002845	forest biome	ENVO	ENVO:01000174	36.53	degree	UO	UO:0000185	112.43	degree	UO	UO:0000185	1345	meter	UO	UO:0000008	Literature Search	CHN_80411	CHN
Publication	publication	IAO	IAO:0000311	China	GAZ	GAZ:00002845	forest biome	ENVO	ENVO:01000174	36.55	degree	UO	UO:0000185	112.42	degree	UO	UO:0000185	1290	meter	UO	UO:0000008	Literature Search	CHN_80411	CHN
Publication	publication	IAO	IAO:0000311	China	GAZ	GAZ:00002845	forest biome	ENVO	ENVO:01000174	36.58	degree	UO	UO:0000185	111.2	degree	UO	UO:0000185	1650	meter	UO	UO:0000008	Literature Search	CHN_80411	CHN
Publication	publication	IAO	IAO:0000311	China	GAZ	GAZ:00002845	forest biome	ENVO	ENVO:01000174	36.58	degree	UO	UO:0000185	112.1	degree	UO	UO:0000185	1450	meter	UO	UO:0000008	Literature Search	CHN_80411	CHN
Publication	publication	IAO	IAO:0000311	China	GAZ	GAZ:00002845	forest biome	ENVO	ENVO:01000174	36.6	degree	UO	UO:0000185	112.07	degree	UO	UO:0000185	1550	meter	UO	UO:0000008	Literature Search	CHN_80411	CHN
Publication	publication	IAO	IAO:0000311	China	GAZ	GAZ:00002845	forest biome	ENVO	ENVO:01000174	36.6	degree	UO	UO:0000185	112.33	degree	UO	UO:0000185	1207	meter	UO	UO:0000008	Literature Search	CHN_80411	CHN
Publication	publication	IAO	IAO:0000311	China	GAZ	GAZ:00002845	forest biome	ENVO	ENVO:01000174	36.63	degree	UO	UO:0000185	111.22	degree	UO	UO:0000185	1580	meter	UO	UO:0000008	Literature Search	CHN_80411	CHN
Publication	publication	IAO	IAO:0000311	China	GAZ	GAZ:00002845	forest biome	ENVO	ENVO:01000174	36.63	degree	UO	UO:0000185	112.07	degree	UO	UO:0000185	1680	meter	UO	UO:0000008	Literature Search	CHN_80411	CHN
Publication	publication	IAO	IAO:0000311	China	GAZ	GAZ:00002845	forest biome	ENVO	ENVO:01000174	36.63	degree	UO	UO:0000185	112.33	degree	UO	UO:0000185	1251	meter	UO	UO:0000008	Literature Search	CHN_80411	CHN
Publication	publication	IAO	IAO:0000311	China	GAZ	GAZ:00002845	forest biome	ENVO	ENVO:01000174	36.65	degree	UO	UO:0000185	112.1	degree	UO	UO:0000185	1800	meter	UO	UO:0000008	Literature Search	CHN_80411	CHN
Publication	publication	IAO	IAO:0000311	China	GAZ	GAZ:00002845	forest biome	ENVO	ENVO:01000174	36.65	degree	UO	UO:0000185	112.27	degree	UO	UO:0000185	1210	meter	UO	UO:0000008	Literature Search	CHN_80411	CHN
Publication	publication	IAO	IAO:0000311	China	GAZ	GAZ:00002845	forest biome	ENVO	ENVO:01000174	36.7	degree	UO	UO:0000185	112.07	degree	UO	UO:0000185	1790	meter	UO	UO:0000008	Literature Search	CHN_80411	CHN
Publication	publication	IAO	IAO:0000311	China	GAZ	GAZ:00002845	forest biome	ENVO	ENVO:01000174	36.7	degree	UO	UO:0000185	112.12	degree	UO	UO:0000185	1804	meter	UO	UO:0000008	Literature Search	CHN_80411	CHN
Publication	publication	IAO	IAO:0000311	China	GAZ	GAZ:00002845	forest biome	ENVO	ENVO:01000174	36.7	degree	UO	UO:0000185	112	degree	UO	UO:0000185	1445	meter	UO	UO:0000008	Literature Search	CHN_80411	CHN
Publication	publication	IAO	IAO:0000311	China	GAZ	GAZ:00002845	forest biome	ENVO	ENVO:01000174	36.73	degree	UO	UO:0000185	112.23	degree	UO	UO:0000185	1352	meter	UO	UO:0000008	Literature Search	CHN_80411	CHN
Publication	publication	IAO	IAO:0000311	China	GAZ	GAZ:00002845	forest biome	ENVO	ENVO:01000174	36.77	degree	UO	UO:0000185	112.33	degree	UO	UO:0000185	1352	meter	UO	UO:0000008	Literature Search	CHN_80411	CHN
Publication	publication	IAO	IAO:0000311	China	GAZ	GAZ:00002845	forest biome	ENVO	ENVO:01000174	36.77	degree	UO	UO:0000185	112.37	degree	UO	UO:0000185	1322	meter	UO	UO:0000008	Literature Search	CHN_80411	CHN
Publication	publication	IAO	IAO:0000311	China	GAZ	GAZ:00002845	forest biome	ENVO	ENVO:01000174	36.78	degree	UO	UO:0000185	112.12	degree	UO	UO:0000185	1810	meter	UO	UO:0000008	Literature Search	CHN_80411	CHN
Publication	publication	IAO	IAO:0000311	China	GAZ	GAZ:00002845	forest biome	ENVO	ENVO:01000174	36.82	degree	UO	UO:0000185	112.17	degree	UO	UO:0000185	1600	meter	UO	UO:0000008	Literature Search	CHN_80411	CHN
Publication	publication	IAO	IAO:0000311	China	GAZ	GAZ:00002845	forest biome	ENVO	ENVO:01000174	36.82	degree	UO	UO:0000185	112.33	degree	UO	UO:0000185	1527	meter	UO	UO:0000008	Literature Search	CHN_80411	CHN
Publication	publication	IAO	IAO:0000311	China	GAZ	GAZ:00002845	forest biome	ENVO	ENVO:01000174	36.83	degree	UO	UO:0000185	112.42	degree	UO	UO:0000185	1421	meter	UO	UO:0000008	Literature Search	CHN_80411	CHN
Publication	publication	IAO	IAO:0000311	China	GAZ	GAZ:00002845	forest biome	ENVO	ENVO:01000174	36.85	degree	UO	UO:0000185	113.03	degree	UO	UO:0000185	1610	meter	UO	UO:0000008	Literature Search	CHN_80411	CHN
Publication	publication	IAO	IAO:0000311	China	GAZ	GAZ:00002845	forest biome	ENVO	ENVO:01000174	36.9	degree	UO	UO:0000185	112.37	degree	UO	UO:0000185	1583	meter	UO	UO:0000008	Literature Search	CHN_80411	CHN
Publication	publication	IAO	IAO:0000311	China	GAZ	GAZ:00002845	forest biome	ENVO	ENVO:01000174	36.9	degree	UO	UO:0000185	112.42	degree	UO	UO:0000185	1470	meter	UO	UO:0000008	Literature Search	CHN_80411	CHN
Publication	publication	IAO	IAO:0000311	China	GAZ	GAZ:00002845	forest biome	ENVO	ENVO:01000174	36.92	degree	UO	UO:0000185	112.03	degree	UO	UO:0000185	1820	meter	UO	UO:0000008	Literature Search	CHN_80411	CHN
Publication	publication	IAO	IAO:0000311	China	GAZ	GAZ:00002845	forest biome	ENVO	ENVO:01000174	36.92	degree	UO	UO:0000185	112.3	degree	UO	UO:0000185	1600	meter	UO	UO:0000008	Literature Search	CHN_80411	CHN
Publication	publication	IAO	IAO:0000311	China	GAZ	GAZ:00002845	forest biome	ENVO	ENVO:01000174	36.92	degree	UO	UO:0000185	112.38	degree	UO	UO:0000185	1680	meter	UO	UO:0000008	Literature Search	CHN_80411	CHN
Publication	publication	IAO	IAO:0000311	China	GAZ	GAZ:00002845	forest biome	ENVO	ENVO:01000174	36.93	degree	UO	UO:0000185	112.35	degree	UO	UO:0000185	1720	meter	UO	UO:0000008	Literature Search	CHN_80411	CHN
Publication	publication	IAO	IAO:0000311	China	GAZ	GAZ:00002845	forest biome	ENVO	ENVO:01000174	36.97	degree	UO	UO:0000185	112.3	degree	UO	UO:0000185	1819	meter	UO	UO:0000008	Literature Search	CHN_80411	CHN
Publication	publication	IAO	IAO:0000311	China	GAZ	GAZ:00002845	forest biome	ENVO	ENVO:01000174	36.97	degree	UO	UO:0000185	112.35	degree	UO	UO:0000185	1781	meter	UO	UO:0000008	Literature Search	CHN_80411	CHN
Publication	publication	IAO	IAO:0000311	China	GAZ	GAZ:00002845	forest biome	ENVO	ENVO:01000174	36.98	degree	UO	UO:0000185	112.28	degree	UO	UO:0000185	1850	meter	UO	UO:0000008	Literature Search	CHN_80411	CHN
Publication	publication	IAO	IAO:0000311	China	GAZ	GAZ:00002845	forest biome	ENVO	ENVO:01000174	36.98	degree	UO	UO:0000185	112.37	degree	UO	UO:0000185	1813	meter	UO	UO:0000008	Literature Search	CHN_80411	CHN
Publication	publication	IAO	IAO:0000311	China	GAZ	GAZ:00002845	forest biome	ENVO	ENVO:01000174	37	degree	UO	UO:0000185	112.3	degree	UO	UO:0000185	1820	meter	UO	UO:0000008	Literature Search	CHN_80411	CHN
Publication	publication	IAO	IAO:0000311	China	GAZ	GAZ:00002845	forest biome	ENVO	ENVO:01000174	37	degree	UO	UO:0000185	112.35	degree	UO	UO:0000185	1670	meter	UO	UO:0000008	Literature Search	CHN_80411	CHN
Publication	publication	IAO	IAO:0000311	China	GAZ	GAZ:00002845	forest biome	ENVO	ENVO:01000174	37.02	degree	UO	UO:0000185	112.33	degree	UO	UO:0000185	1690	meter	UO	UO:0000008	Literature Search	CHN_80411	CHN
Publication	publication	IAO	IAO:0000311	China	GAZ	GAZ:00002845	forest biome	ENVO	ENVO:01000174	37.02	degree	UO	UO:0000185	112.37	degree	UO	UO:0000185	1865	meter	UO	UO:0000008	Literature Search	CHN_80411	CHN
Publication	publication	IAO	IAO:0000311	China	GAZ	GAZ:00002845	forest biome	ENVO	ENVO:01000174	37.02	degree	UO	UO:0000185	112.42	degree	UO	UO:0000185	1630	meter	UO	UO:0000008	Literature Search	CHN_80411	CHN
Publication	publication	IAO	IAO:0000311	China	GAZ	GAZ:00002845	forest biome	ENVO	ENVO:01000174	37.12	degree	UO	UO:0000185	113.45	degree	UO	UO:0000185	1600	meter	UO	UO:0000008	Literature Search	CHN_80411	CHN
Publication	publication	IAO	IAO:0000311	China	GAZ	GAZ:00002845	forest biome	ENVO	ENVO:01000174	37.18	degree	UO	UO:0000185	113.52	degree	UO	UO:0000185	1856	meter	UO	UO:0000008	Literature Search	CHN_80411	CHN
Publication	publication	IAO	IAO:0000311	China	GAZ	GAZ:00002845	forest biome	ENVO	ENVO:01000174	37.23	degree	UO	UO:0000185	112.52	degree	UO	UO:0000185	1320	meter	UO	UO:0000008	Literature Search	CHN_80411	CHN
Publication	publication	IAO	IAO:0000311	China	GAZ	GAZ:00002845	forest biome	ENVO	ENVO:01000174	37.25	degree	UO	UO:0000185	111.23	degree	UO	UO:0000185	1500	meter	UO	UO:0000008	Literature Search	CHN_80411	CHN
Publication	publication	IAO	IAO:0000311	China	GAZ	GAZ:00002845	forest biome	ENVO	ENVO:01000174	37.27	degree	UO	UO:0000185	113.58	degree	UO	UO:0000185	1700	meter	UO	UO:0000008	Literature Search	CHN_80411	CHN
Publication	publication	IAO	IAO:0000311	China	GAZ	GAZ:00002845	forest biome	ENVO	ENVO:01000174	37.28	degree	UO	UO:0000185	111.18	degree	UO	UO:0000185	1530	meter	UO	UO:0000008	Literature Search	CHN_80411	CHN
Publication	publication	IAO	IAO:0000311	China	GAZ	GAZ:00002845	forest biome	ENVO	ENVO:01000174	37.3	degree	UO	UO:0000185	111.23	degree	UO	UO:0000185	1395	meter	UO	UO:0000008	Literature Search	CHN_80411	CHN
Publication	publication	IAO	IAO:0000311	China	GAZ	GAZ:00002845	forest biome	ENVO	ENVO:01000174	37.32	degree	UO	UO:0000185	113.48	degree	UO	UO:0000185	1551	meter	UO	UO:0000008	Literature Search	CHN_80411	CHN
Publication	publication	IAO	IAO:0000311	China	GAZ	GAZ:00002845	forest biome	ENVO	ENVO:01000174	37.33	degree	UO	UO:0000185	113.37	degree	UO	UO:0000185	1520	meter	UO	UO:0000008	Literature Search	CHN_80411	CHN
Publication	publication	IAO	IAO:0000311	China	GAZ	GAZ:00002845	forest biome	ENVO	ENVO:01000174	37.35	degree	UO	UO:0000185	111.32	degree	UO	UO:0000185	1550	meter	UO	UO:0000008	Literature Search	CHN_80411	CHN
Publication	publication	IAO	IAO:0000311	China	GAZ	GAZ:00002845	forest biome	ENVO	ENVO:01000174	37.4	degree	UO	UO:0000185	113.48	degree	UO	UO:0000185	1445	meter	UO	UO:0000008	Literature Search	CHN_80411	CHN
Publication	publication	IAO	IAO:0000311	China	GAZ	GAZ:00002845	forest biome	ENVO	ENVO:01000174	37.42	degree	UO	UO:0000185	113.47	degree	UO	UO:0000185	1490	meter	UO	UO:0000008	Literature Search	CHN_80411	CHN
Publication	publication	IAO	IAO:0000311	China	GAZ	GAZ:00002845	forest biome	ENVO	ENVO:01000174	37.47	degree	UO	UO:0000185	111.77	degree	UO	UO:0000185	1575	meter	UO	UO:0000008	Literature Search	CHN_80411	CHN
Publication	publication	IAO	IAO:0000311	China	GAZ	GAZ:00002845	forest biome	ENVO	ENVO:01000174	37.47	degree	UO	UO:0000185	111.82	degree	UO	UO:0000185	1650	meter	UO	UO:0000008	Literature Search	CHN_80411	CHN
Publication	publication	IAO	IAO:0000311	China	GAZ	GAZ:00002845	forest biome	ENVO	ENVO:01000174	37.47	degree	UO	UO:0000185	113.32	degree	UO	UO:0000185	1430	meter	UO	UO:0000008	Literature Search	CHN_80411	CHN
Publication	publication	IAO	IAO:0000311	China	GAZ	GAZ:00002845	forest biome	ENVO	ENVO:01000174	37.47	degree	UO	UO:0000185	113.35	degree	UO	UO:0000185	1590	meter	UO	UO:0000008	Literature Search	CHN_80411	CHN
Publication	publication	IAO	IAO:0000311	China	GAZ	GAZ:00002845	forest biome	ENVO	ENVO:01000174	37.47	degree	UO	UO:0000185	111.7	degree	UO	UO:0000185	1595	meter	UO	UO:0000008	Literature Search	CHN_80411	CHN
Publication	publication	IAO	IAO:0000311	China	GAZ	GAZ:00002845	forest biome	ENVO	ENVO:01000174	37.47	degree	UO	UO:0000185	113.28	degree	UO	UO:0000185	1641	meter	UO	UO:0000008	Literature Search	CHN_80411	CHN
Publication	publication	IAO	IAO:0000311	China	GAZ	GAZ:00002845	forest biome	ENVO	ENVO:01000174	37.47	degree	UO	UO:0000185	113.33	degree	UO	UO:0000185	1582	meter	UO	UO:0000008	Literature Search	CHN_80411	CHN
Publication	publication	IAO	IAO:0000311	China	GAZ	GAZ:00002845	forest biome	ENVO	ENVO:01000174	37.47	degree	UO	UO:0000185	113.27	degree	UO	UO:0000185	1600	meter	UO	UO:0000008	Literature Search	CHN_80411	CHN
Publication	publication	IAO	IAO:0000311	China	GAZ	GAZ:00002845	forest biome	ENVO	ENVO:01000174	37.48	degree	UO	UO:0000185	111.75	degree	UO	UO:0000185	1620	meter	UO	UO:0000008	Literature Search	CHN_80411	CHN
Publication	publication	IAO	IAO:0000311	China	GAZ	GAZ:00002845	forest biome	ENVO	ENVO:01000174	37.5	degree	UO	UO:0000185	111.58	degree	UO	UO:0000185	1750	meter	UO	UO:0000008	Literature Search	CHN_80411	CHN
Publication	publication	IAO	IAO:0000311	China	GAZ	GAZ:00002845	forest biome	ENVO	ENVO:01000174	37.5	degree	UO	UO:0000185	111.72	degree	UO	UO:0000185	1680	meter	UO	UO:0000008	Literature Search	CHN_80411	CHN
Publication	publication	IAO	IAO:0000311	China	GAZ	GAZ:00002845	forest biome	ENVO	ENVO:01000174	37.5	degree	UO	UO:0000185	111.87	degree	UO	UO:0000185	1460	meter	UO	UO:0000008	Literature Search	CHN_80411	CHN
Publication	publication	IAO	IAO:0000311	China	GAZ	GAZ:00002845	forest biome	ENVO	ENVO:01000174	37.52	degree	UO	UO:0000185	111.77	degree	UO	UO:0000185	1645	meter	UO	UO:0000008	Literature Search	CHN_80411	CHN
Publication	publication	IAO	IAO:0000311	China	GAZ	GAZ:00002845	forest biome	ENVO	ENVO:01000174	37.63	degree	UO	UO:0000185	111.67	degree	UO	UO:0000185	1820	meter	UO	UO:0000008	Literature Search	CHN_80411	CHN
Publication	publication	IAO	IAO:0000311	China	GAZ	GAZ:00002845	forest biome	ENVO	ENVO:01000174	37.63	degree	UO	UO:0000185	111.7	degree	UO	UO:0000185	1680	meter	UO	UO:0000008	Literature Search	CHN_80411	CHN
Publication	publication	IAO	IAO:0000311	China	GAZ	GAZ:00002845	forest biome	ENVO	ENVO:01000174	37.63	degree	UO	UO:0000185	111.75	degree	UO	UO:0000185	1424	meter	UO	UO:0000008	Literature Search	CHN_80411	CHN
Publication	publication	IAO	IAO:0000311	China	GAZ	GAZ:00002845	forest biome	ENVO	ENVO:01000174	37.63	degree	UO	UO:0000185	111.83	degree	UO	UO:0000185	1300	meter	UO	UO:0000008	Literature Search	CHN_80411	CHN
Publication	publication	IAO	IAO:0000311	China	GAZ	GAZ:00002845	forest biome	ENVO	ENVO:01000174	37.65	degree	UO	UO:0000185	111.58	degree	UO	UO:0000185	1750	meter	UO	UO:0000008	Literature Search	CHN_80411	CHN
Publication	publication	IAO	IAO:0000311	China	GAZ	GAZ:00002845	forest biome	ENVO	ENVO:01000174	37.65	degree	UO	UO:0000185	111.63	degree	UO	UO:0000185	1575	meter	UO	UO:0000008	Literature Search	CHN_80411	CHN
Publication	publication	IAO	IAO:0000311	China	GAZ	GAZ:00002845	forest biome	ENVO	ENVO:01000174	37.65	degree	UO	UO:0000185	111.73	degree	UO	UO:0000185	1300	meter	UO	UO:0000008	Literature Search	CHN_80411	CHN
Publication	publication	IAO	IAO:0000311	China	GAZ	GAZ:00002845	forest biome	ENVO	ENVO:01000174	37.65	degree	UO	UO:0000185	111.82	degree	UO	UO:0000185	1450	meter	UO	UO:0000008	Literature Search	CHN_80411	CHN
Publication	publication	IAO	IAO:0000311	China	GAZ	GAZ:00002845	forest biome	ENVO	ENVO:01000174	37.67	degree	UO	UO:0000185	111.57	degree	UO	UO:0000185	1800	meter	UO	UO:0000008	Literature Search	CHN_80411	CHN
Publication	publication	IAO	IAO:0000311	China	GAZ	GAZ:00002845	forest biome	ENVO	ENVO:01000174	37.67	degree	UO	UO:0000185	111.97	degree	UO	UO:0000185	1230	meter	UO	UO:0000008	Literature Search	CHN_80411	CHN
Publication	publication	IAO	IAO:0000311	China	GAZ	GAZ:00002845	forest biome	ENVO	ENVO:01000174	37.68	degree	UO	UO:0000185	111.82	degree	UO	UO:0000185	1360	meter	UO	UO:0000008	Literature Search	CHN_80411	CHN
Publication	publication	IAO	IAO:0000311	China	GAZ	GAZ:00002845	forest biome	ENVO	ENVO:01000174	37.7	degree	UO	UO:0000185	111.43	degree	UO	UO:0000185	1985	meter	UO	UO:0000008	Literature Search	CHN_80411	CHN
Publication	publication	IAO	IAO:0000311	China	GAZ	GAZ:00002845	forest biome	ENVO	ENVO:01000174	37.7	degree	UO	UO:0000185	111.67	degree	UO	UO:0000185	1550	meter	UO	UO:0000008	Literature Search	CHN_80411	CHN
Publication	publication	IAO	IAO:0000311	China	GAZ	GAZ:00002845	forest biome	ENVO	ENVO:01000174	37.7	degree	UO	UO:0000185	111.7	degree	UO	UO:0000185	1420	meter	UO	UO:0000008	Literature Search	CHN_80411	CHN
Publication	publication	IAO	IAO:0000311	China	GAZ	GAZ:00002845	forest biome	ENVO	ENVO:01000174	37.72	degree	UO	UO:0000185	111.6	degree	UO	UO:0000185	1670	meter	UO	UO:0000008	Literature Search	CHN_80411	CHN
Publication	publication	IAO	IAO:0000311	China	GAZ	GAZ:00002845	forest biome	ENVO	ENVO:01000174	37.72	degree	UO	UO:0000185	111.87	degree	UO	UO:0000185	1600	meter	UO	UO:0000008	Literature Search	CHN_80411	CHN
Publication	publication	IAO	IAO:0000311	China	GAZ	GAZ:00002845	forest biome	ENVO	ENVO:01000174	37.72	degree	UO	UO:0000185	111.58	degree	UO	UO:0000185	1100	meter	UO	UO:0000008	Literature Search	CHN_80411	CHN
Publication	publication	IAO	IAO:0000311	China	GAZ	GAZ:00002845	forest biome	ENVO	ENVO:01000174	37.73	degree	UO	UO:0000185	111.48	degree	UO	UO:0000185	1670	meter	UO	UO:0000008	Literature Search	CHN_80411	CHN
Publication	publication	IAO	IAO:0000311	China	GAZ	GAZ:00002845	forest biome	ENVO	ENVO:01000174	37.73	degree	UO	UO:0000185	111.62	degree	UO	UO:0000185	1600	meter	UO	UO:0000008	Literature Search	CHN_80411	CHN
Publication	publication	IAO	IAO:0000311	China	GAZ	GAZ:00002845	forest biome	ENVO	ENVO:01000174	37.73	degree	UO	UO:0000185	111.67	degree	UO	UO:0000185	1650	meter	UO	UO:0000008	Literature Search	CHN_80411	CHN
Publication	publication	IAO	IAO:0000311	China	GAZ	GAZ:00002845	forest biome	ENVO	ENVO:01000174	37.73	degree	UO	UO:0000185	111.7	degree	UO	UO:0000185	1410	meter	UO	UO:0000008	Literature Search	CHN_80411	CHN
Publication	publication	IAO	IAO:0000311	China	GAZ	GAZ:00002845	forest biome	ENVO	ENVO:01000174	37.73	degree	UO	UO:0000185	111.83	degree	UO	UO:0000185	1700	meter	UO	UO:0000008	Literature Search	CHN_80411	CHN
Publication	publication	IAO	IAO:0000311	China	GAZ	GAZ:00002845	forest biome	ENVO	ENVO:01000174	37.75	degree	UO	UO:0000185	111.63	degree	UO	UO:0000185	1940	meter	UO	UO:0000008	Literature Search	CHN_80411	CHN
Publication	publication	IAO	IAO:0000311	China	GAZ	GAZ:00002845	forest biome	ENVO	ENVO:01000174	37.75	degree	UO	UO:0000185	111.78	degree	UO	UO:0000185	1560	meter	UO	UO:0000008	Literature Search	CHN_80411	CHN
Publication	publication	IAO	IAO:0000311	China	GAZ	GAZ:00002845	forest biome	ENVO	ENVO:01000174	37.75	degree	UO	UO:0000185	111.82	degree	UO	UO:0000185	1400	meter	UO	UO:0000008	Literature Search	CHN_80411	CHN
Publication	publication	IAO	IAO:0000311	China	GAZ	GAZ:00002845	forest biome	ENVO	ENVO:01000174	37.75	degree	UO	UO:0000185	111.87	degree	UO	UO:0000185	1550	meter	UO	UO:0000008	Literature Search	CHN_80411	CHN
Publication	publication	IAO	IAO:0000311	China	GAZ	GAZ:00002845	forest biome	ENVO	ENVO:01000174	37.75	degree	UO	UO:0000185	111.92	degree	UO	UO:0000185	1555	meter	UO	UO:0000008	Literature Search	CHN_80411	CHN
Publication	publication	IAO	IAO:0000311	China	GAZ	GAZ:00002845	forest biome	ENVO	ENVO:01000174	37.78	degree	UO	UO:0000185	111.95	degree	UO	UO:0000185	1750	meter	UO	UO:0000008	Literature Search	CHN_80411	CHN
Publication	publication	IAO	IAO:0000311	China	GAZ	GAZ:00002845	forest biome	ENVO	ENVO:01000174	37.8	degree	UO	UO:0000185	111.7	degree	UO	UO:0000185	1740	meter	UO	UO:0000008	Literature Search	CHN_80411	CHN
Publication	publication	IAO	IAO:0000311	China	GAZ	GAZ:00002845	forest biome	ENVO	ENVO:01000174	37.8	degree	UO	UO:0000185	111.98	degree	UO	UO:0000185	1580	meter	UO	UO:0000008	Literature Search	CHN_80411	CHN
Publication	publication	IAO	IAO:0000311	China	GAZ	GAZ:00002845	forest biome	ENVO	ENVO:01000174	37.82	degree	UO	UO:0000185	111.32	degree	UO	UO:0000185	1475	meter	UO	UO:0000008	Literature Search	CHN_80411	CHN
Publication	publication	IAO	IAO:0000311	China	GAZ	GAZ:00002845	forest biome	ENVO	ENVO:01000174	37.9	degree	UO	UO:0000185	111.37	degree	UO	UO:0000185	1711	meter	UO	UO:0000008	Literature Search	CHN_80411	CHN
Publication	publication	IAO	IAO:0000311	China	GAZ	GAZ:00002845	forest biome	ENVO	ENVO:01000174	37.9	degree	UO	UO:0000185	111.5	degree	UO	UO:0000185	1692	meter	UO	UO:0000008	Literature Search	CHN_80411	CHN
Publication	publication	IAO	IAO:0000311	China	GAZ	GAZ:00002845	forest biome	ENVO	ENVO:01000174	37.92	degree	UO	UO:0000185	111.98	degree	UO	UO:0000185	1497	meter	UO	UO:0000008	Literature Search	CHN_80411	CHN
Publication	publication	IAO	IAO:0000311	China	GAZ	GAZ:00002845	forest biome	ENVO	ENVO:01000174	38.02	degree	UO	UO:0000185	111.98	degree	UO	UO:0000185	1400	meter	UO	UO:0000008	Literature Search	CHN_80411	CHN
Publication	publication	IAO	IAO:0000311	China	GAZ	GAZ:00002845	forest biome	ENVO	ENVO:01000174	38.1	degree	UO	UO:0000185	111.25	degree	UO	UO:0000185	1680	meter	UO	UO:0000008	Literature Search	CHN_81013	CHN
Publication	publication	IAO	IAO:0000311	China	GAZ	GAZ:00002845	forest biome	ENVO	ENVO:01000174	38.13	degree	UO	UO:0000185	112.38	degree	UO	UO:0000185	1390	meter	UO	UO:0000008	Literature Search	CHN_80411	CHN
Publication	publication	IAO	IAO:0000311	China	GAZ	GAZ:00002845	forest biome	ENVO	ENVO:01000174	38.22	degree	UO	UO:0000185	111.32	degree	UO	UO:0000185	1667	meter	UO	UO:0000008	Literature Search	CHN_81013	CHN
Publication	publication	IAO	IAO:0000311	China	GAZ	GAZ:00002845	forest biome	ENVO	ENVO:01000174	38.25	degree	UO	UO:0000185	111.37	degree	UO	UO:0000185	1750	meter	UO	UO:0000008	Literature Search	CHN_81013	CHN
Publication	publication	IAO	IAO:0000311	China	GAZ	GAZ:00002845	forest biome	ENVO	ENVO:01000174	38.38	degree	UO	UO:0000185	111.43	degree	UO	UO:0000185	1940	meter	UO	UO:0000008	Literature Search	CHN_81013	CHN
Publication	publication	IAO	IAO:0000311	China	GAZ	GAZ:00002845	forest biome	ENVO	ENVO:01000174	38.42	degree	UO	UO:0000185	112.4	degree	UO	UO:0000185	1200	meter	UO	UO:0000008	Literature Search	CHN_80411	CHN
Publication	publication	IAO	IAO:0000311	China	GAZ	GAZ:00002845	forest biome	ENVO	ENVO:01000174	38.43	degree	UO	UO:0000185	111.37	degree	UO	UO:0000185	1620	meter	UO	UO:0000008	Literature Search	CHN_81013	CHN
Publication	publication	IAO	IAO:0000311	China	GAZ	GAZ:00002845	forest biome	ENVO	ENVO:01000174	38.45	degree	UO	UO:0000185	111.38	degree	UO	UO:0000185	1650	meter	UO	UO:0000008	Literature Search	CHN_81013	CHN
Publication	publication	IAO	IAO:0000311	China	GAZ	GAZ:00002845	forest biome	ENVO	ENVO:01000174	38.62	degree	UO	UO:0000185	111.73	degree	UO	UO:0000185	1690	meter	UO	UO:0000008	Literature Search	CHN_81013	CHN
Publication	publication	IAO	IAO:0000311	China	GAZ	GAZ:00002845	forest biome	ENVO	ENVO:01000174	38.68	degree	UO	UO:0000185	111.97	degree	UO	UO:0000185	1700	meter	UO	UO:0000008	Literature Search	CHN_80411	CHN
Publication	publication	IAO	IAO:0000311	China	GAZ	GAZ:00002845	forest biome	ENVO	ENVO:01000174	38.68	degree	UO	UO:0000185	111.93	degree	UO	UO:0000185	1700	meter	UO	UO:0000008	Literature Search	CHN_80411	CHN
Publication	publication	IAO	IAO:0000311	China	GAZ	GAZ:00002845	forest biome	ENVO	ENVO:01000174	33.22	degree	UO	UO:0000185	103.83	degree	UO	UO:0000185	3200	meter	UO	UO:0000008	Literature Search	CHN_81017	CHN
Publication	publication	IAO	IAO:0000311	China	GAZ	GAZ:00002845	forest biome	ENVO	ENVO:01000174	33.63	degree	UO	UO:0000185	103.78	degree	UO	UO:0000185	3114	meter	UO	UO:0000008	Literature Search	CHN_81017	CHN
Publication	publication	IAO	IAO:0000311	China	GAZ	GAZ:00002845	forest biome	ENVO	ENVO:01000174	32.6	degree	UO	UO:0000185	118	degree	UO	UO:0000185	400	meter	UO	UO:0000008	Literature Search	CHN_80415	CHN
Publication	publication	IAO	IAO:0000311	China	GAZ	GAZ:00002845	forest biome	ENVO	ENVO:01000174	34.55	degree	UO	UO:0000185	105.88	degree	UO	UO:0000185	1625	meter	UO	UO:0000008	Literature Search	CHN_80411	CHN
Publication	publication	IAO	IAO:0000311	China	GAZ	GAZ:00002845	forest biome	ENVO	ENVO:01000174	32.67	degree	UO	UO:0000185	105.6	degree	UO	UO:0000185	1435	meter	UO	UO:0000008	Literature Search	CHN_80434	CHN
Publication	publication	IAO	IAO:0000311	China	GAZ	GAZ:00002845	forest biome	ENVO	ENVO:01000174	33.5	degree	UO	UO:0000185	106.6	degree	UO	UO:0000185	2040	meter	UO	UO:0000008	Literature Search	CHN_80434	CHN
Publication	publication	IAO	IAO:0000311	China	GAZ	GAZ:00002845	forest biome	ENVO	ENVO:01000174	33.35	degree	UO	UO:0000185	108.35	degree	UO	UO:0000185	1787	meter	UO	UO:0000008	Literature Search	CHN_80434	CHN
Publication	publication	IAO	IAO:0000311	China	GAZ	GAZ:00002845	forest biome	ENVO	ENVO:01000174	33.2	degree	UO	UO:0000185	107.5	degree	UO	UO:0000185	1700	meter	UO	UO:0000008	Literature Search	CHN_80417	CHN
Publication	publication	IAO	IAO:0000311	China	GAZ	GAZ:00002845	forest biome	ENVO	ENVO:01000174	33.9	degree	UO	UO:0000185	107.2	degree	UO	UO:0000185	2120	meter	UO	UO:0000008	Literature Search	CHN_80434	CHN
Publication	publication	IAO	IAO:0000311	China	GAZ	GAZ:00002845	forest biome	ENVO	ENVO:01000174	31.6	degree	UO	UO:0000185	114.8	degree	UO	UO:0000185	802	meter	UO	UO:0000008	Literature Search	CHN_80415	CHN
Publication	publication	IAO	IAO:0000311	China	GAZ	GAZ:00002845	forest biome	ENVO	ENVO:01000174	31.5	degree	UO	UO:0000185	115.5	degree	UO	UO:0000185	718	meter	UO	UO:0000008	Literature Search	CHN_80415	CHN
Publication	publication	IAO	IAO:0000311	China	GAZ	GAZ:00002845	forest biome	ENVO	ENVO:01000174	30.1	degree	UO	UO:0000185	95	degree	UO	UO:0000185	2414	meter	UO	UO:0000008	Literature Search	CHN_80514	CHN
Publication	publication	IAO	IAO:0000311	China	GAZ	GAZ:00002845	forest biome	ENVO	ENVO:01000174	30.2	degree	UO	UO:0000185	94.9	degree	UO	UO:0000185	2400	meter	UO	UO:0000008	Literature Search	CHN_80514	CHN
Publication	publication	IAO	IAO:0000311	China	GAZ	GAZ:00002845	forest biome	ENVO	ENVO:01000174	29.8	degree	UO	UO:0000185	95.7	degree	UO	UO:0000185	2864	meter	UO	UO:0000008	Literature Search	CHN_81003	CHN
Publication	publication	IAO	IAO:0000311	China	GAZ	GAZ:00002845	forest biome	ENVO	ENVO:01000174	29.8	degree	UO	UO:0000185	95.7	degree	UO	UO:0000185	2866	meter	UO	UO:0000008	Literature Search	CHN_81003	CHN
Publication	publication	IAO	IAO:0000311	China	GAZ	GAZ:00002845	forest biome	ENVO	ENVO:01000174	29.2	degree	UO	UO:0000185	94.1	degree	UO	UO:0000185	3210	meter	UO	UO:0000008	Literature Search	CHN_80514	CHN
Publication	publication	IAO	IAO:0000311	China	GAZ	GAZ:00002845	forest biome	ENVO	ENVO:01000174	29.7	degree	UO	UO:0000185	94.1	degree	UO	UO:0000185	3219	meter	UO	UO:0000008	Literature Search	CHN_80514	CHN
Publication	publication	IAO	IAO:0000311	China	GAZ	GAZ:00002845	forest biome	ENVO	ENVO:01000174	28.9	degree	UO	UO:0000185	85.2	degree	UO	UO:0000185	2651	meter	UO	UO:0000008	Literature Search	CHN_81003	CHN
Publication	publication	IAO	IAO:0000311	China	GAZ	GAZ:00002845	forest biome	ENVO	ENVO:01000174	28.9	degree	UO	UO:0000185	91.9	degree	UO	UO:0000185	2880	meter	UO	UO:0000008	Literature Search	CHN_81003	CHN
Publication	publication	IAO	IAO:0000311	China	GAZ	GAZ:00002845	forest biome	ENVO	ENVO:01000174	29	degree	UO	UO:0000185	93.1	degree	UO	UO:0000185	3558	meter	UO	UO:0000008	Literature Search	CHN_80514	CHN
Publication	publication	IAO	IAO:0000311	China	GAZ	GAZ:00002845	forest biome	ENVO	ENVO:01000174	28.4	degree	UO	UO:0000185	92.3	degree	UO	UO:0000185	2900	meter	UO	UO:0000008	Literature Search	CHN_81003	CHN
Publication	publication	IAO	IAO:0000311	China	GAZ	GAZ:00002845	forest biome	ENVO	ENVO:01000174	28.7	degree	UO	UO:0000185	96.7	degree	UO	UO:0000185	2350	meter	UO	UO:0000008	Literature Search	CHN_81003	CHN
Publication	publication	IAO	IAO:0000311	China	GAZ	GAZ:00002845	forest biome	ENVO	ENVO:01000174	28.7	degree	UO	UO:0000185	96.7	degree	UO	UO:0000185	3000	meter	UO	UO:0000008	Literature Search	CHN_81003	CHN
Publication	publication	IAO	IAO:0000311	China	GAZ	GAZ:00002845	forest biome	ENVO	ENVO:01000174	27.4	degree	UO	UO:0000185	88.9	degree	UO	UO:0000185	2900	meter	UO	UO:0000008	Literature Search	CHN_40501	CHN
Publication	publication	IAO	IAO:0000311	China	GAZ	GAZ:00002845	forest biome	ENVO	ENVO:01000174	27.9	degree	UO	UO:0000185	101	degree	UO	UO:0000185	3445	meter	UO	UO:0000008	Literature Search	CHN_80509	CHN
Publication	publication	IAO	IAO:0000311	China	GAZ	GAZ:00002845	forest biome	ENVO	ENVO:01000174	30	degree	UO	UO:0000185	101.2	degree	UO	UO:0000185	3100	meter	UO	UO:0000008	Literature Search	CHN_80509	CHN
Publication	publication	IAO	IAO:0000311	China	GAZ	GAZ:00002845	forest biome	ENVO	ENVO:01000174	31	degree	UO	UO:0000185	110.3	degree	UO	UO:0000185	1638	meter	UO	UO:0000008	Literature Search	CHN_80417	CHN
Publication	publication	IAO	IAO:0000311	China	GAZ	GAZ:00002845	forest biome	ENVO	ENVO:01000174	30.8	degree	UO	UO:0000185	111.7	degree	UO	UO:0000185	1190	meter	UO	UO:0000008	Literature Search	CHN_80417	CHN
Publication	publication	IAO	IAO:0000311	China	GAZ	GAZ:00002845	forest biome	ENVO	ENVO:01000174	31.7	degree	UO	UO:0000185	110.6	degree	UO	UO:0000185	1800	meter	UO	UO:0000008	Literature Search	CHN_80417	CHN
Publication	publication	IAO	IAO:0000311	China	GAZ	GAZ:00002845	forest biome	ENVO	ENVO:01000174	31.4	degree	UO	UO:0000185	113.6	degree	UO	UO:0000185	1700	meter	UO	UO:0000008	Literature Search	CHN_80415	CHN
Publication	publication	IAO	IAO:0000311	China	GAZ	GAZ:00002845	forest biome	ENVO	ENVO:01000174	30.3	degree	UO	UO:0000185	108.9	degree	UO	UO:0000185	1140	meter	UO	UO:0000008	Literature Search	CHN_80101	CHN
Publication	publication	IAO	IAO:0000311	China	GAZ	GAZ:00002845	forest biome	ENVO	ENVO:01000174	31	degree	UO	UO:0000185	115.7	degree	UO	UO:0000185	1350	meter	UO	UO:0000008	Literature Search	CHN_80415	CHN
Publication	publication	IAO	IAO:0000311	China	GAZ	GAZ:00002845	forest biome	ENVO	ENVO:01000174	29.2	degree	UO	UO:0000185	113.8	degree	UO	UO:0000185	925	meter	UO	UO:0000008	Literature Search	CHN_80415	CHN
Publication	publication	IAO	IAO:0000311	China	GAZ	GAZ:00002845	forest biome	ENVO	ENVO:01000174	29.7	degree	UO	UO:0000185	114.3	degree	UO	UO:0000185	120	meter	UO	UO:0000008	Literature Search	CHN_80415	CHN
Publication	publication	IAO	IAO:0000311	China	GAZ	GAZ:00002845	forest biome	ENVO	ENVO:01000174	30.7	degree	UO	UO:0000185	111.3	degree	UO	UO:0000185	1500	meter	UO	UO:0000008	Literature Search	CHN_80101	CHN
Publication	publication	IAO	IAO:0000311	China	GAZ	GAZ:00002845	forest biome	ENVO	ENVO:01000174	30.8	degree	UO	UO:0000185	116.3	degree	UO	UO:0000185	1700	meter	UO	UO:0000008	Literature Search	CHN_80415	CHN
Publication	publication	IAO	IAO:0000311	China	GAZ	GAZ:00002845	forest biome	ENVO	ENVO:01000174	31	degree	UO	UO:0000185	116.1	degree	UO	UO:0000185	1050	meter	UO	UO:0000008	Literature Search	CHN_80415	CHN
Publication	publication	IAO	IAO:0000311	China	GAZ	GAZ:00002845	forest biome	ENVO	ENVO:01000174	28.9	degree	UO	UO:0000185	113.8	degree	UO	UO:0000185	1433	meter	UO	UO:0000008	Literature Search	CHN_40118	CHN
Publication	publication	IAO	IAO:0000311	China	GAZ	GAZ:00002845	forest biome	ENVO	ENVO:01000174	26	degree	UO	UO:0000185	119.3	degree	UO	UO:0000185	845	meter	UO	UO:0000008	Literature Search	CHN_40118	CHN
Publication	publication	IAO	IAO:0000311	China	GAZ	GAZ:00002845	forest biome	ENVO	ENVO:01000174	27	degree	UO	UO:0000185	118.9	degree	UO	UO:0000185	1200	meter	UO	UO:0000008	Literature Search	CHN_40118	CHN
Publication	publication	IAO	IAO:0000311	China	GAZ	GAZ:00002845	forest biome	ENVO	ENVO:01000174	27	degree	UO	UO:0000185	117.1	degree	UO	UO:0000185	1200	meter	UO	UO:0000008	Literature Search	CHN_40118	CHN
Publication	publication	IAO	IAO:0000311	China	GAZ	GAZ:00002845	forest biome	ENVO	ENVO:01000174	27.17	degree	UO	UO:0000185	105.62	degree	UO	UO:0000185	1850	meter	UO	UO:0000008	Literature Search	CHN_80101	CHN
Publication	publication	IAO	IAO:0000311	China	GAZ	GAZ:00002845	forest biome	ENVO	ENVO:01000174	27.05	degree	UO	UO:0000185	104.65	degree	UO	UO:0000185	1940	meter	UO	UO:0000008	Literature Search	CHN_80101	CHN
Publication	publication	IAO	IAO:0000311	China	GAZ	GAZ:00002845	forest biome	ENVO	ENVO:01000174	27.22	degree	UO	UO:0000185	104.88	degree	UO	UO:0000185	1443	meter	UO	UO:0000008	Literature Search	CHN_80101	CHN
Publication	publication	IAO	IAO:0000311	China	GAZ	GAZ:00002845	forest biome	ENVO	ENVO:01000174	27.05	degree	UO	UO:0000185	106.82	degree	UO	UO:0000185	1400	meter	UO	UO:0000008	Literature Search	CHN_80101	CHN
Publication	publication	IAO	IAO:0000311	China	GAZ	GAZ:00002845	forest biome	ENVO	ENVO:01000174	26.73	degree	UO	UO:0000185	105.37	degree	UO	UO:0000185	1680	meter	UO	UO:0000008	Literature Search	CHN_80101	CHN
Publication	publication	IAO	IAO:0000311	China	GAZ	GAZ:00002845	forest biome	ENVO	ENVO:01000174	25.68	degree	UO	UO:0000185	105.13	degree	UO	UO:0000185	1700	meter	UO	UO:0000008	Literature Search	CHN_80102	CHN
Publication	publication	IAO	IAO:0000311	China	GAZ	GAZ:00002845	forest biome	ENVO	ENVO:01000174	26.7	degree	UO	UO:0000185	103.83	degree	UO	UO:0000185	2200	meter	UO	UO:0000008	Literature Search	CHN_80102	CHN
Publication	publication	IAO	IAO:0000311	China	GAZ	GAZ:00002845	forest biome	ENVO	ENVO:01000174	26.88	degree	UO	UO:0000185	104.33	degree	UO	UO:0000185	2360	meter	UO	UO:0000008	Literature Search	CHN_80101	CHN
Publication	publication	IAO	IAO:0000311	China	GAZ	GAZ:00002845	forest biome	ENVO	ENVO:01000174	27.02	degree	UO	UO:0000185	104.17	degree	UO	UO:0000185	2300	meter	UO	UO:0000008	Literature Search	CHN_80101	CHN
Publication	publication	IAO	IAO:0000311	China	GAZ	GAZ:00002845	forest biome	ENVO	ENVO:01000174	26.8	degree	UO	UO:0000185	104.2	degree	UO	UO:0000185	2225	meter	UO	UO:0000008	Literature Search	CHN_80101	CHN
Publication	publication	IAO	IAO:0000311	China	GAZ	GAZ:00002845	forest biome	ENVO	ENVO:01000174	24.9	degree	UO	UO:0000185	104.65	degree	UO	UO:0000185	1920	meter	UO	UO:0000008	Literature Search	CHN_80102	CHN
Publication	publication	IAO	IAO:0000311	China	GAZ	GAZ:00002845	forest biome	ENVO	ENVO:01000174	28.25	degree	UO	UO:0000185	99.2	degree	UO	UO:0000185	3360	meter	UO	UO:0000008	Literature Search	CHN_80516	CHN
Publication	publication	IAO	IAO:0000311	China	GAZ	GAZ:00002845	forest biome	ENVO	ENVO:01000174	26.67	degree	UO	UO:0000185	100.12	degree	UO	UO:0000185	3450	meter	UO	UO:0000008	Literature Search	CHN_80516	CHN
Publication	publication	IAO	IAO:0000311	China	GAZ	GAZ:00002845	forest biome	ENVO	ENVO:01000174	27.38	degree	UO	UO:0000185	100.48	degree	UO	UO:0000185	3152	meter	UO	UO:0000008	Literature Search	CHN_80516	CHN
Publication	publication	IAO	IAO:0000311	China	GAZ	GAZ:00002845	forest biome	ENVO	ENVO:01000174	27.53	degree	UO	UO:0000185	99.52	degree	UO	UO:0000185	3300	meter	UO	UO:0000008	Literature Search	CHN_80509	CHN
Publication	publication	IAO	IAO:0000311	China	GAZ	GAZ:00002845	forest biome	ENVO	ENVO:01000174	27.23	degree	UO	UO:0000185	100.97	degree	UO	UO:0000185	3220	meter	UO	UO:0000008	Literature Search	CHN_80509	CHN
Publication	publication	IAO	IAO:0000311	China	GAZ	GAZ:00002845	forest biome	ENVO	ENVO:01000174	31.6	degree	UO	UO:0000185	114.67	degree	UO	UO:0000185	400	meter	UO	UO:0000008	Literature Search	CHN_80415	CHN
Publication	publication	IAO	IAO:0000311	China	GAZ	GAZ:00002845	forest biome	ENVO	ENVO:01000174	32.2	degree	UO	UO:0000185	118.2	degree	UO	UO:0000185	400	meter	UO	UO:0000008	Literature Search	CHN_80415	CHN
Publication	publication	IAO	IAO:0000311	China	GAZ	GAZ:00002845	forest biome	ENVO	ENVO:01000174	32.7	degree	UO	UO:0000185	117.9	degree	UO	UO:0000185	500	meter	UO	UO:0000008	Literature Search	CHN_80415	CHN
Publication	publication	IAO	IAO:0000311	China	GAZ	GAZ:00002845	forest biome	ENVO	ENVO:01000174	30.13	degree	UO	UO:0000185	118.15	degree	UO	UO:0000185	500	meter	UO	UO:0000008	Literature Search	CHN_80415	CHN
Publication	publication	IAO	IAO:0000311	China	GAZ	GAZ:00002845	forest biome	ENVO	ENVO:01000174	29.72	degree	UO	UO:0000185	106.6	degree	UO	UO:0000185	450	meter	UO	UO:0000008	Literature Search	CHN_80417	CHN
Publication	publication	IAO	IAO:0000311	China	GAZ	GAZ:00002845	forest biome	ENVO	ENVO:01000174	30.2	degree	UO	UO:0000185	109.4	degree	UO	UO:0000185	680	meter	UO	UO:0000008	Literature Search	CHN_80101	CHN
Publication	publication	IAO	IAO:0000311	China	GAZ	GAZ:00002845	forest biome	ENVO	ENVO:01000174	29.4	degree	UO	UO:0000185	109.3	degree	UO	UO:0000185	1100	meter	UO	UO:0000008	Literature Search	CHN_80101	CHN
Publication	publication	IAO	IAO:0000311	China	GAZ	GAZ:00002845	forest biome	ENVO	ENVO:01000174	26.5	degree	UO	UO:0000185	110.1	degree	UO	UO:0000185	483	meter	UO	UO:0000008	Literature Search	CHN_40118	CHN
Publication	publication	IAO	IAO:0000311	China	GAZ	GAZ:00002845	forest biome	ENVO	ENVO:01000174	26.7	degree	UO	UO:0000185	109.6	degree	UO	UO:0000185	350	meter	UO	UO:0000008	Literature Search	CHN_80101	CHN
Publication	publication	IAO	IAO:0000311	China	GAZ	GAZ:00002845	forest biome	ENVO	ENVO:01000174	26.8	degree	UO	UO:0000185	109.9	degree	UO	UO:0000185	440	meter	UO	UO:0000008	Literature Search	CHN_80101	CHN
Publication	publication	IAO	IAO:0000311	China	GAZ	GAZ:00002845	forest biome	ENVO	ENVO:01000174	30.8	degree	UO	UO:0000185	112.8	degree	UO	UO:0000185	120	meter	UO	UO:0000008	Literature Search	CHN_80417	CHN
Publication	publication	IAO	IAO:0000311	China	GAZ	GAZ:00002845	forest biome	ENVO	ENVO:01000174	31.8	degree	UO	UO:0000185	111.2	degree	UO	UO:0000185	650	meter	UO	UO:0000008	Literature Search	CHN_80417	CHN
Publication	publication	IAO	IAO:0000311	China	GAZ	GAZ:00002845	forest biome	ENVO	ENVO:01000174	24.9	degree	UO	UO:0000185	114.4	degree	UO	UO:0000185	600	meter	UO	UO:0000008	Literature Search	CHN_40118	CHN
Publication	publication	IAO	IAO:0000311	China	GAZ	GAZ:00002845	forest biome	ENVO	ENVO:01000174	28.3	degree	UO	UO:0000185	114.7	degree	UO	UO:0000185	571	meter	UO	UO:0000008	Literature Search	CHN_80415	CHN
Publication	publication	IAO	IAO:0000311	China	GAZ	GAZ:00002845	forest biome	ENVO	ENVO:01000174	29	degree	UO	UO:0000185	115.8	degree	UO	UO:0000185	217	meter	UO	UO:0000008	Literature Search	CHN_80415	CHN
Publication	publication	IAO	IAO:0000311	China	GAZ	GAZ:00002845	forest biome	ENVO	ENVO:01000174	28.4	degree	UO	UO:0000185	119.9	degree	UO	UO:0000185	434	meter	UO	UO:0000008	Literature Search	CHN_40118	CHN
Publication	publication	IAO	IAO:0000311	China	GAZ	GAZ:00002845	forest biome	ENVO	ENVO:01000174	29.1	degree	UO	UO:0000185	119.6	degree	UO	UO:0000185	300	meter	UO	UO:0000008	Literature Search	CHN_40118	CHN
Publication	publication	IAO	IAO:0000311	China	GAZ	GAZ:00002845	forest biome	ENVO	ENVO:01000174	28.5	degree	UO	UO:0000185	120.6	degree	UO	UO:0000185	369	meter	UO	UO:0000008	Literature Search	CHN_40118	CHN
Publication	publication	IAO	IAO:0000311	China	GAZ	GAZ:00002845	forest biome	ENVO	ENVO:01000174	28	degree	UO	UO:0000185	120	degree	UO	UO:0000185	200	meter	UO	UO:0000008	Literature Search	CHN_40118	CHN
Publication	publication	IAO	IAO:0000311	China	GAZ	GAZ:00002845	forest biome	ENVO	ENVO:01000174	25.7	degree	UO	UO:0000185	116.9	degree	UO	UO:0000185	820	meter	UO	UO:0000008	Literature Search	CHN_40118	CHN
Publication	publication	IAO	IAO:0000311	China	GAZ	GAZ:00002845	forest biome	ENVO	ENVO:01000174	25.8	degree	UO	UO:0000185	117.2	degree	UO	UO:0000185	550	meter	UO	UO:0000008	Literature Search	CHN_40118	CHN
Publication	publication	IAO	IAO:0000311	China	GAZ	GAZ:00002845	forest biome	ENVO	ENVO:01000174	25.3	degree	UO	UO:0000185	111.3	degree	UO	UO:0000185	380	meter	UO	UO:0000008	Literature Search	CHN_40118	CHN
Publication	publication	IAO	IAO:0000311	China	GAZ	GAZ:00002845	forest biome	ENVO	ENVO:01000174	26.83	degree	UO	UO:0000185	109.58	degree	UO	UO:0000185	410	meter	UO	UO:0000008	Literature Search	CHN_40118	CHN
Publication	publication	IAO	IAO:0000311	China	GAZ	GAZ:00002845	forest biome	ENVO	ENVO:01000174	26.83	degree	UO	UO:0000185	109.75	degree	UO	UO:0000185	300	meter	UO	UO:0000008	Literature Search	CHN_80101	CHN
Publication	publication	IAO	IAO:0000311	China	GAZ	GAZ:00002845	forest biome	ENVO	ENVO:01000174	26.9	degree	UO	UO:0000185	109.9	degree	UO	UO:0000185	275	meter	UO	UO:0000008	Literature Search	CHN_80101	CHN
Publication	publication	IAO	IAO:0000311	China	GAZ	GAZ:00002845	forest biome	ENVO	ENVO:01000174	27.62	degree	UO	UO:0000185	109.58	degree	UO	UO:0000185	615	meter	UO	UO:0000008	Literature Search	CHN_80101	CHN
Publication	publication	IAO	IAO:0000311	China	GAZ	GAZ:00002845	forest biome	ENVO	ENVO:01000174	28.3	degree	UO	UO:0000185	111.1	degree	UO	UO:0000185	500	meter	UO	UO:0000008	Literature Search	CHN_40118	CHN
Publication	publication	IAO	IAO:0000311	China	GAZ	GAZ:00002845	forest biome	ENVO	ENVO:01000174	25.7	degree	UO	UO:0000185	113.3	degree	UO	UO:0000185	500	meter	UO	UO:0000008	Literature Search	CHN_40118	CHN
Publication	publication	IAO	IAO:0000311	China	GAZ	GAZ:00002845	forest biome	ENVO	ENVO:01000174	25.58	degree	UO	UO:0000185	105.13	degree	UO	UO:0000185	1390	meter	UO	UO:0000008	Literature Search	CHN_80102	CHN
Publication	publication	IAO	IAO:0000311	China	GAZ	GAZ:00002845	forest biome	ENVO	ENVO:01000174	26.23	degree	UO	UO:0000185	106.65	degree	UO	UO:0000185	1050	meter	UO	UO:0000008	Literature Search	CHN_80101	CHN
Publication	publication	IAO	IAO:0000311	China	GAZ	GAZ:00002845	forest biome	ENVO	ENVO:01000174	26.52	degree	UO	UO:0000185	108.58	degree	UO	UO:0000185	520	meter	UO	UO:0000008	Literature Search	CHN_40118	CHN
Publication	publication	IAO	IAO:0000311	China	GAZ	GAZ:00002845	forest biome	ENVO	ENVO:01000174	26.63	degree	UO	UO:0000185	109.35	degree	UO	UO:0000185	500	meter	UO	UO:0000008	Literature Search	CHN_40118	CHN
Publication	publication	IAO	IAO:0000311	China	GAZ	GAZ:00002845	forest biome	ENVO	ENVO:01000174	27.03	degree	UO	UO:0000185	109.13	degree	UO	UO:0000185	500	meter	UO	UO:0000008	Literature Search	CHN_40118	CHN
Publication	publication	IAO	IAO:0000311	China	GAZ	GAZ:00002845	forest biome	ENVO	ENVO:01000174	27.7	degree	UO	UO:0000185	107.62	degree	UO	UO:0000185	1012	meter	UO	UO:0000008	Literature Search	CHN_80101	CHN
Publication	publication	IAO	IAO:0000311	China	GAZ	GAZ:00002845	forest biome	ENVO	ENVO:01000174	28.25	degree	UO	UO:0000185	108.12	degree	UO	UO:0000185	540	meter	UO	UO:0000008	Literature Search	CHN_80101	CHN
Publication	publication	IAO	IAO:0000311	China	GAZ	GAZ:00002845	forest biome	ENVO	ENVO:01000174	28.47	degree	UO	UO:0000185	106.97	degree	UO	UO:0000185	1330	meter	UO	UO:0000008	Literature Search	CHN_80101	CHN
Publication	publication	IAO	IAO:0000311	China	GAZ	GAZ:00002845	forest biome	ENVO	ENVO:01000174	26.27	degree	UO	UO:0000185	106.08	degree	UO	UO:0000185	1420	meter	UO	UO:0000008	Literature Search	CHN_80101	CHN
Publication	publication	IAO	IAO:0000311	China	GAZ	GAZ:00002845	forest biome	ENVO	ENVO:01000174	26.17	degree	UO	UO:0000185	108.23	degree	UO	UO:0000185	1070	meter	UO	UO:0000008	Literature Search	CHN_80101	CHN
Publication	publication	IAO	IAO:0000311	China	GAZ	GAZ:00002845	forest biome	ENVO	ENVO:01000174	26.33	degree	UO	UO:0000185	108	degree	UO	UO:0000185	700	meter	UO	UO:0000008	Literature Search	CHN_80101	CHN
Publication	publication	IAO	IAO:0000311	China	GAZ	GAZ:00002845	forest biome	ENVO	ENVO:01000174	26.33	degree	UO	UO:0000185	106.73	degree	UO	UO:0000185	1106	meter	UO	UO:0000008	Literature Search	CHN_80101	CHN
Publication	publication	IAO	IAO:0000311	China	GAZ	GAZ:00002845	forest biome	ENVO	ENVO:01000174	26.88	degree	UO	UO:0000185	107.83	degree	UO	UO:0000185	920	meter	UO	UO:0000008	Literature Search	CHN_80101	CHN
Publication	publication	IAO	IAO:0000311	China	GAZ	GAZ:00002845	forest biome	ENVO	ENVO:01000174	28	degree	UO	UO:0000185	106.5	degree	UO	UO:0000185	760	meter	UO	UO:0000008	Literature Search	CHN_80101	CHN
Publication	publication	IAO	IAO:0000311	China	GAZ	GAZ:00002845	forest biome	ENVO	ENVO:01000174	28.03	degree	UO	UO:0000185	108.12	degree	UO	UO:0000185	900	meter	UO	UO:0000008	Literature Search	CHN_80101	CHN
Publication	publication	IAO	IAO:0000311	China	GAZ	GAZ:00002845	forest biome	ENVO	ENVO:01000174	23	degree	UO	UO:0000185	110.65	degree	UO	UO:0000185	175	meter	UO	UO:0000008	Literature Search	CHN_40149	CHN
Publication	publication	IAO	IAO:0000311	China	GAZ	GAZ:00002845	forest biome	ENVO	ENVO:01000174	23	degree	UO	UO:0000185	113.7	degree	UO	UO:0000185	200	meter	UO	UO:0000008	Literature Search	CHN_40149	CHN
Publication	publication	IAO	IAO:0000311	China	GAZ	GAZ:00002845	forest biome	ENVO	ENVO:01000174	23.08	degree	UO	UO:0000185	112.35	degree	UO	UO:0000185	270	meter	UO	UO:0000008	Literature Search	CHN_40118	CHN
Publication	publication	IAO	IAO:0000311	China	GAZ	GAZ:00002845	forest biome	ENVO	ENVO:01000174	23.6	degree	UO	UO:0000185	115.1	degree	UO	UO:0000185	500	meter	UO	UO:0000008	Literature Search	CHN_40118	CHN
Publication	publication	IAO	IAO:0000311	China	GAZ	GAZ:00002845	forest biome	ENVO	ENVO:01000174	23.75	degree	UO	UO:0000185	105.08	degree	UO	UO:0000185	300	meter	UO	UO:0000008	Literature Search	CHN_80102	CHN
Publication	publication	IAO	IAO:0000311	China	GAZ	GAZ:00002845	forest biome	ENVO	ENVO:01000174	24.23	degree	UO	UO:0000185	111.77	degree	UO	UO:0000185	380	meter	UO	UO:0000008	Literature Search	CHN_40118	CHN
Publication	publication	IAO	IAO:0000311	China	GAZ	GAZ:00002845	forest biome	ENVO	ENVO:01000174	24.45	degree	UO	UO:0000185	111.77	degree	UO	UO:0000185	255	meter	UO	UO:0000008	Literature Search	CHN_40118	CHN
Publication	publication	IAO	IAO:0000311	China	GAZ	GAZ:00002845	forest biome	ENVO	ENVO:01000174	24.58	degree	UO	UO:0000185	108.28	degree	UO	UO:0000185	215	meter	UO	UO:0000008	Literature Search	CHN_40118	CHN
Publication	publication	IAO	IAO:0000311	China	GAZ	GAZ:00002845	forest biome	ENVO	ENVO:01000174	24.9	degree	UO	UO:0000185	108.8	degree	UO	UO:0000185	490	meter	UO	UO:0000008	Literature Search	CHN_40118	CHN
Publication	publication	IAO	IAO:0000311	China	GAZ	GAZ:00002845	forest biome	ENVO	ENVO:01000174	25.8	degree	UO	UO:0000185	110.6	degree	UO	UO:0000185	500	meter	UO	UO:0000008	Literature Search	CHN_40118	CHN
Publication	publication	IAO	IAO:0000311	China	GAZ	GAZ:00002845	forest biome	ENVO	ENVO:01000174	25.9	degree	UO	UO:0000185	110.1	degree	UO	UO:0000185	500	meter	UO	UO:0000008	Literature Search	CHN_40118	CHN
Publication	publication	IAO	IAO:0000311	China	GAZ	GAZ:00002845	forest biome	ENVO	ENVO:01000174	21.75	degree	UO	UO:0000185	108.4	degree	UO	UO:0000185	10	meter	UO	UO:0000008	Literature Search	CHN_40149	CHN
Publication	publication	IAO	IAO:0000311	China	GAZ	GAZ:00002845	forest biome	ENVO	ENVO:01000174	23.22	degree	UO	UO:0000185	113.72	degree	UO	UO:0000185	250	meter	UO	UO:0000008	Literature Search	CHN_40118	CHN
Publication	publication	IAO	IAO:0000311	China	GAZ	GAZ:00002845	forest biome	ENVO	ENVO:01000174	23.2	degree	UO	UO:0000185	113.2	degree	UO	UO:0000185	200	meter	UO	UO:0000008	Literature Search	CHN_40149	CHN
Publication	publication	IAO	IAO:0000311	China	GAZ	GAZ:00002845	forest biome	ENVO	ENVO:01000174	24.1	degree	UO	UO:0000185	111.5	degree	UO	UO:0000185	450	meter	UO	UO:0000008	Literature Search	CHN_40118	CHN
Publication	publication	IAO	IAO:0000311	China	GAZ	GAZ:00002845	forest biome	ENVO	ENVO:01000174	25.7	degree	UO	UO:0000185	110	degree	UO	UO:0000185	520	meter	UO	UO:0000008	Literature Search	CHN_40118	CHN
Publication	publication	IAO	IAO:0000311	China	GAZ	GAZ:00002845	forest biome	ENVO	ENVO:01000174	26	degree	UO	UO:0000185	110.6	degree	UO	UO:0000185	800	meter	UO	UO:0000008	Literature Search	CHN_40118	CHN
Publication	publication	IAO	IAO:0000311	China	GAZ	GAZ:00002845	forest biome	ENVO	ENVO:01000174	26	degree	UO	UO:0000185	110.4	degree	UO	UO:0000185	530	meter	UO	UO:0000008	Literature Search	CHN_40118	CHN
Publication	publication	IAO	IAO:0000311	China	GAZ	GAZ:00002845	forest biome	ENVO	ENVO:01000174	21.92	degree	UO	UO:0000185	107.65	degree	UO	UO:0000185	475	meter	UO	UO:0000008	Literature Search	CHN_40149	CHN
Publication	publication	IAO	IAO:0000311	China	GAZ	GAZ:00002845	forest biome	ENVO	ENVO:01000174	21.98	degree	UO	UO:0000185	107.07	degree	UO	UO:0000185	350	meter	UO	UO:0000008	Literature Search	CHN_40149	CHN
Publication	publication	IAO	IAO:0000311	China	GAZ	GAZ:00002845	forest biome	ENVO	ENVO:01000174	28.6	degree	UO	UO:0000185	97.4	degree	UO	UO:0000185	2200	meter	UO	UO:0000008	Literature Search	CHN_80514	CHN
Publication	publication	IAO	IAO:0000311	China	GAZ	GAZ:00002845	forest biome	ENVO	ENVO:01000174	27.9	degree	UO	UO:0000185	101.2	degree	UO	UO:0000185	2850	meter	UO	UO:0000008	Literature Search	CHN_80509	CHN
Publication	publication	IAO	IAO:0000311	China	GAZ	GAZ:00002845	forest biome	ENVO	ENVO:01000174	28	degree	UO	UO:0000185	102.5	degree	UO	UO:0000185	2068	meter	UO	UO:0000008	Literature Search	CHN_80102	CHN
Publication	publication	IAO	IAO:0000311	China	GAZ	GAZ:00002845	forest biome	ENVO	ENVO:01000174	26.77	degree	UO	UO:0000185	104.13	degree	UO	UO:0000185	2344	meter	UO	UO:0000008	Literature Search	CHN_80101	CHN
Publication	publication	IAO	IAO:0000311	China	GAZ	GAZ:00002845	forest biome	ENVO	ENVO:01000174	26.73	degree	UO	UO:0000185	104.42	degree	UO	UO:0000185	1697	meter	UO	UO:0000008	Literature Search	CHN_80102	CHN
Publication	publication	IAO	IAO:0000311	China	GAZ	GAZ:00002845	forest biome	ENVO	ENVO:01000174	24.73	degree	UO	UO:0000185	106.23	degree	UO	UO:0000185	970	meter	UO	UO:0000008	Literature Search	CHN_80102	CHN
Publication	publication	IAO	IAO:0000311	China	GAZ	GAZ:00002845	forest biome	ENVO	ENVO:01000174	24.8	degree	UO	UO:0000185	106.28	degree	UO	UO:0000185	1011	meter	UO	UO:0000008	Literature Search	CHN_80102	CHN
Publication	publication	IAO	IAO:0000311	China	GAZ	GAZ:00002845	forest biome	ENVO	ENVO:01000174	24.95	degree	UO	UO:0000185	106.28	degree	UO	UO:0000185	206	meter	UO	UO:0000008	Literature Search	CHN_40118	CHN
Publication	publication	IAO	IAO:0000311	China	GAZ	GAZ:00002845	forest biome	ENVO	ENVO:01000174	26.15	degree	UO	UO:0000185	99.08	degree	UO	UO:0000185	2636	meter	UO	UO:0000008	Literature Search	CHN_40137	CHN
Publication	publication	IAO	IAO:0000311	China	GAZ	GAZ:00002845	forest biome	ENVO	ENVO:01000174	26.3	degree	UO	UO:0000185	99.32	degree	UO	UO:0000185	2880	meter	UO	UO:0000008	Literature Search	CHN_80102	CHN
Publication	publication	IAO	IAO:0000311	China	GAZ	GAZ:00002845	forest biome	ENVO	ENVO:01000174	27.82	degree	UO	UO:0000185	99.32	degree	UO	UO:0000185	3050	meter	UO	UO:0000008	Literature Search	CHN_80516	CHN
Publication	publication	IAO	IAO:0000311	China	GAZ	GAZ:00002845	forest biome	ENVO	ENVO:01000174	25.72	degree	UO	UO:0000185	99.38	degree	UO	UO:0000185	2020	meter	UO	UO:0000008	Literature Search	CHN_80102	CHN
Publication	publication	IAO	IAO:0000311	China	GAZ	GAZ:00002845	forest biome	ENVO	ENVO:01000174	26.02	degree	UO	UO:0000185	99.38	degree	UO	UO:0000185	2715	meter	UO	UO:0000008	Literature Search	CHN_80102	CHN
Publication	publication	IAO	IAO:0000311	China	GAZ	GAZ:00002845	forest biome	ENVO	ENVO:01000174	27.23	degree	UO	UO:0000185	99.43	degree	UO	UO:0000185	2940	meter	UO	UO:0000008	Literature Search	CHN_80516	CHN
Publication	publication	IAO	IAO:0000311	China	GAZ	GAZ:00002845	forest biome	ENVO	ENVO:01000174	27.32	degree	UO	UO:0000185	99.43	degree	UO	UO:0000185	2940	meter	UO	UO:0000008	Literature Search	CHN_80516	CHN
Publication	publication	IAO	IAO:0000311	China	GAZ	GAZ:00002845	forest biome	ENVO	ENVO:01000174	25.72	degree	UO	UO:0000185	99.5	degree	UO	UO:0000185	2550	meter	UO	UO:0000008	Literature Search	CHN_80102	CHN
Publication	publication	IAO	IAO:0000311	China	GAZ	GAZ:00002845	forest biome	ENVO	ENVO:01000174	27.17	degree	UO	UO:0000185	99.5	degree	UO	UO:0000185	2980	meter	UO	UO:0000008	Literature Search	CHN_80516	CHN
Publication	publication	IAO	IAO:0000311	China	GAZ	GAZ:00002845	forest biome	ENVO	ENVO:01000174	27.32	degree	UO	UO:0000185	99.57	degree	UO	UO:0000185	3040	meter	UO	UO:0000008	Literature Search	CHN_80516	CHN
Publication	publication	IAO	IAO:0000311	China	GAZ	GAZ:00002845	forest biome	ENVO	ENVO:01000174	25.43	degree	UO	UO:0000185	99.62	degree	UO	UO:0000185	2104	meter	UO	UO:0000008	Literature Search	CHN_80102	CHN
Publication	publication	IAO	IAO:0000311	China	GAZ	GAZ:00002845	forest biome	ENVO	ENVO:01000174	25.58	degree	UO	UO:0000185	99.62	degree	UO	UO:0000185	2340	meter	UO	UO:0000008	Literature Search	CHN_80102	CHN
Publication	publication	IAO	IAO:0000311	China	GAZ	GAZ:00002845	forest biome	ENVO	ENVO:01000174	25.87	degree	UO	UO:0000185	99.62	degree	UO	UO:0000185	2635	meter	UO	UO:0000008	Literature Search	CHN_80102	CHN
Publication	publication	IAO	IAO:0000311	China	GAZ	GAZ:00002845	forest biome	ENVO	ENVO:01000174	26.8	degree	UO	UO:0000185	99.68	degree	UO	UO:0000185	3120	meter	UO	UO:0000008	Literature Search	CHN_80516	CHN
Publication	publication	IAO	IAO:0000311	China	GAZ	GAZ:00002845	forest biome	ENVO	ENVO:01000174	27.1	degree	UO	UO:0000185	99.68	degree	UO	UO:0000185	2540	meter	UO	UO:0000008	Literature Search	CHN_80516	CHN
Publication	publication	IAO	IAO:0000311	China	GAZ	GAZ:00002845	forest biome	ENVO	ENVO:01000174	27.7	degree	UO	UO:0000185	99.7	degree	UO	UO:0000185	2900	meter	UO	UO:0000008	Literature Search	CHN_80509	CHN
Publication	publication	IAO	IAO:0000311	China	GAZ	GAZ:00002845	forest biome	ENVO	ENVO:01000174	25.37	degree	UO	UO:0000185	99.73	degree	UO	UO:0000185	2092	meter	UO	UO:0000008	Literature Search	CHN_80102	CHN
Publication	publication	IAO	IAO:0000311	China	GAZ	GAZ:00002845	forest biome	ENVO	ENVO:01000174	25.43	degree	UO	UO:0000185	99.73	degree	UO	UO:0000185	2750	meter	UO	UO:0000008	Literature Search	CHN_80102	CHN
Publication	publication	IAO	IAO:0000311	China	GAZ	GAZ:00002845	forest biome	ENVO	ENVO:01000174	25.87	degree	UO	UO:0000185	99.73	degree	UO	UO:0000185	2400	meter	UO	UO:0000008	Literature Search	CHN_80102	CHN
Publication	publication	IAO	IAO:0000311	China	GAZ	GAZ:00002845	forest biome	ENVO	ENVO:01000174	26.95	degree	UO	UO:0000185	99.75	degree	UO	UO:0000185	2780	meter	UO	UO:0000008	Literature Search	CHN_80516	CHN
Publication	publication	IAO	IAO:0000311	China	GAZ	GAZ:00002845	forest biome	ENVO	ENVO:01000174	25.28	degree	UO	UO:0000185	99.78	degree	UO	UO:0000185	1950	meter	UO	UO:0000008	Literature Search	CHN_80102	CHN
Publication	publication	IAO	IAO:0000311	China	GAZ	GAZ:00002845	forest biome	ENVO	ENVO:01000174	25.58	degree	UO	UO:0000185	99.8	degree	UO	UO:0000185	1800	meter	UO	UO:0000008	Literature Search	CHN_80102	CHN
Publication	publication	IAO	IAO:0000311	China	GAZ	GAZ:00002845	forest biome	ENVO	ENVO:01000174	25.28	degree	UO	UO:0000185	99.85	degree	UO	UO:0000185	1951	meter	UO	UO:0000008	Literature Search	CHN_80102	CHN
Publication	publication	IAO	IAO:0000311	China	GAZ	GAZ:00002845	forest biome	ENVO	ENVO:01000174	26.8	degree	UO	UO:0000185	100.2	degree	UO	UO:0000185	2800	meter	UO	UO:0000008	Literature Search	CHN_80516	CHN
Publication	publication	IAO	IAO:0000311	China	GAZ	GAZ:00002845	forest biome	ENVO	ENVO:01000174	26.37	degree	UO	UO:0000185	100.33	degree	UO	UO:0000185	2210	meter	UO	UO:0000008	Literature Search	CHN_80102	CHN
Publication	publication	IAO	IAO:0000311	China	GAZ	GAZ:00002845	forest biome	ENVO	ENVO:01000174	27.45	degree	UO	UO:0000185	100.48	degree	UO	UO:0000185	3060	meter	UO	UO:0000008	Literature Search	CHN_80509	CHN
Publication	publication	IAO	IAO:0000311	China	GAZ	GAZ:00002845	forest biome	ENVO	ENVO:01000174	27.75	degree	UO	UO:0000185	100.53	degree	UO	UO:0000185	3300	meter	UO	UO:0000008	Literature Search	CHN_80509	CHN
Publication	publication	IAO	IAO:0000311	China	GAZ	GAZ:00002845	forest biome	ENVO	ENVO:01000174	27.1	degree	UO	UO:0000185	100.58	degree	UO	UO:0000185	2540	meter	UO	UO:0000008	Literature Search	CHN_80516	CHN
Publication	publication	IAO	IAO:0000311	China	GAZ	GAZ:00002845	forest biome	ENVO	ENVO:01000174	27.82	degree	UO	UO:0000185	100.6	degree	UO	UO:0000185	2940	meter	UO	UO:0000008	Literature Search	CHN_80509	CHN
Publication	publication	IAO	IAO:0000311	China	GAZ	GAZ:00002845	forest biome	ENVO	ENVO:01000174	27.1	degree	UO	UO:0000185	100.65	degree	UO	UO:0000185	2730	meter	UO	UO:0000008	Literature Search	CHN_80509	CHN
Publication	publication	IAO	IAO:0000311	China	GAZ	GAZ:00002845	forest biome	ENVO	ENVO:01000174	27.67	degree	UO	UO:0000185	100.67	degree	UO	UO:0000185	3278	meter	UO	UO:0000008	Literature Search	CHN_80509	CHN
Publication	publication	IAO	IAO:0000311	China	GAZ	GAZ:00002845	forest biome	ENVO	ENVO:01000174	26.7	degree	UO	UO:0000185	100.7	degree	UO	UO:0000185	2779	meter	UO	UO:0000008	Literature Search	CHN_80102	CHN
Publication	publication	IAO	IAO:0000311	China	GAZ	GAZ:00002845	forest biome	ENVO	ENVO:01000174	27.32	degree	UO	UO:0000185	100.72	degree	UO	UO:0000185	3110	meter	UO	UO:0000008	Literature Search	CHN_80509	CHN
Publication	publication	IAO	IAO:0000311	China	GAZ	GAZ:00002845	forest biome	ENVO	ENVO:01000174	26.45	degree	UO	UO:0000185	100.77	degree	UO	UO:0000185	2735	meter	UO	UO:0000008	Literature Search	CHN_80102	CHN
Publication	publication	IAO	IAO:0000311	China	GAZ	GAZ:00002845	forest biome	ENVO	ENVO:01000174	26.45	degree	UO	UO:0000185	100.88	degree	UO	UO:0000185	2850	meter	UO	UO:0000008	Literature Search	CHN_80102	CHN
Publication	publication	IAO	IAO:0000311	China	GAZ	GAZ:00002845	forest biome	ENVO	ENVO:01000174	26.7	degree	UO	UO:0000185	101.2	degree	UO	UO:0000185	2241	meter	UO	UO:0000008	Literature Search	CHN_80509	CHN
Publication	publication	IAO	IAO:0000311	China	GAZ	GAZ:00002845	forest biome	ENVO	ENVO:01000174	26.73	degree	UO	UO:0000185	101.33	degree	UO	UO:0000185	2039	meter	UO	UO:0000008	Literature Search	CHN_80102	CHN
Publication	publication	IAO	IAO:0000311	China	GAZ	GAZ:00002845	forest biome	ENVO	ENVO:01000174	26	degree	UO	UO:0000185	101.7	degree	UO	UO:0000185	2210	meter	UO	UO:0000008	Literature Search	CHN_80102	CHN
Publication	publication	IAO	IAO:0000311	China	GAZ	GAZ:00002845	forest biome	ENVO	ENVO:01000174	42.75	degree	UO	UO:0000185	128.27	degree	UO	UO:0000185	800	meter	UO	UO:0000008	Literature Search	CHN_80414	CHN
Publication	publication	IAO	IAO:0000311	China	GAZ	GAZ:00002845	forest biome	ENVO	ENVO:01000174	37.17	degree	UO	UO:0000185	100.65	degree	UO	UO:0000185	2860	meter	UO	UO:0000008	Literature Search	CHN_81002	CHN
Publication	publication	IAO	IAO:0000311	China	GAZ	GAZ:00002845	forest biome	ENVO	ENVO:01000174	42.75	degree	UO	UO:0000185	128.27	degree	UO	UO:0000185	1800	meter	UO	UO:0000008	Literature Search	CHN_80414	CHN
Publication	publication	IAO	IAO:0000311	China	GAZ	GAZ:00002845	forest biome	ENVO	ENVO:01000174	45.7	degree	UO	UO:0000185	130.5	degree	UO	UO:0000185	350	meter	UO	UO:0000008	Literature Search	CHN_80426	CHN
Publication	publication	IAO	IAO:0000311	China	GAZ	GAZ:00002845	forest biome	ENVO	ENVO:01000174	44.7	degree	UO	UO:0000185	129.7	degree	UO	UO:0000185	450	meter	UO	UO:0000008	Literature Search	CHN_80426	CHN
Publication	publication	IAO	IAO:0000311	China	GAZ	GAZ:00002845	forest biome	ENVO	ENVO:01000174	44.3	degree	UO	UO:0000185	128.4	degree	UO	UO:0000185	400	meter	UO	UO:0000008	Literature Search	CHN_80426	CHN
Publication	publication	IAO	IAO:0000311	China	GAZ	GAZ:00002845	forest biome	ENVO	ENVO:01000174	51.7	degree	UO	UO:0000185	126.6	degree	UO	UO:0000185	261	meter	UO	UO:0000008	Literature Search	CHN_80505	CHN
Publication	publication	IAO	IAO:0000311	China	GAZ	GAZ:00002845	forest biome	ENVO	ENVO:01000174	51.7	degree	UO	UO:0000185	112.6	degree	UO	UO:0000185	507	meter	UO	UO:0000008	Literature Search	CHN_80609	CHN
Publication	publication	IAO	IAO:0000311	China	GAZ	GAZ:00002845	forest biome	ENVO	ENVO:01000174	52	degree	UO	UO:0000185	124.7	degree	UO	UO:0000185	400	meter	UO	UO:0000008	Literature Search	CHN_80505	CHN
Publication	publication	IAO	IAO:0000311	China	GAZ	GAZ:00002845	forest biome	ENVO	ENVO:01000174	46.3	degree	UO	UO:0000185	133.5	degree	UO	UO:0000185	226	meter	UO	UO:0000008	Literature Search	CHN_80907	CHN
Publication	publication	IAO	IAO:0000311	China	GAZ	GAZ:00002845	forest biome	ENVO	ENVO:01000174	46.3	degree	UO	UO:0000185	130.2	degree	UO	UO:0000185	880	meter	UO	UO:0000008	Literature Search	CHN_80430	CHN
Publication	publication	IAO	IAO:0000311	China	GAZ	GAZ:00002845	forest biome	ENVO	ENVO:01000174	44.5	degree	UO	UO:0000185	130.2	degree	UO	UO:0000185	800	meter	UO	UO:0000008	Literature Search	CHN_80426	CHN
Publication	publication	IAO	IAO:0000311	China	GAZ	GAZ:00002845	forest biome	ENVO	ENVO:01000174	43.8	degree	UO	UO:0000185	129.2	degree	UO	UO:0000185	650	meter	UO	UO:0000008	Literature Search	CHN_80426	CHN
Publication	publication	IAO	IAO:0000311	China	GAZ	GAZ:00002845	forest biome	ENVO	ENVO:01000174	46.8	degree	UO	UO:0000185	134	degree	UO	UO:0000185	170	meter	UO	UO:0000008	Literature Search	CHN_80426	CHN
Publication	publication	IAO	IAO:0000311	China	GAZ	GAZ:00002845	forest biome	ENVO	ENVO:01000174	45	degree	UO	UO:0000185	128.2	degree	UO	UO:0000185	450	meter	UO	UO:0000008	Literature Search	CHN_80426	CHN
Publication	publication	IAO	IAO:0000311	China	GAZ	GAZ:00002845	forest biome	ENVO	ENVO:01000174	45.33	degree	UO	UO:0000185	127.55	degree	UO	UO:0000185	455	meter	UO	UO:0000008	Literature Search	CHN_80426	CHN
Publication	publication	IAO	IAO:0000311	China	GAZ	GAZ:00002845	forest biome	ENVO	ENVO:01000174	52.5	degree	UO	UO:0000185	124.5	degree	UO	UO:0000185	500	meter	UO	UO:0000008	Literature Search	CHN_80505	CHN
Publication	publication	IAO	IAO:0000311	China	GAZ	GAZ:00002845	forest biome	ENVO	ENVO:01000174	44.9	degree	UO	UO:0000185	127.6	degree	UO	UO:0000185	533	meter	UO	UO:0000008	Literature Search	CHN_80430	CHN
Publication	publication	IAO	IAO:0000311	China	GAZ	GAZ:00002845	forest biome	ENVO	ENVO:01000174	49.5	degree	UO	UO:0000185	128.4	degree	UO	UO:0000185	700	meter	UO	UO:0000008	Literature Search	CHN_80426	CHN
Publication	publication	IAO	IAO:0000311	China	GAZ	GAZ:00002845	forest biome	ENVO	ENVO:01000174	47	degree	UO	UO:0000185	129	degree	UO	UO:0000185	600	meter	UO	UO:0000008	Literature Search	CHN_80426	CHN
Publication	publication	IAO	IAO:0000311	China	GAZ	GAZ:00002845	forest biome	ENVO	ENVO:01000174	46.5	degree	UO	UO:0000185	131.8	degree	UO	UO:0000185	400	meter	UO	UO:0000008	Literature Search	CHN_80901	CHN
Publication	publication	IAO	IAO:0000311	China	GAZ	GAZ:00002845	forest biome	ENVO	ENVO:01000174	42.75	degree	UO	UO:0000185	128.27	degree	UO	UO:0000185	600	meter	UO	UO:0000008	Literature Search	CHN_80414	CHN
Publication	publication	IAO	IAO:0000311	China	GAZ	GAZ:00002845	forest biome	ENVO	ENVO:01000174	42.4	degree	UO	UO:0000185	128.1	degree	UO	UO:0000185	590	meter	UO	UO:0000008	Literature Search	CHN_80414	CHN
Publication	publication	IAO	IAO:0000311	China	GAZ	GAZ:00002845	forest biome	ENVO	ENVO:01000174	41.8	degree	UO	UO:0000185	126.9	degree	UO	UO:0000185	845	meter	UO	UO:0000008	Literature Search	CHN_80414	CHN
Publication	publication	IAO	IAO:0000311	China	GAZ	GAZ:00002845	forest biome	ENVO	ENVO:01000174	43.5	degree	UO	UO:0000185	128.1	degree	UO	UO:0000185	817	meter	UO	UO:0000008	Literature Search	CHN_80426	CHN
Publication	publication	IAO	IAO:0000311	China	GAZ	GAZ:00002845	forest biome	ENVO	ENVO:01000174	42.4	degree	UO	UO:0000185	128.8	degree	UO	UO:0000185	650	meter	UO	UO:0000008	Literature Search	CHN_80414	CHN
Publication	publication	IAO	IAO:0000311	China	GAZ	GAZ:00002845	forest biome	ENVO	ENVO:01000174	41.9	degree	UO	UO:0000185	126.4	degree	UO	UO:0000185	550	meter	UO	UO:0000008	Literature Search	CHN_80414	CHN
Publication	publication	IAO	IAO:0000311	China	GAZ	GAZ:00002845	forest biome	ENVO	ENVO:01000174	42.2	degree	UO	UO:0000185	125.7	degree	UO	UO:0000185	600	meter	UO	UO:0000008	Literature Search	CHN_80426	CHN
Publication	publication	IAO	IAO:0000311	China	GAZ	GAZ:00002845	forest biome	ENVO	ENVO:01000174	44.4	degree	UO	UO:0000185	126.9	degree	UO	UO:0000185	550	meter	UO	UO:0000008	Literature Search	CHN_80430	CHN
Publication	publication	IAO	IAO:0000311	China	GAZ	GAZ:00002845	forest biome	ENVO	ENVO:01000174	40	degree	UO	UO:0000185	127.2	degree	UO	UO:0000185	590	meter	UO	UO:0000008	Literature Search	CHN_80426	CHN
Publication	publication	IAO	IAO:0000311	China	GAZ	GAZ:00002845	forest biome	ENVO	ENVO:01000174	43.3	degree	UO	UO:0000185	129.7	degree	UO	UO:0000185	650	meter	UO	UO:0000008	Literature Search	CHN_80426	CHN
Publication	publication	IAO	IAO:0000311	China	GAZ	GAZ:00002845	forest biome	ENVO	ENVO:01000174	43.3	degree	UO	UO:0000185	129.2	degree	UO	UO:0000185	800	meter	UO	UO:0000008	Literature Search	CHN_80426	CHN
Publication	publication	IAO	IAO:0000311	China	GAZ	GAZ:00002845	forest biome	ENVO	ENVO:01000174	42.7	degree	UO	UO:0000185	129.4	degree	UO	UO:0000185	700	meter	UO	UO:0000008	Literature Search	CHN_80426	CHN
Publication	publication	IAO	IAO:0000311	China	GAZ	GAZ:00002845	forest biome	ENVO	ENVO:01000174	42.6	degree	UO	UO:0000185	129.5	degree	UO	UO:0000185	847	meter	UO	UO:0000008	Literature Search	CHN_80426	CHN
Publication	publication	IAO	IAO:0000311	China	GAZ	GAZ:00002845	forest biome	ENVO	ENVO:01000174	43.5	degree	UO	UO:0000185	126.7	degree	UO	UO:0000185	650	meter	UO	UO:0000008	Literature Search	CHN_80426	CHN
Publication	publication	IAO	IAO:0000311	China	GAZ	GAZ:00002845	forest biome	ENVO	ENVO:01000174	42.9	degree	UO	UO:0000185	127.1	degree	UO	UO:0000185	684	meter	UO	UO:0000008	Literature Search	CHN_80414	CHN
Publication	publication	IAO	IAO:0000311	China	GAZ	GAZ:00002845	forest biome	ENVO	ENVO:01000174	42	degree	UO	UO:0000185	119.4	degree	UO	UO:0000185	500	meter	UO	UO:0000008	Literature Search	CHN_80813	CHN
Publication	publication	IAO	IAO:0000311	China	GAZ	GAZ:00002845	forest biome	ENVO	ENVO:01000174	50.8	degree	UO	UO:0000185	121.5	degree	UO	UO:0000185	712	meter	UO	UO:0000008	Literature Search	CHN_80505	CHN
Publication	publication	IAO	IAO:0000311	China	GAZ	GAZ:00002845	forest biome	ENVO	ENVO:01000174	42.3	degree	UO	UO:0000185	119	degree	UO	UO:0000185	1750	meter	UO	UO:0000008	Literature Search	CHN_80430	CHN
Publication	publication	IAO	IAO:0000311	China	GAZ	GAZ:00002845	forest biome	ENVO	ENVO:01000174	41.6	degree	UO	UO:0000185	119.3	degree	UO	UO:0000185	1434	meter	UO	UO:0000008	Literature Search	CHN_80411	CHN
Publication	publication	IAO	IAO:0000311	China	GAZ	GAZ:00002845	forest biome	ENVO	ENVO:01000174	49.5	degree	UO	UO:0000185	122	degree	UO	UO:0000185	150	meter	UO	UO:0000008	Literature Search	CHN_80813	CHN
Publication	publication	IAO	IAO:0000311	China	GAZ	GAZ:00002845	forest biome	ENVO	ENVO:01000174	50.4	degree	UO	UO:0000185	124	degree	UO	UO:0000185	677	meter	UO	UO:0000008	Literature Search	CHN_80505	CHN
Publication	publication	IAO	IAO:0000311	China	GAZ	GAZ:00002845	forest biome	ENVO	ENVO:01000174	51.7	degree	UO	UO:0000185	126.6	degree	UO	UO:0000185	800	meter	UO	UO:0000008	Literature Search	CHN_80505	CHN
Publication	publication	IAO	IAO:0000311	China	GAZ	GAZ:00002845	forest biome	ENVO	ENVO:01000174	40.7	degree	UO	UO:0000185	109.4	degree	UO	UO:0000185	800	meter	UO	UO:0000008	Literature Search	CHN_80813	CHN
Publication	publication	IAO	IAO:0000311	China	GAZ	GAZ:00002845	forest biome	ENVO	ENVO:01000174	48.5	degree	UO	UO:0000185	122.1	degree	UO	UO:0000185	600	meter	UO	UO:0000008	Literature Search	CHN_80505	CHN
Publication	publication	IAO	IAO:0000311	China	GAZ	GAZ:00002845	forest biome	ENVO	ENVO:01000174	35.6	degree	UO	UO:0000185	106.27	degree	UO	UO:0000185	2125	meter	UO	UO:0000008	Literature Search	CHN_81013	CHN
Publication	publication	IAO	IAO:0000311	China	GAZ	GAZ:00002845	forest biome	ENVO	ENVO:01000174	37	degree	UO	UO:0000185	101.8	degree	UO	UO:0000185	2650	meter	UO	UO:0000008	Literature Search	CHN_81017	CHN
Publication	publication	IAO	IAO:0000311	China	GAZ	GAZ:00002845	forest biome	ENVO	ENVO:01000174	35.43	degree	UO	UO:0000185	111.98	degree	UO	UO:0000185	1838	meter	UO	UO:0000008	Literature Search	CHN_80424	CHN
Publication	publication	IAO	IAO:0000311	China	GAZ	GAZ:00002845	forest biome	ENVO	ENVO:01000174	35.47	degree	UO	UO:0000185	111.98	degree	UO	UO:0000185	1675	meter	UO	UO:0000008	Literature Search	CHN_80424	CHN
Publication	publication	IAO	IAO:0000311	China	GAZ	GAZ:00002845	forest biome	ENVO	ENVO:01000174	36.18	degree	UO	UO:0000185	111.02	degree	UO	UO:0000185	1590	meter	UO	UO:0000008	Literature Search	CHN_80411	CHN
Publication	publication	IAO	IAO:0000311	China	GAZ	GAZ:00002845	forest biome	ENVO	ENVO:01000174	36.27	degree	UO	UO:0000185	111	degree	UO	UO:0000185	1700	meter	UO	UO:0000008	Literature Search	CHN_80411	CHN
Publication	publication	IAO	IAO:0000311	China	GAZ	GAZ:00002845	forest biome	ENVO	ENVO:01000174	36.53	degree	UO	UO:0000185	111.88	degree	UO	UO:0000185	1420	meter	UO	UO:0000008	Literature Search	CHN_80411	CHN
Publication	publication	IAO	IAO:0000311	China	GAZ	GAZ:00002845	forest biome	ENVO	ENVO:01000174	36.65	degree	UO	UO:0000185	112.05	degree	UO	UO:0000185	1980	meter	UO	UO:0000008	Literature Search	CHN_80411	CHN
Publication	publication	IAO	IAO:0000311	China	GAZ	GAZ:00002845	forest biome	ENVO	ENVO:01000174	36.65	degree	UO	UO:0000185	113.3	degree	UO	UO:0000185	1480	meter	UO	UO:0000008	Literature Search	CHN_80411	CHN
Publication	publication	IAO	IAO:0000311	China	GAZ	GAZ:00002845	forest biome	ENVO	ENVO:01000174	36.8	degree	UO	UO:0000185	112.05	degree	UO	UO:0000185	1900	meter	UO	UO:0000008	Literature Search	CHN_80411	CHN
Publication	publication	IAO	IAO:0000311	China	GAZ	GAZ:00002845	forest biome	ENVO	ENVO:01000174	36.87	degree	UO	UO:0000185	112.03	degree	UO	UO:0000185	2210	meter	UO	UO:0000008	Literature Search	CHN_80411	CHN
Publication	publication	IAO	IAO:0000311	China	GAZ	GAZ:00002845	forest biome	ENVO	ENVO:01000174	36.87	degree	UO	UO:0000185	113.37	degree	UO	UO:0000185	1550	meter	UO	UO:0000008	Literature Search	CHN_80411	CHN
Publication	publication	IAO	IAO:0000311	China	GAZ	GAZ:00002845	forest biome	ENVO	ENVO:01000174	36.97	degree	UO	UO:0000185	112.08	degree	UO	UO:0000185	1750	meter	UO	UO:0000008	Literature Search	CHN_80411	CHN
Publication	publication	IAO	IAO:0000311	China	GAZ	GAZ:00002845	forest biome	ENVO	ENVO:01000174	37.08	degree	UO	UO:0000185	111.23	degree	UO	UO:0000185	1910	meter	UO	UO:0000008	Literature Search	CHN_80411	CHN
Publication	publication	IAO	IAO:0000311	China	GAZ	GAZ:00002845	forest biome	ENVO	ENVO:01000174	37.12	degree	UO	UO:0000185	113.5	degree	UO	UO:0000185	1845	meter	UO	UO:0000008	Literature Search	CHN_80411	CHN
Publication	publication	IAO	IAO:0000311	China	GAZ	GAZ:00002845	forest biome	ENVO	ENVO:01000174	37.2	degree	UO	UO:0000185	113.55	degree	UO	UO:0000185	2000	meter	UO	UO:0000008	Literature Search	CHN_80411	CHN
Publication	publication	IAO	IAO:0000311	China	GAZ	GAZ:00002845	forest biome	ENVO	ENVO:01000174	37.22	degree	UO	UO:0000185	111.15	degree	UO	UO:0000185	1680	meter	UO	UO:0000008	Literature Search	CHN_80411	CHN
Publication	publication	IAO	IAO:0000311	China	GAZ	GAZ:00002845	forest biome	ENVO	ENVO:01000174	37.42	degree	UO	UO:0000185	111.42	degree	UO	UO:0000185	1659	meter	UO	UO:0000008	Literature Search	CHN_80411	CHN
Publication	publication	IAO	IAO:0000311	China	GAZ	GAZ:00002845	forest biome	ENVO	ENVO:01000174	37.48	degree	UO	UO:0000185	111.57	degree	UO	UO:0000185	1880	meter	UO	UO:0000008	Literature Search	CHN_80411	CHN
Publication	publication	IAO	IAO:0000311	China	GAZ	GAZ:00002845	forest biome	ENVO	ENVO:01000174	37.48	degree	UO	UO:0000185	111.68	degree	UO	UO:0000185	1810	meter	UO	UO:0000008	Literature Search	CHN_80411	CHN
Publication	publication	IAO	IAO:0000311	China	GAZ	GAZ:00002845	forest biome	ENVO	ENVO:01000174	37.52	degree	UO	UO:0000185	111.57	degree	UO	UO:0000185	1772	meter	UO	UO:0000008	Literature Search	CHN_80411	CHN
Publication	publication	IAO	IAO:0000311	China	GAZ	GAZ:00002845	forest biome	ENVO	ENVO:01000174	37.55	degree	UO	UO:0000185	111.67	degree	UO	UO:0000185	1750	meter	UO	UO:0000008	Literature Search	CHN_80411	CHN
Publication	publication	IAO	IAO:0000311	China	GAZ	GAZ:00002845	forest biome	ENVO	ENVO:01000174	37.57	degree	UO	UO:0000185	111.63	degree	UO	UO:0000185	1925	meter	UO	UO:0000008	Literature Search	CHN_80411	CHN
Publication	publication	IAO	IAO:0000311	China	GAZ	GAZ:00002845	forest biome	ENVO	ENVO:01000174	37.67	degree	UO	UO:0000185	111.38	degree	UO	UO:0000185	1550	meter	UO	UO:0000008	Literature Search	CHN_80411	CHN
Publication	publication	IAO	IAO:0000311	China	GAZ	GAZ:00002845	forest biome	ENVO	ENVO:01000174	37.67	degree	UO	UO:0000185	111.52	degree	UO	UO:0000185	2230	meter	UO	UO:0000008	Literature Search	CHN_80411	CHN
Publication	publication	IAO	IAO:0000311	China	GAZ	GAZ:00002845	forest biome	ENVO	ENVO:01000174	37.68	degree	UO	UO:0000185	111.87	degree	UO	UO:0000185	1805	meter	UO	UO:0000008	Literature Search	CHN_80411	CHN
Publication	publication	IAO	IAO:0000311	China	GAZ	GAZ:00002845	forest biome	ENVO	ENVO:01000174	37.7	degree	UO	UO:0000185	111.52	degree	UO	UO:0000185	1447	meter	UO	UO:0000008	Literature Search	CHN_80411	CHN
Publication	publication	IAO	IAO:0000311	China	GAZ	GAZ:00002845	forest biome	ENVO	ENVO:01000174	37.72	degree	UO	UO:0000185	111.45	degree	UO	UO:0000185	2100	meter	UO	UO:0000008	Literature Search	CHN_80411	CHN
Publication	publication	IAO	IAO:0000311	China	GAZ	GAZ:00002845	forest biome	ENVO	ENVO:01000174	37.75	degree	UO	UO:0000185	111.45	degree	UO	UO:0000185	1952	meter	UO	UO:0000008	Literature Search	CHN_80411	CHN
Publication	publication	IAO	IAO:0000311	China	GAZ	GAZ:00002845	forest biome	ENVO	ENVO:01000174	37.75	degree	UO	UO:0000185	111.57	degree	UO	UO:0000185	1965	meter	UO	UO:0000008	Literature Search	CHN_80411	CHN
Publication	publication	IAO	IAO:0000311	China	GAZ	GAZ:00002845	forest biome	ENVO	ENVO:01000174	37.77	degree	UO	UO:0000185	111.48	degree	UO	UO:0000185	1798	meter	UO	UO:0000008	Literature Search	CHN_80411	CHN
Publication	publication	IAO	IAO:0000311	China	GAZ	GAZ:00002845	forest biome	ENVO	ENVO:01000174	37.78	degree	UO	UO:0000185	111.58	degree	UO	UO:0000185	2050	meter	UO	UO:0000008	Literature Search	CHN_80411	CHN
Publication	publication	IAO	IAO:0000311	China	GAZ	GAZ:00002845	forest biome	ENVO	ENVO:01000174	37.85	degree	UO	UO:0000185	111.38	degree	UO	UO:0000185	1810	meter	UO	UO:0000008	Literature Search	CHN_80411	CHN
Publication	publication	IAO	IAO:0000311	China	GAZ	GAZ:00002845	forest biome	ENVO	ENVO:01000174	37.93	degree	UO	UO:0000185	111.37	degree	UO	UO:0000185	1850	meter	UO	UO:0000008	Literature Search	CHN_81013	CHN
Publication	publication	IAO	IAO:0000311	China	GAZ	GAZ:00002845	forest biome	ENVO	ENVO:01000174	37.93	degree	UO	UO:0000185	111.57	degree	UO	UO:0000185	2000	meter	UO	UO:0000008	Literature Search	CHN_80411	CHN
Publication	publication	IAO	IAO:0000311	China	GAZ	GAZ:00002845	forest biome	ENVO	ENVO:01000174	37.93	degree	UO	UO:0000185	111.58	degree	UO	UO:0000185	1947	meter	UO	UO:0000008	Literature Search	CHN_80411	CHN
Publication	publication	IAO	IAO:0000311	China	GAZ	GAZ:00002845	forest biome	ENVO	ENVO:01000174	37.97	degree	UO	UO:0000185	111.55	degree	UO	UO:0000185	1799	meter	UO	UO:0000008	Literature Search	CHN_80411	CHN
Publication	publication	IAO	IAO:0000311	China	GAZ	GAZ:00002845	forest biome	ENVO	ENVO:01000174	37.98	degree	UO	UO:0000185	111.43	degree	UO	UO:0000185	1680	meter	UO	UO:0000008	Literature Search	CHN_80411	CHN
Publication	publication	IAO	IAO:0000311	China	GAZ	GAZ:00002845	forest biome	ENVO	ENVO:01000174	38.08	degree	UO	UO:0000185	111.32	degree	UO	UO:0000185	1780	meter	UO	UO:0000008	Literature Search	CHN_81013	CHN
Publication	publication	IAO	IAO:0000311	China	GAZ	GAZ:00002845	forest biome	ENVO	ENVO:01000174	38.25	degree	UO	UO:0000185	111.32	degree	UO	UO:0000185	1751	meter	UO	UO:0000008	Literature Search	CHN_81013	CHN
Publication	publication	IAO	IAO:0000311	China	GAZ	GAZ:00002845	forest biome	ENVO	ENVO:01000174	38.32	degree	UO	UO:0000185	111.43	degree	UO	UO:0000185	2078	meter	UO	UO:0000008	Literature Search	CHN_81013	CHN
Publication	publication	IAO	IAO:0000311	China	GAZ	GAZ:00002845	forest biome	ENVO	ENVO:01000174	38.35	degree	UO	UO:0000185	111.38	degree	UO	UO:0000185	1990	meter	UO	UO:0000008	Literature Search	CHN_81013	CHN
Publication	publication	IAO	IAO:0000311	China	GAZ	GAZ:00002845	forest biome	ENVO	ENVO:01000174	38.35	degree	UO	UO:0000185	111.43	degree	UO	UO:0000185	1888	meter	UO	UO:0000008	Literature Search	CHN_81013	CHN
Publication	publication	IAO	IAO:0000311	China	GAZ	GAZ:00002845	forest biome	ENVO	ENVO:01000174	38.47	degree	UO	UO:0000185	111.37	degree	UO	UO:0000185	1580	meter	UO	UO:0000008	Literature Search	CHN_81013	CHN
Publication	publication	IAO	IAO:0000311	China	GAZ	GAZ:00002845	forest biome	ENVO	ENVO:01000174	38.52	degree	UO	UO:0000185	111.62	degree	UO	UO:0000185	1970	meter	UO	UO:0000008	Literature Search	CHN_81013	CHN
Publication	publication	IAO	IAO:0000311	China	GAZ	GAZ:00002845	forest biome	ENVO	ENVO:01000174	38.65	degree	UO	UO:0000185	111.78	degree	UO	UO:0000185	2020	meter	UO	UO:0000008	Literature Search	CHN_81013	CHN
Publication	publication	IAO	IAO:0000311	China	GAZ	GAZ:00002845	forest biome	ENVO	ENVO:01000174	39.3	degree	UO	UO:0000185	112.95	degree	UO	UO:0000185	2030	meter	UO	UO:0000008	Literature Search	CHN_80411	CHN
Publication	publication	IAO	IAO:0000311	China	GAZ	GAZ:00002845	forest biome	ENVO	ENVO:01000174	39.93	degree	UO	UO:0000185	113.97	degree	UO	UO:0000185	2010	meter	UO	UO:0000008	Literature Search	CHN_80813	CHN
Publication	publication	IAO	IAO:0000311	China	GAZ	GAZ:00002845	forest biome	ENVO	ENVO:01000174	33.5	degree	UO	UO:0000185	107.9	degree	UO	UO:0000185	2637	meter	UO	UO:0000008	Literature Search	CHN_80434	CHN
Publication	publication	IAO	IAO:0000311	China	GAZ	GAZ:00002845	forest biome	ENVO	ENVO:01000174	33.3	degree	UO	UO:0000185	106.1	degree	UO	UO:0000185	2060	meter	UO	UO:0000008	Literature Search	CHN_80434	CHN
Publication	publication	IAO	IAO:0000311	China	GAZ	GAZ:00002845	forest biome	ENVO	ENVO:01000174	33.3	degree	UO	UO:0000185	108.3	degree	UO	UO:0000185	2137	meter	UO	UO:0000008	Literature Search	CHN_80434	CHN
Publication	publication	IAO	IAO:0000311	China	GAZ	GAZ:00002845	forest biome	ENVO	ENVO:01000174	33.4	degree	UO	UO:0000185	108.4	degree	UO	UO:0000185	1950	meter	UO	UO:0000008	Literature Search	CHN_80434	CHN
Publication	publication	IAO	IAO:0000311	China	GAZ	GAZ:00002845	forest biome	ENVO	ENVO:01000174	33.5	degree	UO	UO:0000185	108.5	degree	UO	UO:0000185	2210	meter	UO	UO:0000008	Literature Search	CHN_80434	CHN
Publication	publication	IAO	IAO:0000311	China	GAZ	GAZ:00002845	forest biome	ENVO	ENVO:01000174	33.5	degree	UO	UO:0000185	108	degree	UO	UO:0000185	1700	meter	UO	UO:0000008	Literature Search	CHN_80434	CHN
Publication	publication	IAO	IAO:0000311	China	GAZ	GAZ:00002845	forest biome	ENVO	ENVO:01000174	40.9	degree	UO	UO:0000185	117.9	degree	UO	UO:0000185	1170	meter	UO	UO:0000008	Literature Search	CHN_80411	CHN
Publication	publication	IAO	IAO:0000311	China	GAZ	GAZ:00002845	forest biome	ENVO	ENVO:01000174	40.9	degree	UO	UO:0000185	115.2	degree	UO	UO:0000185	1600	meter	UO	UO:0000008	Literature Search	CHN_80411	CHN
Publication	publication	IAO	IAO:0000311	China	GAZ	GAZ:00002845	forest biome	ENVO	ENVO:01000174	41.2	degree	UO	UO:0000185	116.3	degree	UO	UO:0000185	1300	meter	UO	UO:0000008	Literature Search	CHN_80411	CHN
Publication	publication	IAO	IAO:0000311	China	GAZ	GAZ:00002845	forest biome	ENVO	ENVO:01000174	40.6	degree	UO	UO:0000185	118.4	degree	UO	UO:0000185	1400	meter	UO	UO:0000008	Literature Search	CHN_80411	CHN
Publication	publication	IAO	IAO:0000311	China	GAZ	GAZ:00002845	forest biome	ENVO	ENVO:01000174	41.6	degree	UO	UO:0000185	117.2	degree	UO	UO:0000185	1260	meter	UO	UO:0000008	Literature Search	CHN_80411	CHN
Publication	publication	IAO	IAO:0000311	China	GAZ	GAZ:00002845	forest biome	ENVO	ENVO:01000174	41.9	degree	UO	UO:0000185	117.6	degree	UO	UO:0000185	1600	meter	UO	UO:0000008	Literature Search	CHN_80411	CHN
Publication	publication	IAO	IAO:0000311	China	GAZ	GAZ:00002845	forest biome	ENVO	ENVO:01000174	42	degree	UO	UO:0000185	117.3	degree	UO	UO:0000185	1600	meter	UO	UO:0000008	Literature Search	CHN_80411	CHN
Publication	publication	IAO	IAO:0000311	China	GAZ	GAZ:00002845	forest biome	ENVO	ENVO:01000174	39.8	degree	UO	UO:0000185	115.6	degree	UO	UO:0000185	1500	meter	UO	UO:0000008	Literature Search	CHN_80411	CHN
Publication	publication	IAO	IAO:0000311	China	GAZ	GAZ:00002845	forest biome	ENVO	ENVO:01000174	39.97	degree	UO	UO:0000185	115.43	degree	UO	UO:0000185	1492	meter	UO	UO:0000008	Literature Search	CHN_80411	CHN
Publication	publication	IAO	IAO:0000311	China	GAZ	GAZ:00002845	forest biome	ENVO	ENVO:01000174	30.1	degree	UO	UO:0000185	95	degree	UO	UO:0000185	2300	meter	UO	UO:0000008	Literature Search	CHN_80514	CHN
Publication	publication	IAO	IAO:0000311	China	GAZ	GAZ:00002845	forest biome	ENVO	ENVO:01000174	29.5	degree	UO	UO:0000185	93.3	degree	UO	UO:0000185	3355	meter	UO	UO:0000008	Literature Search	CHN_81017	CHN
Publication	publication	IAO	IAO:0000311	China	GAZ	GAZ:00002845	forest biome	ENVO	ENVO:01000174	28.9	degree	UO	UO:0000185	85.2	degree	UO	UO:0000185	3500	meter	UO	UO:0000008	Literature Search	CHN_81003	CHN
Publication	publication	IAO	IAO:0000311	China	GAZ	GAZ:00002845	forest biome	ENVO	ENVO:01000174	28.7	degree	UO	UO:0000185	96.7	degree	UO	UO:0000185	2335	meter	UO	UO:0000008	Literature Search	CHN_81003	CHN
Publication	publication	IAO	IAO:0000311	China	GAZ	GAZ:00002845	forest biome	ENVO	ENVO:01000174	28.4	degree	UO	UO:0000185	97	degree	UO	UO:0000185	2010	meter	UO	UO:0000008	Literature Search	CHN_80514	CHN
Publication	publication	IAO	IAO:0000311	China	GAZ	GAZ:00002845	forest biome	ENVO	ENVO:01000174	32.98	degree	UO	UO:0000185	104.18	degree	UO	UO:0000185	3200	meter	UO	UO:0000008	Literature Search	CHN_81017	CHN
Publication	publication	IAO	IAO:0000311	China	GAZ	GAZ:00002845	forest biome	ENVO	ENVO:01000174	31.2	degree	UO	UO:0000185	98.8	degree	UO	UO:0000185	3300	meter	UO	UO:0000008	Literature Search	CHN_80509	CHN
Publication	publication	IAO	IAO:0000311	China	GAZ	GAZ:00002845	forest biome	ENVO	ENVO:01000174	30.6	degree	UO	UO:0000185	102.7	degree	UO	UO:0000185	2580	meter	UO	UO:0000008	Literature Search	CHN_81017	CHN
Publication	publication	IAO	IAO:0000311	China	GAZ	GAZ:00002845	forest biome	ENVO	ENVO:01000174	31.4	degree	UO	UO:0000185	103.1	degree	UO	UO:0000185	2600	meter	UO	UO:0000008	Literature Search	CHN_80518	CHN
Publication	publication	IAO	IAO:0000311	China	GAZ	GAZ:00002845	forest biome	ENVO	ENVO:01000174	33.5	degree	UO	UO:0000185	104.83	degree	UO	UO:0000185	3200	meter	UO	UO:0000008	Literature Search	CHN_80434	CHN
Publication	publication	IAO	IAO:0000311	China	GAZ	GAZ:00002845	forest biome	ENVO	ENVO:01000174	33.53	degree	UO	UO:0000185	104.92	degree	UO	UO:0000185	3200	meter	UO	UO:0000008	Literature Search	CHN_80434	CHN
Publication	publication	IAO	IAO:0000311	China	GAZ	GAZ:00002845	forest biome	ENVO	ENVO:01000174	33.57	degree	UO	UO:0000185	103.68	degree	UO	UO:0000185	3180	meter	UO	UO:0000008	Literature Search	CHN_80518	CHN
Publication	publication	IAO	IAO:0000311	China	GAZ	GAZ:00002845	forest biome	ENVO	ENVO:01000174	33.33	degree	UO	UO:0000185	103.77	degree	UO	UO:0000185	3200	meter	UO	UO:0000008	Literature Search	CHN_80518	CHN
Publication	publication	IAO	IAO:0000311	China	GAZ	GAZ:00002845	forest biome	ENVO	ENVO:01000174	30.9	degree	UO	UO:0000185	102.3	degree	UO	UO:0000185	2850	meter	UO	UO:0000008	Literature Search	CHN_80518	CHN
Publication	publication	IAO	IAO:0000311	China	GAZ	GAZ:00002845	forest biome	ENVO	ENVO:01000174	30.9	degree	UO	UO:0000185	103.1	degree	UO	UO:0000185	2185	meter	UO	UO:0000008	Literature Search	CHN_80518	CHN
Publication	publication	IAO	IAO:0000311	China	GAZ	GAZ:00002845	forest biome	ENVO	ENVO:01000174	27.78	degree	UO	UO:0000185	107.85	degree	UO	UO:0000185	680	meter	UO	UO:0000008	Literature Search	CHN_80101	CHN
Publication	publication	IAO	IAO:0000311	China	GAZ	GAZ:00002845	forest biome	ENVO	ENVO:01000174	26.7	degree	UO	UO:0000185	105.9	degree	UO	UO:0000185	1800	meter	UO	UO:0000008	Literature Search	CHN_80101	CHN
Publication	publication	IAO	IAO:0000311	China	GAZ	GAZ:00002845	forest biome	ENVO	ENVO:01000174	25.75	degree	UO	UO:0000185	108.08	degree	UO	UO:0000185	748	meter	UO	UO:0000008	Literature Search	CHN_80101	CHN
Publication	publication	IAO	IAO:0000311	China	GAZ	GAZ:00002845	forest biome	ENVO	ENVO:01000174	27.1	degree	UO	UO:0000185	99.2	degree	UO	UO:0000185	3012	meter	UO	UO:0000008	Literature Search	CHN_40137	CHN
Publication	publication	IAO	IAO:0000311	China	GAZ	GAZ:00002845	forest biome	ENVO	ENVO:01000174	27.1	degree	UO	UO:0000185	107.8	degree	UO	UO:0000185	3640	meter	UO	UO:0000008	Literature Search	CHN_40118	CHN
Publication	publication	IAO	IAO:0000311	China	GAZ	GAZ:00002845	forest biome	ENVO	ENVO:01000174	27.7	degree	UO	UO:0000185	99.7	degree	UO	UO:0000185	3400	meter	UO	UO:0000008	Literature Search	CHN_80509	CHN
Publication	publication	IAO	IAO:0000311	China	GAZ	GAZ:00002845	forest biome	ENVO	ENVO:01000174	42	degree	UO	UO:0000185	128	degree	UO	UO:0000185					Literature Search	CHN_80414	CHN
Publication	publication	IAO	IAO:0000311	China	GAZ	GAZ:00002845	forest biome	ENVO	ENVO:01000174	33.13	degree	UO	UO:0000185	119.15	degree	UO	UO:0000185					Literature Search	CHN_80415	CHN
Publication	publication	IAO	IAO:0000311	China	GAZ	GAZ:00002845	forest biome	ENVO	ENVO:01000174	38.4	degree	UO	UO:0000185	80.8	degree	UO	UO:0000185	900	meter	UO	UO:0000008	Literature Search	CHN_80442	CHN
Publication	publication	IAO	IAO:0000311	China	GAZ	GAZ:00002845	forest biome	ENVO	ENVO:01000174	40.1	degree	UO	UO:0000185	88.1	degree	UO	UO:0000185	900	meter	UO	UO:0000008	Literature Search	CHN_81330	CHN
Publication	publication	IAO	IAO:0000311	China	GAZ	GAZ:00002845	forest biome	ENVO	ENVO:01000174	40.4	degree	UO	UO:0000185	80.6	degree	UO	UO:0000185	900	meter	UO	UO:0000008	Literature Search	CHN_80442	CHN
Publication	publication	IAO	IAO:0000311	China	GAZ	GAZ:00002845	forest biome	ENVO	ENVO:01000174	41.5	degree	UO	UO:0000185	85.2	degree	UO	UO:0000185	925	meter	UO	UO:0000008	Literature Search	CHN_81330	CHN
Publication	publication	IAO	IAO:0000311	China	GAZ	GAZ:00002845	forest biome	ENVO	ENVO:01000174	41.7	degree	UO	UO:0000185	82.9	degree	UO	UO:0000185	900	meter	UO	UO:0000008	Literature Search	CHN_81330	CHN
Publication	publication	IAO	IAO:0000311	China	GAZ	GAZ:00002845	forest biome	ENVO	ENVO:01000174	40.4	degree	UO	UO:0000185	80.8	degree	UO	UO:0000185	900	meter	UO	UO:0000008	Literature Search	CHN_80442	CHN
Publication	publication	IAO	IAO:0000311	China	GAZ	GAZ:00002845	forest biome	ENVO	ENVO:01000174	41.7	degree	UO	UO:0000185	84.3	degree	UO	UO:0000185	950	meter	UO	UO:0000008	Literature Search	CHN_81330	CHN
Publication	publication	IAO	IAO:0000311	China	GAZ	GAZ:00002845	forest biome	ENVO	ENVO:01000174	44.3	degree	UO	UO:0000185	86.2	degree	UO	UO:0000185	650	meter	UO	UO:0000008	Literature Search	CHN_81317	CHN
Publication	publication	IAO	IAO:0000311	China	GAZ	GAZ:00002845	forest biome	ENVO	ENVO:01000174	48	degree	UO	UO:0000185	86.4	degree	UO	UO:0000185	500	meter	UO	UO:0000008	Literature Search	CHN_81317	CHN
Publication	publication	IAO	IAO:0000311	China	GAZ	GAZ:00002845	forest biome	ENVO	ENVO:01000174	45.35	degree	UO	UO:0000185	127.5	degree	UO	UO:0000185					Literature Search	CHN_80426	CHN
Publication	publication	IAO	IAO:0000311	China	GAZ	GAZ:00002845	forest biome	ENVO	ENVO:01000174	45.7	degree	UO	UO:0000185	130.5	degree	UO	UO:0000185	293	meter	UO	UO:0000008	Literature Search	CHN_80426	CHN
Publication	publication	IAO	IAO:0000311	China	GAZ	GAZ:00002845	forest biome	ENVO	ENVO:01000174	51.7	degree	UO	UO:0000185	126.6	degree	UO	UO:0000185	350	meter	UO	UO:0000008	Literature Search	CHN_80505	CHN
Publication	publication	IAO	IAO:0000311	China	GAZ	GAZ:00002845	forest biome	ENVO	ENVO:01000174	46.3	degree	UO	UO:0000185	133.5	degree	UO	UO:0000185	177	meter	UO	UO:0000008	Literature Search	CHN_80907	CHN
Publication	publication	IAO	IAO:0000311	China	GAZ	GAZ:00002845	forest biome	ENVO	ENVO:01000174	45.8	degree	UO	UO:0000185	132.9	degree	UO	UO:0000185	190	meter	UO	UO:0000008	Literature Search	CHN_80907	CHN
Publication	publication	IAO	IAO:0000311	China	GAZ	GAZ:00002845	forest biome	ENVO	ENVO:01000174	46.8	degree	UO	UO:0000185	134	degree	UO	UO:0000185	218	meter	UO	UO:0000008	Literature Search	CHN_80426	CHN
Publication	publication	IAO	IAO:0000311	China	GAZ	GAZ:00002845	forest biome	ENVO	ENVO:01000174	45.2	degree	UO	UO:0000185	127.5	degree	UO	UO:0000185	492	meter	UO	UO:0000008	Literature Search	CHN_80426	CHN
Publication	publication	IAO	IAO:0000311	China	GAZ	GAZ:00002845	forest biome	ENVO	ENVO:01000174	45.43	degree	UO	UO:0000185	127.6	degree	UO	UO:0000185	400	meter	UO	UO:0000008	Literature Search	CHN_80426	CHN
Publication	publication	IAO	IAO:0000311	China	GAZ	GAZ:00002845	forest biome	ENVO	ENVO:01000174	45	degree	UO	UO:0000185	128.2	degree	UO	UO:0000185	500	meter	UO	UO:0000008	Literature Search	CHN_80426	CHN
Publication	publication	IAO	IAO:0000311	China	GAZ	GAZ:00002845	forest biome	ENVO	ENVO:01000174	44.9	degree	UO	UO:0000185	127.6	degree	UO	UO:0000185	383	meter	UO	UO:0000008	Literature Search	CHN_80430	CHN
Publication	publication	IAO	IAO:0000311	China	GAZ	GAZ:00002845	forest biome	ENVO	ENVO:01000174	46.5	degree	UO	UO:0000185	131.8	degree	UO	UO:0000185	500	meter	UO	UO:0000008	Literature Search	CHN_80901	CHN
Publication	publication	IAO	IAO:0000311	China	GAZ	GAZ:00002845	forest biome	ENVO	ENVO:01000174	47	degree	UO	UO:0000185	130.7	degree	UO	UO:0000185	240	meter	UO	UO:0000008	Literature Search	CHN_80901	CHN
Publication	publication	IAO	IAO:0000311	China	GAZ	GAZ:00002845	forest biome	ENVO	ENVO:01000174	42.4	degree	UO	UO:0000185	128.1	degree	UO	UO:0000185	550	meter	UO	UO:0000008	Literature Search	CHN_80414	CHN
Publication	publication	IAO	IAO:0000311	China	GAZ	GAZ:00002845	forest biome	ENVO	ENVO:01000174	40.7	degree	UO	UO:0000185	127.5	degree	UO	UO:0000185	800	meter	UO	UO:0000008	Literature Search	CHN_80414	CHN
Publication	publication	IAO	IAO:0000311	China	GAZ	GAZ:00002845	forest biome	ENVO	ENVO:01000174	43.3	degree	UO	UO:0000185	128.2	degree	UO	UO:0000185	650	meter	UO	UO:0000008	Literature Search	CHN_80426	CHN
Publication	publication	IAO	IAO:0000311	China	GAZ	GAZ:00002845	forest biome	ENVO	ENVO:01000174	42.5	degree	UO	UO:0000185	129	degree	UO	UO:0000185	615	meter	UO	UO:0000008	Literature Search	CHN_80426	CHN
Publication	publication	IAO	IAO:0000311	China	GAZ	GAZ:00002845	forest biome	ENVO	ENVO:01000174	41.8	degree	UO	UO:0000185	126.9	degree	UO	UO:0000185	700	meter	UO	UO:0000008	Literature Search	CHN_80414	CHN
Publication	publication	IAO	IAO:0000311	China	GAZ	GAZ:00002845	forest biome	ENVO	ENVO:01000174	44.5	degree	UO	UO:0000185	130.2	degree	UO	UO:0000185	650	meter	UO	UO:0000008	Literature Search	CHN_80426	CHN
Publication	publication	IAO	IAO:0000311	China	GAZ	GAZ:00002845	forest biome	ENVO	ENVO:01000174	43.3	degree	UO	UO:0000185	129.7	degree	UO	UO:0000185	450	meter	UO	UO:0000008	Literature Search	CHN_80426	CHN
Publication	publication	IAO	IAO:0000311	China	GAZ	GAZ:00002845	forest biome	ENVO	ENVO:01000174	42.6	degree	UO	UO:0000185	129.5	degree	UO	UO:0000185	450	meter	UO	UO:0000008	Literature Search	CHN_80426	CHN
Publication	publication	IAO	IAO:0000311	China	GAZ	GAZ:00002845	forest biome	ENVO	ENVO:01000174	43.5	degree	UO	UO:0000185	126.7	degree	UO	UO:0000185	450	meter	UO	UO:0000008	Literature Search	CHN_80426	CHN
Publication	publication	IAO	IAO:0000311	China	GAZ	GAZ:00002845	forest biome	ENVO	ENVO:01000174	42.9	degree	UO	UO:0000185	126.7	degree	UO	UO:0000185	460	meter	UO	UO:0000008	Literature Search	CHN_80414	CHN
Publication	publication	IAO	IAO:0000311	China	GAZ	GAZ:00002845	forest biome	ENVO	ENVO:01000174	41.7	degree	UO	UO:0000185	125	degree	UO	UO:0000185	350	meter	UO	UO:0000008	Literature Search	CHN_80426	CHN
Publication	publication	IAO	IAO:0000311	China	GAZ	GAZ:00002845	forest biome	ENVO	ENVO:01000174	40.7	degree	UO	UO:0000185	124.7	degree	UO	UO:0000185	400	meter	UO	UO:0000008	Literature Search	CHN_80426	CHN
Publication	publication	IAO	IAO:0000311	China	GAZ	GAZ:00002845	forest biome	ENVO	ENVO:01000174	42	degree	UO	UO:0000185	121.7	degree	UO	UO:0000185	350	meter	UO	UO:0000008	Literature Search	CHN_80430	CHN
Publication	publication	IAO	IAO:0000311	China	GAZ	GAZ:00002845	forest biome	ENVO	ENVO:01000174	50.4	degree	UO	UO:0000185	124	degree	UO	UO:0000185	498	meter	UO	UO:0000008	Literature Search	CHN_80505	CHN
Publication	publication	IAO	IAO:0000311	China	GAZ	GAZ:00002845	forest biome	ENVO	ENVO:01000174	35.6	degree	UO	UO:0000185	106.27	degree	UO	UO:0000185	2050	meter	UO	UO:0000008	Literature Search	CHN_81013	CHN
Publication	publication	IAO	IAO:0000311	China	GAZ	GAZ:00002845	forest biome	ENVO	ENVO:01000174	40.9	degree	UO	UO:0000185	117.9	degree	UO	UO:0000185	1300	meter	UO	UO:0000008	Literature Search	CHN_80411	CHN
Publication	publication	IAO	IAO:0000311	China	GAZ	GAZ:00002845	forest biome	ENVO	ENVO:01000174	40.6	degree	UO	UO:0000185	118.4	degree	UO	UO:0000185	1200	meter	UO	UO:0000008	Literature Search	CHN_80411	CHN
Publication	publication	IAO	IAO:0000311	China	GAZ	GAZ:00002845	forest biome	ENVO	ENVO:01000174	41	degree	UO	UO:0000185	118.6	degree	UO	UO:0000185	1150	meter	UO	UO:0000008	Literature Search	CHN_80411	CHN
Publication	publication	IAO	IAO:0000311	China	GAZ	GAZ:00002845	forest biome	ENVO	ENVO:01000174	40.5	degree	UO	UO:0000185	118.7	degree	UO	UO:0000185	1100	meter	UO	UO:0000008	Literature Search	CHN_80411	CHN
Publication	publication	IAO	IAO:0000311	China	GAZ	GAZ:00002845	forest biome	ENVO	ENVO:01000174	40.6	degree	UO	UO:0000185	117.4	degree	UO	UO:0000185	1005	meter	UO	UO:0000008	Literature Search	CHN_80411	CHN
Publication	publication	IAO	IAO:0000311	China	GAZ	GAZ:00002845	forest biome	ENVO	ENVO:01000174	39.97	degree	UO	UO:0000185	115.43	degree	UO	UO:0000185	1365	meter	UO	UO:0000008	Literature Search	CHN_80411	CHN
Publication	publication	IAO	IAO:0000311	China	GAZ	GAZ:00002845	forest biome	ENVO	ENVO:01000174	35.7	degree	UO	UO:0000185	117.9	degree	UO	UO:0000185	400	meter	UO	UO:0000008	Literature Search	CHN_80424	CHN
Publication	publication	IAO	IAO:0000311	China	GAZ	GAZ:00002845	forest biome	ENVO	ENVO:01000174	36.4	degree	UO	UO:0000185	117.2	degree	UO	UO:0000185	700	meter	UO	UO:0000008	Literature Search	CHN_80424	CHN
Publication	publication	IAO	IAO:0000311	China	GAZ	GAZ:00002845	forest biome	ENVO	ENVO:01000174	34.97	degree	UO	UO:0000185	111.42	degree	UO	UO:0000185	1250	meter	UO	UO:0000008	Literature Search	CHN_80424	CHN
Publication	publication	IAO	IAO:0000311	China	GAZ	GAZ:00002845	forest biome	ENVO	ENVO:01000174	34.98	degree	UO	UO:0000185	111.42	degree	UO	UO:0000185	1100	meter	UO	UO:0000008	Literature Search	CHN_80424	CHN
Publication	publication	IAO	IAO:0000311	China	GAZ	GAZ:00002845	forest biome	ENVO	ENVO:01000174	35.03	degree	UO	UO:0000185	111.55	degree	UO	UO:0000185	936	meter	UO	UO:0000008	Literature Search	CHN_80424	CHN
Publication	publication	IAO	IAO:0000311	China	GAZ	GAZ:00002845	forest biome	ENVO	ENVO:01000174	35.13	degree	UO	UO:0000185	111.67	degree	UO	UO:0000185	830	meter	UO	UO:0000008	Literature Search	CHN_80424	CHN
Publication	publication	IAO	IAO:0000311	China	GAZ	GAZ:00002845	forest biome	ENVO	ENVO:01000174	35.15	degree	UO	UO:0000185	111.57	degree	UO	UO:0000185	1100	meter	UO	UO:0000008	Literature Search	CHN_80424	CHN
Publication	publication	IAO	IAO:0000311	China	GAZ	GAZ:00002845	forest biome	ENVO	ENVO:01000174	35.2	degree	UO	UO:0000185	111.57	degree	UO	UO:0000185	1050	meter	UO	UO:0000008	Literature Search	CHN_80424	CHN
Publication	publication	IAO	IAO:0000311	China	GAZ	GAZ:00002845	forest biome	ENVO	ENVO:01000174	35.23	degree	UO	UO:0000185	112.32	degree	UO	UO:0000185	1490	meter	UO	UO:0000008	Literature Search	CHN_80411	CHN
Publication	publication	IAO	IAO:0000311	China	GAZ	GAZ:00002845	forest biome	ENVO	ENVO:01000174	35.25	degree	UO	UO:0000185	112.3	degree	UO	UO:0000185	1350	meter	UO	UO:0000008	Literature Search	CHN_80411	CHN
Publication	publication	IAO	IAO:0000311	China	GAZ	GAZ:00002845	forest biome	ENVO	ENVO:01000174	35.27	degree	UO	UO:0000185	112.45	degree	UO	UO:0000185	1500	meter	UO	UO:0000008	Literature Search	CHN_80411	CHN
Publication	publication	IAO	IAO:0000311	China	GAZ	GAZ:00002845	forest biome	ENVO	ENVO:01000174	35.3	degree	UO	UO:0000185	111.78	degree	UO	UO:0000185	800	meter	UO	UO:0000008	Literature Search	CHN_80424	CHN
Publication	publication	IAO	IAO:0000311	China	GAZ	GAZ:00002845	forest biome	ENVO	ENVO:01000174	35.3	degree	UO	UO:0000185	112.18	degree	UO	UO:0000185	1422	meter	UO	UO:0000008	Literature Search	CHN_80424	CHN
Publication	publication	IAO	IAO:0000311	China	GAZ	GAZ:00002845	forest biome	ENVO	ENVO:01000174	35.32	degree	UO	UO:0000185	111.98	degree	UO	UO:0000185	850	meter	UO	UO:0000008	Literature Search	CHN_80424	CHN
Publication	publication	IAO	IAO:0000311	China	GAZ	GAZ:00002845	forest biome	ENVO	ENVO:01000174	35.33	degree	UO	UO:0000185	111.43	degree	UO	UO:0000185	1180	meter	UO	UO:0000008	Literature Search	CHN_80424	CHN
Publication	publication	IAO	IAO:0000311	China	GAZ	GAZ:00002845	forest biome	ENVO	ENVO:01000174	35.35	degree	UO	UO:0000185	111.98	degree	UO	UO:0000185	1200	meter	UO	UO:0000008	Literature Search	CHN_80424	CHN
Publication	publication	IAO	IAO:0000311	China	GAZ	GAZ:00002845	forest biome	ENVO	ENVO:01000174	35.37	degree	UO	UO:0000185	111.78	degree	UO	UO:0000185	1220	meter	UO	UO:0000008	Literature Search	CHN_80424	CHN
Publication	publication	IAO	IAO:0000311	China	GAZ	GAZ:00002845	forest biome	ENVO	ENVO:01000174	35.38	degree	UO	UO:0000185	111.68	degree	UO	UO:0000185	1380	meter	UO	UO:0000008	Literature Search	CHN_80424	CHN
Publication	publication	IAO	IAO:0000311	China	GAZ	GAZ:00002845	forest biome	ENVO	ENVO:01000174	35.4	degree	UO	UO:0000185	112.1	degree	UO	UO:0000185	1675	meter	UO	UO:0000008	Literature Search	CHN_80424	CHN
Publication	publication	IAO	IAO:0000311	China	GAZ	GAZ:00002845	forest biome	ENVO	ENVO:01000174	35.45	degree	UO	UO:0000185	111.78	degree	UO	UO:0000185	1500	meter	UO	UO:0000008	Literature Search	CHN_80424	CHN
Publication	publication	IAO	IAO:0000311	China	GAZ	GAZ:00002845	forest biome	ENVO	ENVO:01000174	35.47	degree	UO	UO:0000185	112.08	degree	UO	UO:0000185	1214	meter	UO	UO:0000008	Literature Search	CHN_80424	CHN
Publication	publication	IAO	IAO:0000311	China	GAZ	GAZ:00002845	forest biome	ENVO	ENVO:01000174	35.48	degree	UO	UO:0000185	111.83	degree	UO	UO:0000185	1300	meter	UO	UO:0000008	Literature Search	CHN_80424	CHN
Publication	publication	IAO	IAO:0000311	China	GAZ	GAZ:00002845	forest biome	ENVO	ENVO:01000174	35.52	degree	UO	UO:0000185	113.17	degree	UO	UO:0000185	1280	meter	UO	UO:0000008	Literature Search	CHN_80411	CHN
Publication	publication	IAO	IAO:0000311	China	GAZ	GAZ:00002845	forest biome	ENVO	ENVO:01000174	35.52	degree	UO	UO:0000185	113.28	degree	UO	UO:0000185	1280	meter	UO	UO:0000008	Literature Search	CHN_80411	CHN
Publication	publication	IAO	IAO:0000311	China	GAZ	GAZ:00002845	forest biome	ENVO	ENVO:01000174	35.55	degree	UO	UO:0000185	111.83	degree	UO	UO:0000185	1500	meter	UO	UO:0000008	Literature Search	CHN_80424	CHN
Publication	publication	IAO	IAO:0000311	China	GAZ	GAZ:00002845	forest biome	ENVO	ENVO:01000174	35.63	degree	UO	UO:0000185	112.15	degree	UO	UO:0000185	1250	meter	UO	UO:0000008	Literature Search	CHN_80411	CHN
Publication	publication	IAO	IAO:0000311	China	GAZ	GAZ:00002845	forest biome	ENVO	ENVO:01000174	35.67	degree	UO	UO:0000185	112.15	degree	UO	UO:0000185	1300	meter	UO	UO:0000008	Literature Search	CHN_80411	CHN
Publication	publication	IAO	IAO:0000311	China	GAZ	GAZ:00002845	forest biome	ENVO	ENVO:01000174	35.67	degree	UO	UO:0000185	113.52	degree	UO	UO:0000185	1385	meter	UO	UO:0000008	Literature Search	CHN_80411	CHN
Publication	publication	IAO	IAO:0000311	China	GAZ	GAZ:00002845	forest biome	ENVO	ENVO:01000174	35.72	degree	UO	UO:0000185	112.03	degree	UO	UO:0000185	1400	meter	UO	UO:0000008	Literature Search	CHN_80411	CHN
Publication	publication	IAO	IAO:0000311	China	GAZ	GAZ:00002845	forest biome	ENVO	ENVO:01000174	35.82	degree	UO	UO:0000185	110.98	degree	UO	UO:0000185	1500	meter	UO	UO:0000008	Literature Search	CHN_80411	CHN
Publication	publication	IAO	IAO:0000311	China	GAZ	GAZ:00002845	forest biome	ENVO	ENVO:01000174	35.97	degree	UO	UO:0000185	110	degree	UO	UO:0000185	1247	meter	UO	UO:0000008	Literature Search	CHN_80411	CHN
Publication	publication	IAO	IAO:0000311	China	GAZ	GAZ:00002845	forest biome	ENVO	ENVO:01000174	36.1	degree	UO	UO:0000185	110.97	degree	UO	UO:0000185	1440	meter	UO	UO:0000008	Literature Search	CHN_80411	CHN
Publication	publication	IAO	IAO:0000311	China	GAZ	GAZ:00002845	forest biome	ENVO	ENVO:01000174	36.12	degree	UO	UO:0000185	111.07	degree	UO	UO:0000185	1300	meter	UO	UO:0000008	Literature Search	CHN_80411	CHN
Publication	publication	IAO	IAO:0000311	China	GAZ	GAZ:00002845	forest biome	ENVO	ENVO:01000174	36.13	degree	UO	UO:0000185	110.92	degree	UO	UO:0000185	1630	meter	UO	UO:0000008	Literature Search	CHN_80411	CHN
Publication	publication	IAO	IAO:0000311	China	GAZ	GAZ:00002845	forest biome	ENVO	ENVO:01000174	36.15	degree	UO	UO:0000185	111.02	degree	UO	UO:0000185	1490	meter	UO	UO:0000008	Literature Search	CHN_80411	CHN
Publication	publication	IAO	IAO:0000311	China	GAZ	GAZ:00002845	forest biome	ENVO	ENVO:01000174	36.17	degree	UO	UO:0000185	111.03	degree	UO	UO:0000185	1620	meter	UO	UO:0000008	Literature Search	CHN_80411	CHN
Publication	publication	IAO	IAO:0000311	China	GAZ	GAZ:00002845	forest biome	ENVO	ENVO:01000174	36.27	degree	UO	UO:0000185	110.63	degree	UO	UO:0000185	1510	meter	UO	UO:0000008	Literature Search	CHN_80411	CHN
Publication	publication	IAO	IAO:0000311	China	GAZ	GAZ:00002845	forest biome	ENVO	ENVO:01000174	36.27	degree	UO	UO:0000185	110.95	degree	UO	UO:0000185	1410	meter	UO	UO:0000008	Literature Search	CHN_80411	CHN
Publication	publication	IAO	IAO:0000311	China	GAZ	GAZ:00002845	forest biome	ENVO	ENVO:01000174	36.3	degree	UO	UO:0000185	111.67	degree	UO	UO:0000185	1270	meter	UO	UO:0000008	Literature Search	CHN_80411	CHN
Publication	publication	IAO	IAO:0000311	China	GAZ	GAZ:00002845	forest biome	ENVO	ENVO:01000174	36.33	degree	UO	UO:0000185	111.28	degree	UO	UO:0000185	1400	meter	UO	UO:0000008	Literature Search	CHN_80411	CHN
Publication	publication	IAO	IAO:0000311	China	GAZ	GAZ:00002845	forest biome	ENVO	ENVO:01000174	36.37	degree	UO	UO:0000185	111.87	degree	UO	UO:0000185	1450	meter	UO	UO:0000008	Literature Search	CHN_80411	CHN
Publication	publication	IAO	IAO:0000311	China	GAZ	GAZ:00002845	forest biome	ENVO	ENVO:01000174	36.38	degree	UO	UO:0000185	110.6	degree	UO	UO:0000185	1400	meter	UO	UO:0000008	Literature Search	CHN_80411	CHN
Publication	publication	IAO	IAO:0000311	China	GAZ	GAZ:00002845	forest biome	ENVO	ENVO:01000174	36.42	degree	UO	UO:0000185	111.28	degree	UO	UO:0000185	1900	meter	UO	UO:0000008	Literature Search	CHN_80411	CHN
Publication	publication	IAO	IAO:0000311	China	GAZ	GAZ:00002845	forest biome	ENVO	ENVO:01000174	36.42	degree	UO	UO:0000185	111.93	degree	UO	UO:0000185	1281	meter	UO	UO:0000008	Literature Search	CHN_80411	CHN
Publication	publication	IAO	IAO:0000311	China	GAZ	GAZ:00002845	forest biome	ENVO	ENVO:01000174	36.45	degree	UO	UO:0000185	111.93	degree	UO	UO:0000185	1015	meter	UO	UO:0000008	Literature Search	CHN_80411	CHN
Publication	publication	IAO	IAO:0000311	China	GAZ	GAZ:00002845	forest biome	ENVO	ENVO:01000174	36.47	degree	UO	UO:0000185	111.92	degree	UO	UO:0000185	1450	meter	UO	UO:0000008	Literature Search	CHN_80411	CHN
Publication	publication	IAO	IAO:0000311	China	GAZ	GAZ:00002845	forest biome	ENVO	ENVO:01000174	36.48	degree	UO	UO:0000185	111.85	degree	UO	UO:0000185	1633	meter	UO	UO:0000008	Literature Search	CHN_80411	CHN
Publication	publication	IAO	IAO:0000311	China	GAZ	GAZ:00002845	forest biome	ENVO	ENVO:01000174	36.48	degree	UO	UO:0000185	111.93	degree	UO	UO:0000185	1350	meter	UO	UO:0000008	Literature Search	CHN_80411	CHN
Publication	publication	IAO	IAO:0000311	China	GAZ	GAZ:00002845	forest biome	ENVO	ENVO:01000174	36.52	degree	UO	UO:0000185	111.92	degree	UO	UO:0000185	1500	meter	UO	UO:0000008	Literature Search	CHN_80411	CHN
Publication	publication	IAO	IAO:0000311	China	GAZ	GAZ:00002845	forest biome	ENVO	ENVO:01000174	36.52	degree	UO	UO:0000185	112	degree	UO	UO:0000185	1380	meter	UO	UO:0000008	Literature Search	CHN_80411	CHN
Publication	publication	IAO	IAO:0000311	China	GAZ	GAZ:00002845	forest biome	ENVO	ENVO:01000174	36.55	degree	UO	UO:0000185	111.92	degree	UO	UO:0000185	1400	meter	UO	UO:0000008	Literature Search	CHN_80411	CHN
Publication	publication	IAO	IAO:0000311	China	GAZ	GAZ:00002845	forest biome	ENVO	ENVO:01000174	36.55	degree	UO	UO:0000185	111.97	degree	UO	UO:0000185	1490	meter	UO	UO:0000008	Literature Search	CHN_80411	CHN
Publication	publication	IAO	IAO:0000311	China	GAZ	GAZ:00002845	forest biome	ENVO	ENVO:01000174	36.57	degree	UO	UO:0000185	111.93	degree	UO	UO:0000185	1460	meter	UO	UO:0000008	Literature Search	CHN_80411	CHN
Publication	publication	IAO	IAO:0000311	China	GAZ	GAZ:00002845	forest biome	ENVO	ENVO:01000174	36.6	degree	UO	UO:0000185	111.22	degree	UO	UO:0000185	1580	meter	UO	UO:0000008	Literature Search	CHN_80411	CHN
Publication	publication	IAO	IAO:0000311	China	GAZ	GAZ:00002845	forest biome	ENVO	ENVO:01000174	36.6	degree	UO	UO:0000185	111.93	degree	UO	UO:0000185	1450	meter	UO	UO:0000008	Literature Search	CHN_80411	CHN
Publication	publication	IAO	IAO:0000311	China	GAZ	GAZ:00002845	forest biome	ENVO	ENVO:01000174	36.62	degree	UO	UO:0000185	112.02	degree	UO	UO:0000185	1630	meter	UO	UO:0000008	Literature Search	CHN_80411	CHN
Publication	publication	IAO	IAO:0000311	China	GAZ	GAZ:00002845	forest biome	ENVO	ENVO:01000174	36.63	degree	UO	UO:0000185	113.33	degree	UO	UO:0000185	1670	meter	UO	UO:0000008	Literature Search	CHN_80411	CHN
Publication	publication	IAO	IAO:0000311	China	GAZ	GAZ:00002845	forest biome	ENVO	ENVO:01000174	36.65	degree	UO	UO:0000185	111.92	degree	UO	UO:0000185	1930	meter	UO	UO:0000008	Literature Search	CHN_80411	CHN
Publication	publication	IAO	IAO:0000311	China	GAZ	GAZ:00002845	forest biome	ENVO	ENVO:01000174	36.67	degree	UO	UO:0000185	111.27	degree	UO	UO:0000185	1650	meter	UO	UO:0000008	Literature Search	CHN_80411	CHN
Publication	publication	IAO	IAO:0000311	China	GAZ	GAZ:00002845	forest biome	ENVO	ENVO:01000174	36.67	degree	UO	UO:0000185	111.93	degree	UO	UO:0000185	1650	meter	UO	UO:0000008	Literature Search	CHN_80411	CHN
Publication	publication	IAO	IAO:0000311	China	GAZ	GAZ:00002845	forest biome	ENVO	ENVO:01000174	36.67	degree	UO	UO:0000185	112.07	degree	UO	UO:0000185	1770	meter	UO	UO:0000008	Literature Search	CHN_80411	CHN
Publication	publication	IAO	IAO:0000311	China	GAZ	GAZ:00002845	forest biome	ENVO	ENVO:01000174	36.67	degree	UO	UO:0000185	112.07	degree	UO	UO:0000185	1760	meter	UO	UO:0000008	Literature Search	CHN_80411	CHN
Publication	publication	IAO	IAO:0000311	China	GAZ	GAZ:00002845	forest biome	ENVO	ENVO:01000174	36.68	degree	UO	UO:0000185	112.1	degree	UO	UO:0000185	1700	meter	UO	UO:0000008	Literature Search	CHN_80411	CHN
Publication	publication	IAO	IAO:0000311	China	GAZ	GAZ:00002845	forest biome	ENVO	ENVO:01000174	36.68	degree	UO	UO:0000185	113.3	degree	UO	UO:0000185	1630	meter	UO	UO:0000008	Literature Search	CHN_80411	CHN
Publication	publication	IAO	IAO:0000311	China	GAZ	GAZ:00002845	forest biome	ENVO	ENVO:01000174	36.7	degree	UO	UO:0000185	113.28	degree	UO	UO:0000185	1740	meter	UO	UO:0000008	Literature Search	CHN_80411	CHN
Publication	publication	IAO	IAO:0000311	China	GAZ	GAZ:00002845	forest biome	ENVO	ENVO:01000174	36.7	degree	UO	UO:0000185	111.18	degree	UO	UO:0000185	1630	meter	UO	UO:0000008	Literature Search	CHN_80411	CHN
Publication	publication	IAO	IAO:0000311	China	GAZ	GAZ:00002845	forest biome	ENVO	ENVO:01000174	36.73	degree	UO	UO:0000185	111.28	degree	UO	UO:0000185	1290	meter	UO	UO:0000008	Literature Search	CHN_80411	CHN
Publication	publication	IAO	IAO:0000311	China	GAZ	GAZ:00002845	forest biome	ENVO	ENVO:01000174	36.73	degree	UO	UO:0000185	112.1	degree	UO	UO:0000185	1761	meter	UO	UO:0000008	Literature Search	CHN_80411	CHN
Publication	publication	IAO	IAO:0000311	China	GAZ	GAZ:00002845	forest biome	ENVO	ENVO:01000174	36.75	degree	UO	UO:0000185	111.98	degree	UO	UO:0000185	1699	meter	UO	UO:0000008	Literature Search	CHN_80411	CHN
Publication	publication	IAO	IAO:0000311	China	GAZ	GAZ:00002845	forest biome	ENVO	ENVO:01000174	36.75	degree	UO	UO:0000185	112.48	degree	UO	UO:0000185	1579	meter	UO	UO:0000008	Literature Search	CHN_80411	CHN
Publication	publication	IAO	IAO:0000311	China	GAZ	GAZ:00002845	forest biome	ENVO	ENVO:01000174	36.77	degree	UO	UO:0000185	111.2	degree	UO	UO:0000185	1650	meter	UO	UO:0000008	Literature Search	CHN_80411	CHN
Publication	publication	IAO	IAO:0000311	China	GAZ	GAZ:00002845	forest biome	ENVO	ENVO:01000174	36.77	degree	UO	UO:0000185	111.97	degree	UO	UO:0000185	2011	meter	UO	UO:0000008	Literature Search	CHN_80411	CHN
Publication	publication	IAO	IAO:0000311	China	GAZ	GAZ:00002845	forest biome	ENVO	ENVO:01000174	36.77	degree	UO	UO:0000185	112.05	degree	UO	UO:0000185	1811	meter	UO	UO:0000008	Literature Search	CHN_80411	CHN
Publication	publication	IAO	IAO:0000311	China	GAZ	GAZ:00002845	forest biome	ENVO	ENVO:01000174	36.77	degree	UO	UO:0000185	112.13	degree	UO	UO:0000185	1608	meter	UO	UO:0000008	Literature Search	CHN_80411	CHN
Publication	publication	IAO	IAO:0000311	China	GAZ	GAZ:00002845	forest biome	ENVO	ENVO:01000174	36.78	degree	UO	UO:0000185	112.17	degree	UO	UO:0000185	1605	meter	UO	UO:0000008	Literature Search	CHN_80411	CHN
Publication	publication	IAO	IAO:0000311	China	GAZ	GAZ:00002845	forest biome	ENVO	ENVO:01000174	36.8	degree	UO	UO:0000185	111.2	degree	UO	UO:0000185	1550	meter	UO	UO:0000008	Literature Search	CHN_80411	CHN
Publication	publication	IAO	IAO:0000311	China	GAZ	GAZ:00002845	forest biome	ENVO	ENVO:01000174	36.8	degree	UO	UO:0000185	111.92	degree	UO	UO:0000185	1703	meter	UO	UO:0000008	Literature Search	CHN_80411	CHN
Publication	publication	IAO	IAO:0000311	China	GAZ	GAZ:00002845	forest biome	ENVO	ENVO:01000174	36.82	degree	UO	UO:0000185	113.33	degree	UO	UO:0000185	1640	meter	UO	UO:0000008	Literature Search	CHN_80411	CHN
Publication	publication	IAO	IAO:0000311	China	GAZ	GAZ:00002845	forest biome	ENVO	ENVO:01000174	36.83	degree	UO	UO:0000185	111.2	degree	UO	UO:0000185	1470	meter	UO	UO:0000008	Literature Search	CHN_80411	CHN
Publication	publication	IAO	IAO:0000311	China	GAZ	GAZ:00002845	forest biome	ENVO	ENVO:01000174	36.85	degree	UO	UO:0000185	113.35	degree	UO	UO:0000185	1540	meter	UO	UO:0000008	Literature Search	CHN_80411	CHN
Publication	publication	IAO	IAO:0000311	China	GAZ	GAZ:00002845	forest biome	ENVO	ENVO:01000174	36.87	degree	UO	UO:0000185	110.72	degree	UO	UO:0000185	1200	meter	UO	UO:0000008	Literature Search	CHN_80411	CHN
Publication	publication	IAO	IAO:0000311	China	GAZ	GAZ:00002845	forest biome	ENVO	ENVO:01000174	36.9	degree	UO	UO:0000185	111.12	degree	UO	UO:0000185	1640	meter	UO	UO:0000008	Literature Search	CHN_80411	CHN
Publication	publication	IAO	IAO:0000311	China	GAZ	GAZ:00002845	forest biome	ENVO	ENVO:01000174	36.9	degree	UO	UO:0000185	111.98	degree	UO	UO:0000185	1750	meter	UO	UO:0000008	Literature Search	CHN_80411	CHN
Publication	publication	IAO	IAO:0000311	China	GAZ	GAZ:00002845	forest biome	ENVO	ENVO:01000174	36.97	degree	UO	UO:0000185	112.08	degree	UO	UO:0000185	2150	meter	UO	UO:0000008	Literature Search	CHN_80411	CHN
Publication	publication	IAO	IAO:0000311	China	GAZ	GAZ:00002845	forest biome	ENVO	ENVO:01000174	37.03	degree	UO	UO:0000185	111.12	degree	UO	UO:0000185	1555	meter	UO	UO:0000008	Literature Search	CHN_80411	CHN
Publication	publication	IAO	IAO:0000311	China	GAZ	GAZ:00002845	forest biome	ENVO	ENVO:01000174	37.05	degree	UO	UO:0000185	111.12	degree	UO	UO:0000185	1690	meter	UO	UO:0000008	Literature Search	CHN_80411	CHN
Publication	publication	IAO	IAO:0000311	China	GAZ	GAZ:00002845	forest biome	ENVO	ENVO:01000174	37.05	degree	UO	UO:0000185	111.28	degree	UO	UO:0000185	1150	meter	UO	UO:0000008	Literature Search	CHN_80411	CHN
Publication	publication	IAO	IAO:0000311	China	GAZ	GAZ:00002845	forest biome	ENVO	ENVO:01000174	37.05	degree	UO	UO:0000185	113.5	degree	UO	UO:0000185	1556	meter	UO	UO:0000008	Literature Search	CHN_80411	CHN
Publication	publication	IAO	IAO:0000311	China	GAZ	GAZ:00002845	forest biome	ENVO	ENVO:01000174	37.07	degree	UO	UO:0000185	111.32	degree	UO	UO:0000185	1430	meter	UO	UO:0000008	Literature Search	CHN_80411	CHN
Publication	publication	IAO	IAO:0000311	China	GAZ	GAZ:00002845	forest biome	ENVO	ENVO:01000174	37.12	degree	UO	UO:0000185	111.12	degree	UO	UO:0000185	1820	meter	UO	UO:0000008	Literature Search	CHN_80411	CHN
Publication	publication	IAO	IAO:0000311	China	GAZ	GAZ:00002845	forest biome	ENVO	ENVO:01000174	37.12	degree	UO	UO:0000185	111.2	degree	UO	UO:0000185	1750	meter	UO	UO:0000008	Literature Search	CHN_80411	CHN
Publication	publication	IAO	IAO:0000311	China	GAZ	GAZ:00002845	forest biome	ENVO	ENVO:01000174	37.12	degree	UO	UO:0000185	111.38	degree	UO	UO:0000185	1340	meter	UO	UO:0000008	Literature Search	CHN_80411	CHN
Publication	publication	IAO	IAO:0000311	China	GAZ	GAZ:00002845	forest biome	ENVO	ENVO:01000174	37.2	degree	UO	UO:0000185	111.38	degree	UO	UO:0000185	1482	meter	UO	UO:0000008	Literature Search	CHN_80411	CHN
Publication	publication	IAO	IAO:0000311	China	GAZ	GAZ:00002845	forest biome	ENVO	ENVO:01000174	37.3	degree	UO	UO:0000185	111.38	degree	UO	UO:0000185	1520	meter	UO	UO:0000008	Literature Search	CHN_80411	CHN
Publication	publication	IAO	IAO:0000311	China	GAZ	GAZ:00002845	forest biome	ENVO	ENVO:01000174	37.37	degree	UO	UO:0000185	111.38	degree	UO	UO:0000185	1780	meter	UO	UO:0000008	Literature Search	CHN_80411	CHN
Publication	publication	IAO	IAO:0000311	China	GAZ	GAZ:00002845	forest biome	ENVO	ENVO:01000174	37.4	degree	UO	UO:0000185	111.33	degree	UO	UO:0000185	1840	meter	UO	UO:0000008	Literature Search	CHN_80411	CHN
Publication	publication	IAO	IAO:0000311	China	GAZ	GAZ:00002845	forest biome	ENVO	ENVO:01000174	37.43	degree	UO	UO:0000185	113.35	degree	UO	UO:0000185	1500	meter	UO	UO:0000008	Literature Search	CHN_80411	CHN
Publication	publication	IAO	IAO:0000311	China	GAZ	GAZ:00002845	forest biome	ENVO	ENVO:01000174	37.47	degree	UO	UO:0000185	111.72	degree	UO	UO:0000185	1690	meter	UO	UO:0000008	Literature Search	CHN_80411	CHN
Publication	publication	IAO	IAO:0000311	China	GAZ	GAZ:00002845	forest biome	ENVO	ENVO:01000174	37.47	degree	UO	UO:0000185	111.75	degree	UO	UO:0000185	1620	meter	UO	UO:0000008	Literature Search	CHN_80411	CHN
Publication	publication	IAO	IAO:0000311	China	GAZ	GAZ:00002845	forest biome	ENVO	ENVO:01000174	37.48	degree	UO	UO:0000185	111.43	degree	UO	UO:0000185	1712	meter	UO	UO:0000008	Literature Search	CHN_80411	CHN
Publication	publication	IAO	IAO:0000311	China	GAZ	GAZ:00002845	forest biome	ENVO	ENVO:01000174	37.48	degree	UO	UO:0000185	111.78	degree	UO	UO:0000185	1620	meter	UO	UO:0000008	Literature Search	CHN_80411	CHN
Publication	publication	IAO	IAO:0000311	China	GAZ	GAZ:00002845	forest biome	ENVO	ENVO:01000174	37.48	degree	UO	UO:0000185	111.83	degree	UO	UO:0000185	1490	meter	UO	UO:0000008	Literature Search	CHN_80411	CHN
Publication	publication	IAO	IAO:0000311	China	GAZ	GAZ:00002845	forest biome	ENVO	ENVO:01000174	37.48	degree	UO	UO:0000185	111.9	degree	UO	UO:0000185	1550	meter	UO	UO:0000008	Literature Search	CHN_80411	CHN
Publication	publication	IAO	IAO:0000311	China	GAZ	GAZ:00002845	forest biome	ENVO	ENVO:01000174	37.5	degree	UO	UO:0000185	113.35	degree	UO	UO:0000185	1575	meter	UO	UO:0000008	Literature Search	CHN_80411	CHN
Publication	publication	IAO	IAO:0000311	China	GAZ	GAZ:00002845	forest biome	ENVO	ENVO:01000174	37.52	degree	UO	UO:0000185	111.78	degree	UO	UO:0000185	1484	meter	UO	UO:0000008	Literature Search	CHN_80411	CHN
Publication	publication	IAO	IAO:0000311	China	GAZ	GAZ:00002845	forest biome	ENVO	ENVO:01000174	37.52	degree	UO	UO:0000185	111.88	degree	UO	UO:0000185	1420	meter	UO	UO:0000008	Literature Search	CHN_80411	CHN
Publication	publication	IAO	IAO:0000311	China	GAZ	GAZ:00002845	forest biome	ENVO	ENVO:01000174	37.57	degree	UO	UO:0000185	111.68	degree	UO	UO:0000185	1670	meter	UO	UO:0000008	Literature Search	CHN_80411	CHN
Publication	publication	IAO	IAO:0000311	China	GAZ	GAZ:00002845	forest biome	ENVO	ENVO:01000174	37.58	degree	UO	UO:0000185	111.7	degree	UO	UO:0000185	1452	meter	UO	UO:0000008	Literature Search	CHN_80411	CHN
Publication	publication	IAO	IAO:0000311	China	GAZ	GAZ:00002845	forest biome	ENVO	ENVO:01000174	37.63	degree	UO	UO:0000185	111.88	degree	UO	UO:0000185	1650	meter	UO	UO:0000008	Literature Search	CHN_80411	CHN
Publication	publication	IAO	IAO:0000311	China	GAZ	GAZ:00002845	forest biome	ENVO	ENVO:01000174	37.67	degree	UO	UO:0000185	111.45	degree	UO	UO:0000185	1810	meter	UO	UO:0000008	Literature Search	CHN_80411	CHN
Publication	publication	IAO	IAO:0000311	China	GAZ	GAZ:00002845	forest biome	ENVO	ENVO:01000174	37.67	degree	UO	UO:0000185	111.88	degree	UO	UO:0000185	1500	meter	UO	UO:0000008	Literature Search	CHN_80411	CHN
Publication	publication	IAO	IAO:0000311	China	GAZ	GAZ:00002845	forest biome	ENVO	ENVO:01000174	37.7	degree	UO	UO:0000185	111.48	degree	UO	UO:0000185	1022	meter	UO	UO:0000008	Literature Search	CHN_80411	CHN
Publication	publication	IAO	IAO:0000311	China	GAZ	GAZ:00002845	forest biome	ENVO	ENVO:01000174	37.7	degree	UO	UO:0000185	111.83	degree	UO	UO:0000185	1691	meter	UO	UO:0000008	Literature Search	CHN_80411	CHN
Publication	publication	IAO	IAO:0000311	China	GAZ	GAZ:00002845	forest biome	ENVO	ENVO:01000174	37.77	degree	UO	UO:0000185	111.67	degree	UO	UO:0000185	1630	meter	UO	UO:0000008	Literature Search	CHN_80411	CHN
Publication	publication	IAO	IAO:0000311	China	GAZ	GAZ:00002845	forest biome	ENVO	ENVO:01000174	37.77	degree	UO	UO:0000185	111.75	degree	UO	UO:0000185	2020	meter	UO	UO:0000008	Literature Search	CHN_80411	CHN
Publication	publication	IAO	IAO:0000311	China	GAZ	GAZ:00002845	forest biome	ENVO	ENVO:01000174	37.77	degree	UO	UO:0000185	111.83	degree	UO	UO:0000185	1900	meter	UO	UO:0000008	Literature Search	CHN_80411	CHN
Publication	publication	IAO	IAO:0000311	China	GAZ	GAZ:00002845	forest biome	ENVO	ENVO:01000174	37.78	degree	UO	UO:0000185	111.92	degree	UO	UO:0000185	1880	meter	UO	UO:0000008	Literature Search	CHN_80411	CHN
Publication	publication	IAO	IAO:0000311	China	GAZ	GAZ:00002845	forest biome	ENVO	ENVO:01000174	37.9	degree	UO	UO:0000185	111.32	degree	UO	UO:0000185	1621	meter	UO	UO:0000008	Literature Search	CHN_80411	CHN
Publication	publication	IAO	IAO:0000311	China	GAZ	GAZ:00002845	forest biome	ENVO	ENVO:01000174	38.07	degree	UO	UO:0000185	111.48	degree	UO	UO:0000185	2120	meter	UO	UO:0000008	Literature Search	CHN_80411	CHN
Publication	publication	IAO	IAO:0000311	China	GAZ	GAZ:00002845	forest biome	ENVO	ENVO:01000174	38.1	degree	UO	UO:0000185	112.3	degree	UO	UO:0000185	1630	meter	UO	UO:0000008	Literature Search	CHN_80411	CHN
Publication	publication	IAO	IAO:0000311	China	GAZ	GAZ:00002845	forest biome	ENVO	ENVO:01000174	38.12	degree	UO	UO:0000185	112.42	degree	UO	UO:0000185	1410	meter	UO	UO:0000008	Literature Search	CHN_80411	CHN
Publication	publication	IAO	IAO:0000311	China	GAZ	GAZ:00002845	forest biome	ENVO	ENVO:01000174	38.18	degree	UO	UO:0000185	111.32	degree	UO	UO:0000185	1710	meter	UO	UO:0000008	Literature Search	CHN_81013	CHN
Publication	publication	IAO	IAO:0000311	China	GAZ	GAZ:00002845	forest biome	ENVO	ENVO:01000174	38.2	degree	UO	UO:0000185	111.33	degree	UO	UO:0000185	1990	meter	UO	UO:0000008	Literature Search	CHN_81013	CHN
Publication	publication	IAO	IAO:0000311	China	GAZ	GAZ:00002845	forest biome	ENVO	ENVO:01000174	38.8	degree	UO	UO:0000185	112.07	degree	UO	UO:0000185	2117	meter	UO	UO:0000008	Literature Search	CHN_80813	CHN
Publication	publication	IAO	IAO:0000311	China	GAZ	GAZ:00002845	forest biome	ENVO	ENVO:01000174	37.5	degree	UO	UO:0000185	111.1	degree	UO	UO:0000185	1785	meter	UO	UO:0000008	Literature Search	CHN_80411	CHN
Publication	publication	IAO	IAO:0000311	China	GAZ	GAZ:00002845	forest biome	ENVO	ENVO:01000174	36.5	degree	UO	UO:0000185	112.3	degree	UO	UO:0000185	1810	meter	UO	UO:0000008	Literature Search	CHN_80411	CHN
Publication	publication	IAO	IAO:0000311	China	GAZ	GAZ:00002845	forest biome	ENVO	ENVO:01000174	36.7	degree	UO	UO:0000185	112	degree	UO	UO:0000185	1400	meter	UO	UO:0000008	Literature Search	CHN_80411	CHN
Publication	publication	IAO	IAO:0000311	China	GAZ	GAZ:00002845	forest biome	ENVO	ENVO:01000174	33.2	degree	UO	UO:0000185	104.2	degree	UO	UO:0000185	2160	meter	UO	UO:0000008	Literature Search	CHN_81017	CHN
Publication	publication	IAO	IAO:0000311	China	GAZ	GAZ:00002845	forest biome	ENVO	ENVO:01000174	32.6	degree	UO	UO:0000185	103	degree	UO	UO:0000185	2600	meter	UO	UO:0000008	Literature Search	CHN_81017	CHN
Publication	publication	IAO	IAO:0000311	China	GAZ	GAZ:00002845	forest biome	ENVO	ENVO:01000174	33	degree	UO	UO:0000185	108.2	degree	UO	UO:0000185	1800	meter	UO	UO:0000008	Literature Search	CHN_80417	CHN
Publication	publication	IAO	IAO:0000311	China	GAZ	GAZ:00002845	forest biome	ENVO	ENVO:01000174	33.6	degree	UO	UO:0000185	111.6	degree	UO	UO:0000185	1296	meter	UO	UO:0000008	Literature Search	CHN_80434	CHN
Publication	publication	IAO	IAO:0000311	China	GAZ	GAZ:00002845	forest biome	ENVO	ENVO:01000174	33.6	degree	UO	UO:0000185	111.3	degree	UO	UO:0000185	1080	meter	UO	UO:0000008	Literature Search	CHN_80434	CHN
Publication	publication	IAO	IAO:0000311	China	GAZ	GAZ:00002845	forest biome	ENVO	ENVO:01000174	31.6	degree	UO	UO:0000185	114.8	degree	UO	UO:0000185	500	meter	UO	UO:0000008	Literature Search	CHN_80415	CHN
Publication	publication	IAO	IAO:0000311	China	GAZ	GAZ:00002845	forest biome	ENVO	ENVO:01000174	33.5	degree	UO	UO:0000185	111.7	degree	UO	UO:0000185	1142	meter	UO	UO:0000008	Literature Search	CHN_80434	CHN
Publication	publication	IAO	IAO:0000311	China	GAZ	GAZ:00002845	forest biome	ENVO	ENVO:01000174	28.7	degree	UO	UO:0000185	96.7	degree	UO	UO:0000185	2075	meter	UO	UO:0000008	Literature Search	CHN_81003	CHN
Publication	publication	IAO	IAO:0000311	China	GAZ	GAZ:00002845	forest biome	ENVO	ENVO:01000174	32.3	degree	UO	UO:0000185	106.8	degree	UO	UO:0000185	1635	meter	UO	UO:0000008	Literature Search	CHN_80417	CHN
Publication	publication	IAO	IAO:0000311	China	GAZ	GAZ:00002845	forest biome	ENVO	ENVO:01000174	31.7	degree	UO	UO:0000185	110.6	degree	UO	UO:0000185	1827	meter	UO	UO:0000008	Literature Search	CHN_80417	CHN
Publication	publication	IAO	IAO:0000311	China	GAZ	GAZ:00002845	forest biome	ENVO	ENVO:01000174	32	degree	UO	UO:0000185	110.7	degree	UO	UO:0000185	1600	meter	UO	UO:0000008	Literature Search	CHN_80417	CHN
Publication	publication	IAO	IAO:0000311	China	GAZ	GAZ:00002845	forest biome	ENVO	ENVO:01000174	31.13	degree	UO	UO:0000185	110.3	degree	UO	UO:0000185	1730	meter	UO	UO:0000008	Literature Search	CHN_80417	CHN
Publication	publication	IAO	IAO:0000311	China	GAZ	GAZ:00002845	forest biome	ENVO	ENVO:01000174	26.4	degree	UO	UO:0000185	106.7	degree	UO	UO:0000185	1093	meter	UO	UO:0000008	Literature Search	CHN_80101	CHN
Publication	publication	IAO	IAO:0000311	China	GAZ	GAZ:00002845	forest biome	ENVO	ENVO:01000174	28.2	degree	UO	UO:0000185	107	degree	UO	UO:0000185	1580	meter	UO	UO:0000008	Literature Search	CHN_80101	CHN
Publication	publication	IAO	IAO:0000311	China	GAZ	GAZ:00002845	forest biome	ENVO	ENVO:01000174	26.25	degree	UO	UO:0000185	107.98	degree	UO	UO:0000185	600	meter	UO	UO:0000008	Literature Search	CHN_80101	CHN
Publication	publication	IAO	IAO:0000311	China	GAZ	GAZ:00002845	forest biome	ENVO	ENVO:01000174	28.1	degree	UO	UO:0000185	106.8	degree	UO	UO:0000185	1985	meter	UO	UO:0000008	Literature Search	CHN_80101	CHN
Publication	publication	IAO	IAO:0000311	China	GAZ	GAZ:00002845	forest biome	ENVO	ENVO:01000174	26.8	degree	UO	UO:0000185	104.2	degree	UO	UO:0000185	2150	meter	UO	UO:0000008	Literature Search	CHN_80101	CHN
Publication	publication	IAO	IAO:0000311	China	GAZ	GAZ:00002845	forest biome	ENVO	ENVO:01000174	26	degree	UO	UO:0000185	108	degree	UO	UO:0000185	1420	meter	UO	UO:0000008	Literature Search	CHN_80101	CHN
Publication	publication	IAO	IAO:0000311	China	GAZ	GAZ:00002845	forest biome	ENVO	ENVO:01000174	29.1	degree	UO	UO:0000185	110.4	degree	UO	UO:0000185	500	meter	UO	UO:0000008	Literature Search	CHN_80101	CHN
Publication	publication	IAO	IAO:0000311	China	GAZ	GAZ:00002845	forest biome	ENVO	ENVO:01000174	29.3	degree	UO	UO:0000185	110.1	degree	UO	UO:0000185	1210	meter	UO	UO:0000008	Literature Search	CHN_80101	CHN
Publication	publication	IAO	IAO:0000311	China	GAZ	GAZ:00002845	forest biome	ENVO	ENVO:01000174	27.1	degree	UO	UO:0000185	117.3	degree	UO	UO:0000185	1330	meter	UO	UO:0000008	Literature Search	CHN_40118	CHN
Publication	publication	IAO	IAO:0000311	China	GAZ	GAZ:00002845	forest biome	ENVO	ENVO:01000174	27.3	degree	UO	UO:0000185	117.3	degree	UO	UO:0000185	470	meter	UO	UO:0000008	Literature Search	CHN_40118	CHN
Publication	publication	IAO	IAO:0000311	China	GAZ	GAZ:00002845	forest biome	ENVO	ENVO:01000174	27.1	degree	UO	UO:0000185	99.2	degree	UO	UO:0000185	2518	meter	UO	UO:0000008	Literature Search	CHN_40137	CHN
Publication	publication	IAO	IAO:0000311	China	GAZ	GAZ:00002845	forest biome	ENVO	ENVO:01000174	27.7	degree	UO	UO:0000185	99.7	degree	UO	UO:0000185	2600	meter	UO	UO:0000008	Literature Search	CHN_80509	CHN
Publication	publication	IAO	IAO:0000311	China	GAZ	GAZ:00002845	forest biome	ENVO	ENVO:01000174	29	degree	UO	UO:0000185	101.5	degree	UO	UO:0000185	3800	meter	UO	UO:0000008	Literature Search	CHN_81017	CHN
Publication	publication	IAO	IAO:0000311	China	GAZ	GAZ:00002845	forest biome	ENVO	ENVO:01000174	27.9	degree	UO	UO:0000185	101.2	degree	UO	UO:0000185	3800	meter	UO	UO:0000008	Literature Search	CHN_80509	CHN
Publication	publication	IAO	IAO:0000311	China	GAZ	GAZ:00002845	forest biome	ENVO	ENVO:01000174	28.6	degree	UO	UO:0000185	97.4	degree	UO	UO:0000185	3000	meter	UO	UO:0000008	Literature Search	CHN_80514	CHN
Publication	publication	IAO	IAO:0000311	China	GAZ	GAZ:00002845	forest biome	ENVO	ENVO:01000174	29.7	degree	UO	UO:0000185	96.1	degree	UO	UO:0000185	3281	meter	UO	UO:0000008	Literature Search	CHN_80514	CHN
Publication	publication	IAO	IAO:0000311	China	GAZ	GAZ:00002845	forest biome	ENVO	ENVO:01000174	29.8	degree	UO	UO:0000185	95.7	degree	UO	UO:0000185	3020	meter	UO	UO:0000008	Literature Search	CHN_81003	CHN
Publication	publication	IAO	IAO:0000311	China	GAZ	GAZ:00002845	forest biome	ENVO	ENVO:01000174	29.5	degree	UO	UO:0000185	94.3	degree	UO	UO:0000185	2925	meter	UO	UO:0000008	Literature Search	CHN_80514	CHN
Publication	publication	IAO	IAO:0000311	China	GAZ	GAZ:00002845	forest biome	ENVO	ENVO:01000174	27.9	degree	UO	UO:0000185	85.9	degree	UO	UO:0000185	2375	meter	UO	UO:0000008	Literature Search	CHN_40401	CHN
Publication	publication	IAO	IAO:0000311	China	GAZ	GAZ:00002845	forest biome	ENVO	ENVO:01000174	27.9	degree	UO	UO:0000185	91.9	degree	UO	UO:0000185	3103	meter	UO	UO:0000008	Literature Search	CHN_80514	CHN
Publication	publication	IAO	IAO:0000311	China	GAZ	GAZ:00002845	forest biome	ENVO	ENVO:01000174	28.6	degree	UO	UO:0000185	97.4	degree	UO	UO:0000185	1900	meter	UO	UO:0000008	Literature Search	CHN_80514	CHN
Publication	publication	IAO	IAO:0000311	China	GAZ	GAZ:00002845	forest biome	ENVO	ENVO:01000174	30.2	degree	UO	UO:0000185	94.9	degree	UO	UO:0000185	2670	meter	UO	UO:0000008	Literature Search	CHN_80514	CHN
Publication	publication	IAO	IAO:0000311	China	GAZ	GAZ:00002845	forest biome	ENVO	ENVO:01000174	28.9	degree	UO	UO:0000185	85.2	degree	UO	UO:0000185	2980	meter	UO	UO:0000008	Literature Search	CHN_81003	CHN
Publication	publication	IAO	IAO:0000311	China	GAZ	GAZ:00002845	forest biome	ENVO	ENVO:01000174	28.4	degree	UO	UO:0000185	97	degree	UO	UO:0000185	2020	meter	UO	UO:0000008	Literature Search	CHN_80514	CHN
Publication	publication	IAO	IAO:0000311	China	GAZ	GAZ:00002845	forest biome	ENVO	ENVO:01000174	27.9	degree	UO	UO:0000185	85.9	degree	UO	UO:0000185	2020	meter	UO	UO:0000008	Literature Search	CHN_40401	CHN
Publication	publication	IAO	IAO:0000311	China	GAZ	GAZ:00002845	forest biome	ENVO	ENVO:01000174	28.3	degree	UO	UO:0000185	103.4	degree	UO	UO:0000185	1900	meter	UO	UO:0000008	Literature Search	CHN_80518	CHN
Publication	publication	IAO	IAO:0000311	China	GAZ	GAZ:00002845	forest biome	ENVO	ENVO:01000174	28.8	degree	UO	UO:0000185	103.5	degree	UO	UO:0000185	1520	meter	UO	UO:0000008	Literature Search	CHN_80518	CHN
Publication	publication	IAO	IAO:0000311	China	GAZ	GAZ:00002845	forest biome	ENVO	ENVO:01000174	28.63	degree	UO	UO:0000185	106.38	degree	UO	UO:0000185	1200	meter	UO	UO:0000008	Literature Search	CHN_80101	CHN
Publication	publication	IAO	IAO:0000311	China	GAZ	GAZ:00002845	forest biome	ENVO	ENVO:01000174	30.25	degree	UO	UO:0000185	120.17	degree	UO	UO:0000185	245	meter	UO	UO:0000008	Literature Search	CHN_80415	CHN
Publication	publication	IAO	IAO:0000311	China	GAZ	GAZ:00002845	forest biome	ENVO	ENVO:01000174	29.48	degree	UO	UO:0000185	119.27	degree	UO	UO:0000185	483	meter	UO	UO:0000008	Literature Search	CHN_80415	CHN
Publication	publication	IAO	IAO:0000311	China	GAZ	GAZ:00002845	forest biome	ENVO	ENVO:01000174	24.75	degree	UO	UO:0000185	106	degree	UO	UO:0000185	965	meter	UO	UO:0000008	Literature Search	CHN_80102	CHN
Publication	publication	IAO	IAO:0000311	China	GAZ	GAZ:00002845	forest biome	ENVO	ENVO:01000174	25	degree	UO	UO:0000185	105.8	degree	UO	UO:0000185	540	meter	UO	UO:0000008	Literature Search	CHN_80102	CHN
Publication	publication	IAO	IAO:0000311	China	GAZ	GAZ:00002845	forest biome	ENVO	ENVO:01000174	28.32	degree	UO	UO:0000185	105.87	degree	UO	UO:0000185	1543	meter	UO	UO:0000008	Literature Search	CHN_80101	CHN
Publication	publication	IAO	IAO:0000311	China	GAZ	GAZ:00002845	forest biome	ENVO	ENVO:01000174	28.32	degree	UO	UO:0000185	105.7	degree	UO	UO:0000185	1400	meter	UO	UO:0000008	Literature Search	CHN_80101	CHN
Publication	publication	IAO	IAO:0000311	China	GAZ	GAZ:00002845	forest biome	ENVO	ENVO:01000174	28.35	degree	UO	UO:0000185	105.83	degree	UO	UO:0000185	1073	meter	UO	UO:0000008	Literature Search	CHN_80101	CHN
Publication	publication	IAO	IAO:0000311	China	GAZ	GAZ:00002845	forest biome	ENVO	ENVO:01000174	28.53	degree	UO	UO:0000185	106.2	degree	UO	UO:0000185	800	meter	UO	UO:0000008	Literature Search	CHN_80101	CHN
Publication	publication	IAO	IAO:0000311	China	GAZ	GAZ:00002845	forest biome	ENVO	ENVO:01000174	28.65	degree	UO	UO:0000185	106.17	degree	UO	UO:0000185	840	meter	UO	UO:0000008	Literature Search	CHN_80101	CHN
Publication	publication	IAO	IAO:0000311	China	GAZ	GAZ:00002845	forest biome	ENVO	ENVO:01000174	25.5	degree	UO	UO:0000185	108.45	degree	UO	UO:0000185	750	meter	UO	UO:0000008	Literature Search	CHN_40118	CHN
Publication	publication	IAO	IAO:0000311	China	GAZ	GAZ:00002845	forest biome	ENVO	ENVO:01000174	25.58	degree	UO	UO:0000185	108.33	degree	UO	UO:0000185	1200	meter	UO	UO:0000008	Literature Search	CHN_40118	CHN
Publication	publication	IAO	IAO:0000311	China	GAZ	GAZ:00002845	forest biome	ENVO	ENVO:01000174	25.62	degree	UO	UO:0000185	108.28	degree	UO	UO:0000185	1400	meter	UO	UO:0000008	Literature Search	CHN_40118	CHN
Publication	publication	IAO	IAO:0000311	China	GAZ	GAZ:00002845	forest biome	ENVO	ENVO:01000174	26.2	degree	UO	UO:0000185	107.97	degree	UO	UO:0000185	560	meter	UO	UO:0000008	Literature Search	CHN_80101	CHN
Publication	publication	IAO	IAO:0000311	China	GAZ	GAZ:00002845	forest biome	ENVO	ENVO:01000174	26.23	degree	UO	UO:0000185	108	degree	UO	UO:0000185	892	meter	UO	UO:0000008	Literature Search	CHN_80101	CHN
Publication	publication	IAO	IAO:0000311	China	GAZ	GAZ:00002845	forest biome	ENVO	ENVO:01000174	26.27	degree	UO	UO:0000185	107.93	degree	UO	UO:0000185	1080	meter	UO	UO:0000008	Literature Search	CHN_80101	CHN
Publication	publication	IAO	IAO:0000311	China	GAZ	GAZ:00002845	forest biome	ENVO	ENVO:01000174	26.3	degree	UO	UO:0000185	107.97	degree	UO	UO:0000185	900	meter	UO	UO:0000008	Literature Search	CHN_80101	CHN
Publication	publication	IAO	IAO:0000311	China	GAZ	GAZ:00002845	forest biome	ENVO	ENVO:01000174	29.22	degree	UO	UO:0000185	107.43	degree	UO	UO:0000185	1415	meter	UO	UO:0000008	Literature Search	CHN_80101	CHN
Publication	publication	IAO	IAO:0000311	China	GAZ	GAZ:00002845	forest biome	ENVO	ENVO:01000174	28.68	degree	UO	UO:0000185	107.72	degree	UO	UO:0000185	1280	meter	UO	UO:0000008	Literature Search	CHN_80101	CHN
Publication	publication	IAO	IAO:0000311	China	GAZ	GAZ:00002845	forest biome	ENVO	ENVO:01000174	25.9	degree	UO	UO:0000185	107.68	degree	UO	UO:0000185	1340	meter	UO	UO:0000008	Literature Search	CHN_40118	CHN
Publication	publication	IAO	IAO:0000311	China	GAZ	GAZ:00002845	forest biome	ENVO	ENVO:01000174	27.13	degree	UO	UO:0000185	104.57	degree	UO	UO:0000185	1900	meter	UO	UO:0000008	Literature Search	CHN_80101	CHN
Publication	publication	IAO	IAO:0000311	China	GAZ	GAZ:00002845	forest biome	ENVO	ENVO:01000174	26.95	degree	UO	UO:0000185	107.63	degree	UO	UO:0000185	1190	meter	UO	UO:0000008	Literature Search	CHN_80101	CHN
Publication	publication	IAO	IAO:0000311	China	GAZ	GAZ:00002845	forest biome	ENVO	ENVO:01000174	26.45	degree	UO	UO:0000185	108.55	degree	UO	UO:0000185	870	meter	UO	UO:0000008	Literature Search	CHN_40118	CHN
Publication	publication	IAO	IAO:0000311	China	GAZ	GAZ:00002845	forest biome	ENVO	ENVO:01000174	26.52	degree	UO	UO:0000185	108.83	degree	UO	UO:0000185	700	meter	UO	UO:0000008	Literature Search	CHN_80101	CHN
Publication	publication	IAO	IAO:0000311	China	GAZ	GAZ:00002845	forest biome	ENVO	ENVO:01000174	26.73	degree	UO	UO:0000185	108.72	degree	UO	UO:0000185	700	meter	UO	UO:0000008	Literature Search	CHN_40118	CHN
Publication	publication	IAO	IAO:0000311	China	GAZ	GAZ:00002845	forest biome	ENVO	ENVO:01000174	26.55	degree	UO	UO:0000185	109.38	degree	UO	UO:0000185	860	meter	UO	UO:0000008	Literature Search	CHN_40118	CHN
Publication	publication	IAO	IAO:0000311	China	GAZ	GAZ:00002845	forest biome	ENVO	ENVO:01000174	26.52	degree	UO	UO:0000185	107.98	degree	UO	UO:0000185	950	meter	UO	UO:0000008	Literature Search	CHN_80101	CHN
Publication	publication	IAO	IAO:0000311	China	GAZ	GAZ:00002845	forest biome	ENVO	ENVO:01000174	26.33	degree	UO	UO:0000185	108.17	degree	UO	UO:0000185	1600	meter	UO	UO:0000008	Literature Search	CHN_80101	CHN
Publication	publication	IAO	IAO:0000311	China	GAZ	GAZ:00002845	forest biome	ENVO	ENVO:01000174	26.42	degree	UO	UO:0000185	108.27	degree	UO	UO:0000185	1430	meter	UO	UO:0000008	Literature Search	CHN_80101	CHN
Publication	publication	IAO	IAO:0000311	China	GAZ	GAZ:00002845	forest biome	ENVO	ENVO:01000174	26.52	degree	UO	UO:0000185	108.23	degree	UO	UO:0000185	1865	meter	UO	UO:0000008	Literature Search	CHN_80101	CHN
Publication	publication	IAO	IAO:0000311	China	GAZ	GAZ:00002845	forest biome	ENVO	ENVO:01000174	26.4	degree	UO	UO:0000185	108.2	degree	UO	UO:0000185	915	meter	UO	UO:0000008	Literature Search	CHN_80101	CHN
Publication	publication	IAO	IAO:0000311	China	GAZ	GAZ:00002845	forest biome	ENVO	ENVO:01000174	26.3	degree	UO	UO:0000185	108	degree	UO	UO:0000185	1785	meter	UO	UO:0000008	Literature Search	CHN_80101	CHN
Publication	publication	IAO	IAO:0000311	China	GAZ	GAZ:00002845	forest biome	ENVO	ENVO:01000174	25.95	degree	UO	UO:0000185	108.92	degree	UO	UO:0000185	490	meter	UO	UO:0000008	Literature Search	CHN_40118	CHN
Publication	publication	IAO	IAO:0000311	China	GAZ	GAZ:00002845	forest biome	ENVO	ENVO:01000174	25.95	degree	UO	UO:0000185	108.97	degree	UO	UO:0000185	780	meter	UO	UO:0000008	Literature Search	CHN_40118	CHN
Publication	publication	IAO	IAO:0000311	China	GAZ	GAZ:00002845	forest biome	ENVO	ENVO:01000174	26.02	degree	UO	UO:0000185	109.37	degree	UO	UO:0000185	800	meter	UO	UO:0000008	Literature Search	CHN_40118	CHN
Publication	publication	IAO	IAO:0000311	China	GAZ	GAZ:00002845	forest biome	ENVO	ENVO:01000174	26.08	degree	UO	UO:0000185	109.4	degree	UO	UO:0000185	780	meter	UO	UO:0000008	Literature Search	CHN_40118	CHN
Publication	publication	IAO	IAO:0000311	China	GAZ	GAZ:00002845	forest biome	ENVO	ENVO:01000174	26.2	degree	UO	UO:0000185	109.28	degree	UO	UO:0000185	670	meter	UO	UO:0000008	Literature Search	CHN_40118	CHN
Publication	publication	IAO	IAO:0000311	China	GAZ	GAZ:00002845	forest biome	ENVO	ENVO:01000174	26.23	degree	UO	UO:0000185	109.32	degree	UO	UO:0000185	750	meter	UO	UO:0000008	Literature Search	CHN_40118	CHN
Publication	publication	IAO	IAO:0000311	China	GAZ	GAZ:00002845	forest biome	ENVO	ENVO:01000174	25.22	degree	UO	UO:0000185	107.78	degree	UO	UO:0000185	800	meter	UO	UO:0000008	Literature Search	CHN_40118	CHN
Publication	publication	IAO	IAO:0000311	China	GAZ	GAZ:00002845	forest biome	ENVO	ENVO:01000174	25.22	degree	UO	UO:0000185	107.92	degree	UO	UO:0000185	800	meter	UO	UO:0000008	Literature Search	CHN_40118	CHN
Publication	publication	IAO	IAO:0000311	China	GAZ	GAZ:00002845	forest biome	ENVO	ENVO:01000174	25.22	degree	UO	UO:0000185	107.95	degree	UO	UO:0000185	815	meter	UO	UO:0000008	Literature Search	CHN_40118	CHN
Publication	publication	IAO	IAO:0000311	China	GAZ	GAZ:00002845	forest biome	ENVO	ENVO:01000174	25.22	degree	UO	UO:0000185	107.98	degree	UO	UO:0000185	750	meter	UO	UO:0000008	Literature Search	CHN_40118	CHN
Publication	publication	IAO	IAO:0000311	China	GAZ	GAZ:00002845	forest biome	ENVO	ENVO:01000174	25.25	degree	UO	UO:0000185	107.95	degree	UO	UO:0000185	790	meter	UO	UO:0000008	Literature Search	CHN_40118	CHN
Publication	publication	IAO	IAO:0000311	China	GAZ	GAZ:00002845	forest biome	ENVO	ENVO:01000174	25.25	degree	UO	UO:0000185	107.98	degree	UO	UO:0000185	850	meter	UO	UO:0000008	Literature Search	CHN_40118	CHN
Publication	publication	IAO	IAO:0000311	China	GAZ	GAZ:00002845	forest biome	ENVO	ENVO:01000174	25.3	degree	UO	UO:0000185	107.87	degree	UO	UO:0000185	900	meter	UO	UO:0000008	Literature Search	CHN_40118	CHN
Publication	publication	IAO	IAO:0000311	China	GAZ	GAZ:00002845	forest biome	ENVO	ENVO:01000174	25.33	degree	UO	UO:0000185	107.92	degree	UO	UO:0000185	953	meter	UO	UO:0000008	Literature Search	CHN_40118	CHN
Publication	publication	IAO	IAO:0000311	China	GAZ	GAZ:00002845	forest biome	ENVO	ENVO:01000174	25.37	degree	UO	UO:0000185	108.07	degree	UO	UO:0000185	600	meter	UO	UO:0000008	Literature Search	CHN_40118	CHN
Publication	publication	IAO	IAO:0000311	China	GAZ	GAZ:00002845	forest biome	ENVO	ENVO:01000174	25.37	degree	UO	UO:0000185	108.13	degree	UO	UO:0000185	650	meter	UO	UO:0000008	Literature Search	CHN_40118	CHN
Publication	publication	IAO	IAO:0000311	China	GAZ	GAZ:00002845	forest biome	ENVO	ENVO:01000174	25.4	degree	UO	UO:0000185	107.98	degree	UO	UO:0000185	700	meter	UO	UO:0000008	Literature Search	CHN_40118	CHN
Publication	publication	IAO	IAO:0000311	China	GAZ	GAZ:00002845	forest biome	ENVO	ENVO:01000174	25.4	degree	UO	UO:0000185	108.02	degree	UO	UO:0000185	760	meter	UO	UO:0000008	Literature Search	CHN_40118	CHN
Publication	publication	IAO	IAO:0000311	China	GAZ	GAZ:00002845	forest biome	ENVO	ENVO:01000174	25.43	degree	UO	UO:0000185	107.67	degree	UO	UO:0000185	970	meter	UO	UO:0000008	Literature Search	CHN_80101	CHN
Publication	publication	IAO	IAO:0000311	China	GAZ	GAZ:00002845	forest biome	ENVO	ENVO:01000174	25.43	degree	UO	UO:0000185	108.13	degree	UO	UO:0000185	850	meter	UO	UO:0000008	Literature Search	CHN_40118	CHN
Publication	publication	IAO	IAO:0000311	China	GAZ	GAZ:00002845	forest biome	ENVO	ENVO:01000174	25.47	degree	UO	UO:0000185	107.78	degree	UO	UO:0000185	700	meter	UO	UO:0000008	Literature Search	CHN_80101	CHN
Publication	publication	IAO	IAO:0000311	China	GAZ	GAZ:00002845	forest biome	ENVO	ENVO:01000174	25.52	degree	UO	UO:0000185	108.1	degree	UO	UO:0000185	800	meter	UO	UO:0000008	Literature Search	CHN_80101	CHN
Publication	publication	IAO	IAO:0000311	China	GAZ	GAZ:00002845	forest biome	ENVO	ENVO:01000174	25.52	degree	UO	UO:0000185	108.13	degree	UO	UO:0000185	800	meter	UO	UO:0000008	Literature Search	CHN_80101	CHN
Publication	publication	IAO	IAO:0000311	China	GAZ	GAZ:00002845	forest biome	ENVO	ENVO:01000174	25.55	degree	UO	UO:0000185	107.03	degree	UO	UO:0000185	1500	meter	UO	UO:0000008	Literature Search	CHN_80101	CHN
Publication	publication	IAO	IAO:0000311	China	GAZ	GAZ:00002845	forest biome	ENVO	ENVO:01000174	25.55	degree	UO	UO:0000185	107.88	degree	UO	UO:0000185	1000	meter	UO	UO:0000008	Literature Search	CHN_80101	CHN
Publication	publication	IAO	IAO:0000311	China	GAZ	GAZ:00002845	forest biome	ENVO	ENVO:01000174	25.55	degree	UO	UO:0000185	107.92	degree	UO	UO:0000185	650	meter	UO	UO:0000008	Literature Search	CHN_80101	CHN
Publication	publication	IAO	IAO:0000311	China	GAZ	GAZ:00002845	forest biome	ENVO	ENVO:01000174	25.55	degree	UO	UO:0000185	107.97	degree	UO	UO:0000185	540	meter	UO	UO:0000008	Literature Search	CHN_80101	CHN
Publication	publication	IAO	IAO:0000311	China	GAZ	GAZ:00002845	forest biome	ENVO	ENVO:01000174	25.58	degree	UO	UO:0000185	108.05	degree	UO	UO:0000185	850	meter	UO	UO:0000008	Literature Search	CHN_80101	CHN
Publication	publication	IAO	IAO:0000311	China	GAZ	GAZ:00002845	forest biome	ENVO	ENVO:01000174	25.58	degree	UO	UO:0000185	108.08	degree	UO	UO:0000185	700	meter	UO	UO:0000008	Literature Search	CHN_80101	CHN
Publication	publication	IAO	IAO:0000311	China	GAZ	GAZ:00002845	forest biome	ENVO	ENVO:01000174	26.37	degree	UO	UO:0000185	106.97	degree	UO	UO:0000185	1462	meter	UO	UO:0000008	Literature Search	CHN_80101	CHN
Publication	publication	IAO	IAO:0000311	China	GAZ	GAZ:00002845	forest biome	ENVO	ENVO:01000174	25.43	degree	UO	UO:0000185	106.97	degree	UO	UO:0000185	710	meter	UO	UO:0000008	Literature Search	CHN_80101	CHN
Publication	publication	IAO	IAO:0000311	China	GAZ	GAZ:00002845	forest biome	ENVO	ENVO:01000174	26.02	degree	UO	UO:0000185	107.13	degree	UO	UO:0000185	1090	meter	UO	UO:0000008	Literature Search	CHN_80101	CHN
Publication	publication	IAO	IAO:0000311	China	GAZ	GAZ:00002845	forest biome	ENVO	ENVO:01000174	25.75	degree	UO	UO:0000185	108.05	degree	UO	UO:0000185	754	meter	UO	UO:0000008	Literature Search	CHN_80101	CHN
Publication	publication	IAO	IAO:0000311	China	GAZ	GAZ:00002845	forest biome	ENVO	ENVO:01000174	26.02	degree	UO	UO:0000185	108.12	degree	UO	UO:0000185	1032	meter	UO	UO:0000008	Literature Search	CHN_80101	CHN
Publication	publication	IAO	IAO:0000311	China	GAZ	GAZ:00002845	forest biome	ENVO	ENVO:01000174	26.02	degree	UO	UO:0000185	108.2	degree	UO	UO:0000185	620	meter	UO	UO:0000008	Literature Search	CHN_80101	CHN
Publication	publication	IAO	IAO:0000311	China	GAZ	GAZ:00002845	forest biome	ENVO	ENVO:01000174	26.02	degree	UO	UO:0000185	107.93	degree	UO	UO:0000185	810	meter	UO	UO:0000008	Literature Search	CHN_80101	CHN
Publication	publication	IAO	IAO:0000311	China	GAZ	GAZ:00002845	forest biome	ENVO	ENVO:01000174	27.17	degree	UO	UO:0000185	108.05	degree	UO	UO:0000185	950	meter	UO	UO:0000008	Literature Search	CHN_40118	CHN
Publication	publication	IAO	IAO:0000311	China	GAZ	GAZ:00002845	forest biome	ENVO	ENVO:01000174	27.53	degree	UO	UO:0000185	108.45	degree	UO	UO:0000185	980	meter	UO	UO:0000008	Literature Search	CHN_40118	CHN
Publication	publication	IAO	IAO:0000311	China	GAZ	GAZ:00002845	forest biome	ENVO	ENVO:01000174	28.13	degree	UO	UO:0000185	109.25	degree	UO	UO:0000185	850	meter	UO	UO:0000008	Literature Search	CHN_80101	CHN
Publication	publication	IAO	IAO:0000311	China	GAZ	GAZ:00002845	forest biome	ENVO	ENVO:01000174	26.55	degree	UO	UO:0000185	108.32	degree	UO	UO:0000185	1619	meter	UO	UO:0000008	Literature Search	CHN_80101	CHN
Publication	publication	IAO	IAO:0000311	China	GAZ	GAZ:00002845	forest biome	ENVO	ENVO:01000174	26.73	degree	UO	UO:0000185	109.35	degree	UO	UO:0000185	500	meter	UO	UO:0000008	Literature Search	CHN_40118	CHN
Publication	publication	IAO	IAO:0000311	China	GAZ	GAZ:00002845	forest biome	ENVO	ENVO:01000174	27.1	degree	UO	UO:0000185	109.02	degree	UO	UO:0000185	700	meter	UO	UO:0000008	Literature Search	CHN_40118	CHN
Publication	publication	IAO	IAO:0000311	China	GAZ	GAZ:00002845	forest biome	ENVO	ENVO:01000174	27.7	degree	UO	UO:0000185	109.33	degree	UO	UO:0000185	420	meter	UO	UO:0000008	Literature Search	CHN_80101	CHN
Publication	publication	IAO	IAO:0000311	China	GAZ	GAZ:00002845	forest biome	ENVO	ENVO:01000174	25.03	degree	UO	UO:0000185	106.12	degree	UO	UO:0000185	885	meter	UO	UO:0000008	Literature Search	CHN_80101	CHN
Publication	publication	IAO	IAO:0000311	China	GAZ	GAZ:00002845	forest biome	ENVO	ENVO:01000174	25.07	degree	UO	UO:0000185	106.23	degree	UO	UO:0000185	680	meter	UO	UO:0000008	Literature Search	CHN_40118	CHN
Publication	publication	IAO	IAO:0000311	China	GAZ	GAZ:00002845	forest biome	ENVO	ENVO:01000174	27.02	degree	UO	UO:0000185	107.23	degree	UO	UO:0000185	740	meter	UO	UO:0000008	Literature Search	CHN_80101	CHN
Publication	publication	IAO	IAO:0000311	China	GAZ	GAZ:00002845	forest biome	ENVO	ENVO:01000174	27.02	degree	UO	UO:0000185	107.63	degree	UO	UO:0000185	1030	meter	UO	UO:0000008	Literature Search	CHN_80101	CHN
Publication	publication	IAO	IAO:0000311	China	GAZ	GAZ:00002845	forest biome	ENVO	ENVO:01000174	27.05	degree	UO	UO:0000185	107.58	degree	UO	UO:0000185	1210	meter	UO	UO:0000008	Literature Search	CHN_80101	CHN
Publication	publication	IAO	IAO:0000311	China	GAZ	GAZ:00002845	forest biome	ENVO	ENVO:01000174	27.13	degree	UO	UO:0000185	107.67	degree	UO	UO:0000185	1030	meter	UO	UO:0000008	Literature Search	CHN_80101	CHN
Publication	publication	IAO	IAO:0000311	China	GAZ	GAZ:00002845	forest biome	ENVO	ENVO:01000174	27.1	degree	UO	UO:0000185	106.7	degree	UO	UO:0000185	1500	meter	UO	UO:0000008	Literature Search	CHN_80101	CHN
Publication	publication	IAO	IAO:0000311	China	GAZ	GAZ:00002845	forest biome	ENVO	ENVO:01000174	28.35	degree	UO	UO:0000185	106.03	degree	UO	UO:0000185	1120	meter	UO	UO:0000008	Literature Search	CHN_80101	CHN
Publication	publication	IAO	IAO:0000311	China	GAZ	GAZ:00002845	forest biome	ENVO	ENVO:01000174	28.4	degree	UO	UO:0000185	106.03	degree	UO	UO:0000185	1180	meter	UO	UO:0000008	Literature Search	CHN_80101	CHN
Publication	publication	IAO	IAO:0000311	China	GAZ	GAZ:00002845	forest biome	ENVO	ENVO:01000174	28.4	degree	UO	UO:0000185	106.07	degree	UO	UO:0000185	1320	meter	UO	UO:0000008	Literature Search	CHN_80101	CHN
Publication	publication	IAO	IAO:0000311	China	GAZ	GAZ:00002845	forest biome	ENVO	ENVO:01000174	28.43	degree	UO	UO:0000185	106.07	degree	UO	UO:0000185	1100	meter	UO	UO:0000008	Literature Search	CHN_80101	CHN
Publication	publication	IAO	IAO:0000311	China	GAZ	GAZ:00002845	forest biome	ENVO	ENVO:01000174	28.43	degree	UO	UO:0000185	106.18	degree	UO	UO:0000185	1380	meter	UO	UO:0000008	Literature Search	CHN_80101	CHN
Publication	publication	IAO	IAO:0000311	China	GAZ	GAZ:00002845	forest biome	ENVO	ENVO:01000174	28.5	degree	UO	UO:0000185	106.32	degree	UO	UO:0000185	1360	meter	UO	UO:0000008	Literature Search	CHN_80101	CHN
Publication	publication	IAO	IAO:0000311	China	GAZ	GAZ:00002845	forest biome	ENVO	ENVO:01000174	28.53	degree	UO	UO:0000185	106.23	degree	UO	UO:0000185	990	meter	UO	UO:0000008	Literature Search	CHN_80101	CHN
Publication	publication	IAO	IAO:0000311	China	GAZ	GAZ:00002845	forest biome	ENVO	ENVO:01000174	28.57	degree	UO	UO:0000185	106.48	degree	UO	UO:0000185	1460	meter	UO	UO:0000008	Literature Search	CHN_80101	CHN
Publication	publication	IAO	IAO:0000311	China	GAZ	GAZ:00002845	forest biome	ENVO	ENVO:01000174	25.75	degree	UO	UO:0000185	104.62	degree	UO	UO:0000185	1186	meter	UO	UO:0000008	Literature Search	CHN_80102	CHN
Publication	publication	IAO	IAO:0000311	China	GAZ	GAZ:00002845	forest biome	ENVO	ENVO:01000174	28.25	degree	UO	UO:0000185	108.43	degree	UO	UO:0000185	740	meter	UO	UO:0000008	Literature Search	CHN_80101	CHN
Publication	publication	IAO	IAO:0000311	China	GAZ	GAZ:00002845	forest biome	ENVO	ENVO:01000174	28.68	degree	UO	UO:0000185	108.13	degree	UO	UO:0000185	727	meter	UO	UO:0000008	Literature Search	CHN_80101	CHN
Publication	publication	IAO	IAO:0000311	China	GAZ	GAZ:00002845	forest biome	ENVO	ENVO:01000174	28.97	degree	UO	UO:0000185	108.18	degree	UO	UO:0000185	760	meter	UO	UO:0000008	Literature Search	CHN_80101	CHN
Publication	publication	IAO	IAO:0000311	China	GAZ	GAZ:00002845	forest biome	ENVO	ENVO:01000174	27.97	degree	UO	UO:0000185	108.6	degree	UO	UO:0000185	1030	meter	UO	UO:0000008	Literature Search	CHN_80101	CHN
Publication	publication	IAO	IAO:0000311	China	GAZ	GAZ:00002845	forest biome	ENVO	ENVO:01000174	27.17	degree	UO	UO:0000185	108.3	degree	UO	UO:0000185	1010	meter	UO	UO:0000008	Literature Search	CHN_40118	CHN
Publication	publication	IAO	IAO:0000311	China	GAZ	GAZ:00002845	forest biome	ENVO	ENVO:01000174	25.4	degree	UO	UO:0000185	106.37	degree	UO	UO:0000185	1160	meter	UO	UO:0000008	Literature Search	CHN_80101	CHN
Publication	publication	IAO	IAO:0000311	China	GAZ	GAZ:00002845	forest biome	ENVO	ENVO:01000174	27.9	degree	UO	UO:0000185	108.65	degree	UO	UO:0000185	1072	meter	UO	UO:0000008	Literature Search	CHN_40118	CHN
Publication	publication	IAO	IAO:0000311	China	GAZ	GAZ:00002845	forest biome	ENVO	ENVO:01000174	25.77	degree	UO	UO:0000185	108.13	degree	UO	UO:0000185	851	meter	UO	UO:0000008	Literature Search	CHN_80101	CHN
Publication	publication	IAO	IAO:0000311	China	GAZ	GAZ:00002845	forest biome	ENVO	ENVO:01000174	25.9	degree	UO	UO:0000185	108.53	degree	UO	UO:0000185	864	meter	UO	UO:0000008	Literature Search	CHN_40118	CHN
Publication	publication	IAO	IAO:0000311	China	GAZ	GAZ:00002845	forest biome	ENVO	ENVO:01000174	25.98	degree	UO	UO:0000185	108.32	degree	UO	UO:0000185	645	meter	UO	UO:0000008	Literature Search	CHN_40118	CHN
Publication	publication	IAO	IAO:0000311	China	GAZ	GAZ:00002845	forest biome	ENVO	ENVO:01000174	26.08	degree	UO	UO:0000185	108.6	degree	UO	UO:0000185	1290	meter	UO	UO:0000008	Literature Search	CHN_40118	CHN
Publication	publication	IAO	IAO:0000311	China	GAZ	GAZ:00002845	forest biome	ENVO	ENVO:01000174	26.3	degree	UO	UO:0000185	108.48	degree	UO	UO:0000185	600	meter	UO	UO:0000008	Literature Search	CHN_80101	CHN
Publication	publication	IAO	IAO:0000311	China	GAZ	GAZ:00002845	forest biome	ENVO	ENVO:01000174	26.42	degree	UO	UO:0000185	108.47	degree	UO	UO:0000185	710	meter	UO	UO:0000008	Literature Search	CHN_40118	CHN
Publication	publication	IAO	IAO:0000311	China	GAZ	GAZ:00002845	forest biome	ENVO	ENVO:01000174	26.18	degree	UO	UO:0000185	110.17	degree	UO	UO:0000185	1390	meter	UO	UO:0000008	Literature Search	CHN_40118	CHN
Publication	publication	IAO	IAO:0000311	China	GAZ	GAZ:00002845	forest biome	ENVO	ENVO:01000174	26.35	degree	UO	UO:0000185	110.2	degree	UO	UO:0000185	650	meter	UO	UO:0000008	Literature Search	CHN_40118	CHN
Publication	publication	IAO	IAO:0000311	China	GAZ	GAZ:00002845	forest biome	ENVO	ENVO:01000174	26.53	degree	UO	UO:0000185	110.57	degree	UO	UO:0000185	870	meter	UO	UO:0000008	Literature Search	CHN_40118	CHN
Publication	publication	IAO	IAO:0000311	China	GAZ	GAZ:00002845	forest biome	ENVO	ENVO:01000174	26.2	degree	UO	UO:0000185	110.2	degree	UO	UO:0000185	1150	meter	UO	UO:0000008	Literature Search	CHN_40118	CHN
Publication	publication	IAO	IAO:0000311	China	GAZ	GAZ:00002845	forest biome	ENVO	ENVO:01000174	26.83	degree	UO	UO:0000185	109.75	degree	UO	UO:0000185	450	meter	UO	UO:0000008	Literature Search	CHN_80101	CHN
Publication	publication	IAO	IAO:0000311	China	GAZ	GAZ:00002845	forest biome	ENVO	ENVO:01000174	24.7	degree	UO	UO:0000185	111.55	degree	UO	UO:0000185	1120	meter	UO	UO:0000008	Literature Search	CHN_40118	CHN
Publication	publication	IAO	IAO:0000311	China	GAZ	GAZ:00002845	forest biome	ENVO	ENVO:01000174	24.9	degree	UO	UO:0000185	111.7	degree	UO	UO:0000185	550	meter	UO	UO:0000008	Literature Search	CHN_40118	CHN
Publication	publication	IAO	IAO:0000311	China	GAZ	GAZ:00002845	forest biome	ENVO	ENVO:01000174	25.02	degree	UO	UO:0000185	110.97	degree	UO	UO:0000185	910	meter	UO	UO:0000008	Literature Search	CHN_40118	CHN
Publication	publication	IAO	IAO:0000311	China	GAZ	GAZ:00002845	forest biome	ENVO	ENVO:01000174	25.2	degree	UO	UO:0000185	111.95	degree	UO	UO:0000185	1332	meter	UO	UO:0000008	Literature Search	CHN_40118	CHN
Publication	publication	IAO	IAO:0000311	China	GAZ	GAZ:00002845	forest biome	ENVO	ENVO:01000174	25.5	degree	UO	UO:0000185	111.37	degree	UO	UO:0000185	650	meter	UO	UO:0000008	Literature Search	CHN_40118	CHN
Publication	publication	IAO	IAO:0000311	China	GAZ	GAZ:00002845	forest biome	ENVO	ENVO:01000174	25.2	degree	UO	UO:0000185	111.3	degree	UO	UO:0000185	650	meter	UO	UO:0000008	Literature Search	CHN_40118	CHN
Publication	publication	IAO	IAO:0000311	China	GAZ	GAZ:00002845	forest biome	ENVO	ENVO:01000174	26.62	degree	UO	UO:0000185	109.52	degree	UO	UO:0000185	500	meter	UO	UO:0000008	Literature Search	CHN_80101	CHN
Publication	publication	IAO	IAO:0000311	China	GAZ	GAZ:00002845	forest biome	ENVO	ENVO:01000174	24.9	degree	UO	UO:0000185	112.8	degree	UO	UO:0000185	700	meter	UO	UO:0000008	Literature Search	CHN_40118	CHN
Publication	publication	IAO	IAO:0000311	China	GAZ	GAZ:00002845	forest biome	ENVO	ENVO:01000174	25.5	degree	UO	UO:0000185	113.78	degree	UO	UO:0000185	510	meter	UO	UO:0000008	Literature Search	CHN_40118	CHN
Publication	publication	IAO	IAO:0000311	China	GAZ	GAZ:00002845	forest biome	ENVO	ENVO:01000174	29.78	degree	UO	UO:0000185	110.13	degree	UO	UO:0000185	1440	meter	UO	UO:0000008	Literature Search	CHN_80101	CHN
Publication	publication	IAO	IAO:0000311	China	GAZ	GAZ:00002845	forest biome	ENVO	ENVO:01000174	25.88	degree	UO	UO:0000185	111.77	degree	UO	UO:0000185	430	meter	UO	UO:0000008	Literature Search	CHN_40118	CHN
Publication	publication	IAO	IAO:0000311	China	GAZ	GAZ:00002845	forest biome	ENVO	ENVO:01000174	26.43	degree	UO	UO:0000185	110.12	degree	UO	UO:0000185	870	meter	UO	UO:0000008	Literature Search	CHN_40118	CHN
Publication	publication	IAO	IAO:0000311	China	GAZ	GAZ:00002845	forest biome	ENVO	ENVO:01000174	26.72	degree	UO	UO:0000185	110.12	degree	UO	UO:0000185	740	meter	UO	UO:0000008	Literature Search	CHN_80101	CHN
Publication	publication	IAO	IAO:0000311	China	GAZ	GAZ:00002845	forest biome	ENVO	ENVO:01000174	26.72	degree	UO	UO:0000185	110.37	degree	UO	UO:0000185	768	meter	UO	UO:0000008	Literature Search	CHN_80101	CHN
Publication	publication	IAO	IAO:0000311	China	GAZ	GAZ:00002845	forest biome	ENVO	ENVO:01000174	26.78	degree	UO	UO:0000185	110.12	degree	UO	UO:0000185	860	meter	UO	UO:0000008	Literature Search	CHN_80101	CHN
Publication	publication	IAO	IAO:0000311	China	GAZ	GAZ:00002845	forest biome	ENVO	ENVO:01000174	26.93	degree	UO	UO:0000185	110.18	degree	UO	UO:0000185	880	meter	UO	UO:0000008	Literature Search	CHN_80101	CHN
Publication	publication	IAO	IAO:0000311	China	GAZ	GAZ:00002845	forest biome	ENVO	ENVO:01000174	29.1	degree	UO	UO:0000185	110.9	degree	UO	UO:0000185	390	meter	UO	UO:0000008	Literature Search	CHN_80101	CHN
Publication	publication	IAO	IAO:0000311	China	GAZ	GAZ:00002845	forest biome	ENVO	ENVO:01000174	26.35	degree	UO	UO:0000185	109.83	degree	UO	UO:0000185	580	meter	UO	UO:0000008	Literature Search	CHN_40118	CHN
Publication	publication	IAO	IAO:0000311	China	GAZ	GAZ:00002845	forest biome	ENVO	ENVO:01000174	26.7	degree	UO	UO:0000185	110.6	degree	UO	UO:0000185	1260	meter	UO	UO:0000008	Literature Search	CHN_40118	CHN
Publication	publication	IAO	IAO:0000311	China	GAZ	GAZ:00002845	forest biome	ENVO	ENVO:01000174	24.95	degree	UO	UO:0000185	112.87	degree	UO	UO:0000185	1050	meter	UO	UO:0000008	Literature Search	CHN_40118	CHN
Publication	publication	IAO	IAO:0000311	China	GAZ	GAZ:00002845	forest biome	ENVO	ENVO:01000174	24.98	degree	UO	UO:0000185	112.73	degree	UO	UO:0000185	1110	meter	UO	UO:0000008	Literature Search	CHN_40118	CHN
Publication	publication	IAO	IAO:0000311	China	GAZ	GAZ:00002845	forest biome	ENVO	ENVO:01000174	24.98	degree	UO	UO:0000185	112.82	degree	UO	UO:0000185	910	meter	UO	UO:0000008	Literature Search	CHN_40118	CHN
Publication	publication	IAO	IAO:0000311	China	GAZ	GAZ:00002845	forest biome	ENVO	ENVO:01000174	24.98	degree	UO	UO:0000185	112.98	degree	UO	UO:0000185	1480	meter	UO	UO:0000008	Literature Search	CHN_40118	CHN
Publication	publication	IAO	IAO:0000311	China	GAZ	GAZ:00002845	forest biome	ENVO	ENVO:01000174	28.73	degree	UO	UO:0000185	110.27	degree	UO	UO:0000185	600	meter	UO	UO:0000008	Literature Search	CHN_80101	CHN
Publication	publication	IAO	IAO:0000311	China	GAZ	GAZ:00002845	forest biome	ENVO	ENVO:01000174	28.82	degree	UO	UO:0000185	110.27	degree	UO	UO:0000185	570	meter	UO	UO:0000008	Literature Search	CHN_80101	CHN
Publication	publication	IAO	IAO:0000311	China	GAZ	GAZ:00002845	forest biome	ENVO	ENVO:01000174	26.25	degree	UO	UO:0000185	113.37	degree	UO	UO:0000185	570	meter	UO	UO:0000008	Literature Search	CHN_40118	CHN
Publication	publication	IAO	IAO:0000311	China	GAZ	GAZ:00002845	forest biome	ENVO	ENVO:01000174	28.13	degree	UO	UO:0000185	110.47	degree	UO	UO:0000185	700	meter	UO	UO:0000008	Literature Search	CHN_40118	CHN
Publication	publication	IAO	IAO:0000311	China	GAZ	GAZ:00002845	forest biome	ENVO	ENVO:01000174	28.23	degree	UO	UO:0000185	110.58	degree	UO	UO:0000185	740	meter	UO	UO:0000008	Literature Search	CHN_40118	CHN
Publication	publication	IAO	IAO:0000311	China	GAZ	GAZ:00002845	forest biome	ENVO	ENVO:01000174	28.27	degree	UO	UO:0000185	110.63	degree	UO	UO:0000185	670	meter	UO	UO:0000008	Literature Search	CHN_40118	CHN
Publication	publication	IAO	IAO:0000311	China	GAZ	GAZ:00002845	forest biome	ENVO	ENVO:01000174	28.38	degree	UO	UO:0000185	113.68	degree	UO	UO:0000185	410	meter	UO	UO:0000008	Literature Search	CHN_40118	CHN
Publication	publication	IAO	IAO:0000311	China	GAZ	GAZ:00002845	forest biome	ENVO	ENVO:01000174	26.25	degree	UO	UO:0000185	113.68	degree	UO	UO:0000185	633	meter	UO	UO:0000008	Literature Search	CHN_40118	CHN
Publication	publication	IAO	IAO:0000311	China	GAZ	GAZ:00002845	forest biome	ENVO	ENVO:01000174	26.28	degree	UO	UO:0000185	113.63	degree	UO	UO:0000185	550	meter	UO	UO:0000008	Literature Search	CHN_40118	CHN
Publication	publication	IAO	IAO:0000311	China	GAZ	GAZ:00002845	forest biome	ENVO	ENVO:01000174	26.1	degree	UO	UO:0000185	113.77	degree	UO	UO:0000185	1300	meter	UO	UO:0000008	Literature Search	CHN_40118	CHN
Publication	publication	IAO	IAO:0000311	China	GAZ	GAZ:00002845	forest biome	ENVO	ENVO:01000174	26.25	degree	UO	UO:0000185	113.83	degree	UO	UO:0000185	1200	meter	UO	UO:0000008	Literature Search	CHN_40118	CHN
Publication	publication	IAO	IAO:0000311	China	GAZ	GAZ:00002845	forest biome	ENVO	ENVO:01000174	26.35	degree	UO	UO:0000185	113.63	degree	UO	UO:0000185	680	meter	UO	UO:0000008	Literature Search	CHN_40118	CHN
Publication	publication	IAO	IAO:0000311	China	GAZ	GAZ:00002845	forest biome	ENVO	ENVO:01000174	26.43	degree	UO	UO:0000185	113.73	degree	UO	UO:0000185	575	meter	UO	UO:0000008	Literature Search	CHN_40118	CHN
Publication	publication	IAO	IAO:0000311	China	GAZ	GAZ:00002845	forest biome	ENVO	ENVO:01000174	26.5	degree	UO	UO:0000185	114.05	degree	UO	UO:0000185	250	meter	UO	UO:0000008	Literature Search	CHN_40118	CHN
Publication	publication	IAO	IAO:0000311	China	GAZ	GAZ:00002845	forest biome	ENVO	ENVO:01000174	26.5	degree	UO	UO:0000185	113.7	degree	UO	UO:0000185	827	meter	UO	UO:0000008	Literature Search	CHN_40118	CHN
Publication	publication	IAO	IAO:0000311	China	GAZ	GAZ:00002845	forest biome	ENVO	ENVO:01000174	28.8	degree	UO	UO:0000185	112.2	degree	UO	UO:0000185	500	meter	UO	UO:0000008	Literature Search	CHN_80415	CHN
Publication	publication	IAO	IAO:0000311	China	GAZ	GAZ:00002845	forest biome	ENVO	ENVO:01000174	28.23	degree	UO	UO:0000185	114.02	degree	UO	UO:0000185	360	meter	UO	UO:0000008	Literature Search	CHN_40118	CHN
Publication	publication	IAO	IAO:0000311	China	GAZ	GAZ:00002845	forest biome	ENVO	ENVO:01000174	28.48	degree	UO	UO:0000185	114.15	degree	UO	UO:0000185	1040	meter	UO	UO:0000008	Literature Search	CHN_40118	CHN
Publication	publication	IAO	IAO:0000311	China	GAZ	GAZ:00002845	forest biome	ENVO	ENVO:01000174	26.5	degree	UO	UO:0000185	114.4	degree	UO	UO:0000185	600	meter	UO	UO:0000008	Literature Search	CHN_40118	CHN
Publication	publication	IAO	IAO:0000311	China	GAZ	GAZ:00002845	forest biome	ENVO	ENVO:01000174	28.4	degree	UO	UO:0000185	114.5	degree	UO	UO:0000185	688	meter	UO	UO:0000008	Literature Search	CHN_40118	CHN
Publication	publication	IAO	IAO:0000311	China	GAZ	GAZ:00002845	forest biome	ENVO	ENVO:01000174	28.4	degree	UO	UO:0000185	114.5	degree	UO	UO:0000185	601	meter	UO	UO:0000008	Literature Search	CHN_40118	CHN
Publication	publication	IAO	IAO:0000311	China	GAZ	GAZ:00002845	forest biome	ENVO	ENVO:01000174	28.4	degree	UO	UO:0000185	114.6	degree	UO	UO:0000185	483	meter	UO	UO:0000008	Literature Search	CHN_40118	CHN
Publication	publication	IAO	IAO:0000311	China	GAZ	GAZ:00002845	forest biome	ENVO	ENVO:01000174	28.3	degree	UO	UO:0000185	114.7	degree	UO	UO:0000185	538	meter	UO	UO:0000008	Literature Search	CHN_80415	CHN
Publication	publication	IAO	IAO:0000311	China	GAZ	GAZ:00002845	forest biome	ENVO	ENVO:01000174	28.3	degree	UO	UO:0000185	114.7	degree	UO	UO:0000185	813	meter	UO	UO:0000008	Literature Search	CHN_80415	CHN
Publication	publication	IAO	IAO:0000311	China	GAZ	GAZ:00002845	forest biome	ENVO	ENVO:01000174	25.8	degree	UO	UO:0000185	116.3	degree	UO	UO:0000185	400	meter	UO	UO:0000008	Literature Search	CHN_40118	CHN
Publication	publication	IAO	IAO:0000311	China	GAZ	GAZ:00002845	forest biome	ENVO	ENVO:01000174	26	degree	UO	UO:0000185	119.3	degree	UO	UO:0000185	400	meter	UO	UO:0000008	Literature Search	CHN_40118	CHN
Publication	publication	IAO	IAO:0000311	China	GAZ	GAZ:00002845	forest biome	ENVO	ENVO:01000174	24.7	degree	UO	UO:0000185	117.2	degree	UO	UO:0000185	400	meter	UO	UO:0000008	Literature Search	CHN_40118	CHN
Publication	publication	IAO	IAO:0000311	China	GAZ	GAZ:00002845	forest biome	ENVO	ENVO:01000174	27	degree	UO	UO:0000185	118.1	degree	UO	UO:0000185	870	meter	UO	UO:0000008	Literature Search	CHN_40118	CHN
Publication	publication	IAO	IAO:0000311	China	GAZ	GAZ:00002845	forest biome	ENVO	ENVO:01000174	27.1	degree	UO	UO:0000185	118.1	degree	UO	UO:0000185	380	meter	UO	UO:0000008	Literature Search	CHN_40118	CHN
Publication	publication	IAO	IAO:0000311	China	GAZ	GAZ:00002845	forest biome	ENVO	ENVO:01000174	26.3	degree	UO	UO:0000185	118.7	degree	UO	UO:0000185	650	meter	UO	UO:0000008	Literature Search	CHN_40118	CHN
Publication	publication	IAO	IAO:0000311	China	GAZ	GAZ:00002845	forest biome	ENVO	ENVO:01000174	26.7	degree	UO	UO:0000185	118	degree	UO	UO:0000185	860	meter	UO	UO:0000008	Literature Search	CHN_40118	CHN
Publication	publication	IAO	IAO:0000311	China	GAZ	GAZ:00002845	forest biome	ENVO	ENVO:01000174	26.6	degree	UO	UO:0000185	118.1	degree	UO	UO:0000185	1100	meter	UO	UO:0000008	Literature Search	CHN_40118	CHN
Publication	publication	IAO	IAO:0000311	China	GAZ	GAZ:00002845	forest biome	ENVO	ENVO:01000174	27.6	degree	UO	UO:0000185	118.5	degree	UO	UO:0000185	550	meter	UO	UO:0000008	Literature Search	CHN_40118	CHN
Publication	publication	IAO	IAO:0000311	China	GAZ	GAZ:00002845	forest biome	ENVO	ENVO:01000174	26.1	degree	UO	UO:0000185	117.4	degree	UO	UO:0000185	423	meter	UO	UO:0000008	Literature Search	CHN_40118	CHN
Publication	publication	IAO	IAO:0000311	China	GAZ	GAZ:00002845	forest biome	ENVO	ENVO:01000174	25	degree	UO	UO:0000185	116.4	degree	UO	UO:0000185	750	meter	UO	UO:0000008	Literature Search	CHN_40118	CHN
Publication	publication	IAO	IAO:0000311	China	GAZ	GAZ:00002845	forest biome	ENVO	ENVO:01000174	27.2	degree	UO	UO:0000185	117.1	degree	UO	UO:0000185	750	meter	UO	UO:0000008	Literature Search	CHN_40118	CHN
Publication	publication	IAO	IAO:0000311	China	GAZ	GAZ:00002845	forest biome	ENVO	ENVO:01000174	27.1	degree	UO	UO:0000185	117.6	degree	UO	UO:0000185	793	meter	UO	UO:0000008	Literature Search	CHN_40118	CHN
Publication	publication	IAO	IAO:0000311	China	GAZ	GAZ:00002845	forest biome	ENVO	ENVO:01000174	27.3	degree	UO	UO:0000185	117.4	degree	UO	UO:0000185	438	meter	UO	UO:0000008	Literature Search	CHN_40118	CHN
Publication	publication	IAO	IAO:0000311	China	GAZ	GAZ:00002845	forest biome	ENVO	ENVO:01000174	27	degree	UO	UO:0000185	117.6	degree	UO	UO:0000185	415	meter	UO	UO:0000008	Literature Search	CHN_40118	CHN
Publication	publication	IAO	IAO:0000311	China	GAZ	GAZ:00002845	forest biome	ENVO	ENVO:01000174	25.2	degree	UO	UO:0000185	117.5	degree	UO	UO:0000185	450	meter	UO	UO:0000008	Literature Search	CHN_40118	CHN
Publication	publication	IAO	IAO:0000311	China	GAZ	GAZ:00002845	forest biome	ENVO	ENVO:01000174	27.53	degree	UO	UO:0000185	99.32	degree	UO	UO:0000185	2823	meter	UO	UO:0000008	Literature Search	CHN_80516	CHN
Publication	publication	IAO	IAO:0000311	China	GAZ	GAZ:00002845	forest biome	ENVO	ENVO:01000174	27.97	degree	UO	UO:0000185	98.97	degree	UO	UO:0000185	3385	meter	UO	UO:0000008	Literature Search	CHN_80516	CHN
Publication	publication	IAO	IAO:0000311	China	GAZ	GAZ:00002845	forest biome	ENVO	ENVO:01000174	24.53	degree	UO	UO:0000185	101	degree	UO	UO:0000185	2550	meter	UO	UO:0000008	Literature Search	CHN_40137	CHN
Publication	publication	IAO	IAO:0000311	China	GAZ	GAZ:00002845	forest biome	ENVO	ENVO:01000174	25.28	degree	UO	UO:0000185	99.68	degree	UO	UO:0000185	2394	meter	UO	UO:0000008	Literature Search	CHN_80102	CHN
Publication	publication	IAO	IAO:0000311	China	GAZ	GAZ:00002845	forest biome	ENVO	ENVO:01000174	25.28	degree	UO	UO:0000185	99.73	degree	UO	UO:0000185	2488	meter	UO	UO:0000008	Literature Search	CHN_80102	CHN
Publication	publication	IAO	IAO:0000311	China	GAZ	GAZ:00002845	forest biome	ENVO	ENVO:01000174	25.43	degree	UO	UO:0000185	99.68	degree	UO	UO:0000185	2645	meter	UO	UO:0000008	Literature Search	CHN_80102	CHN
[truncated: 1,303 more rows]
