# Supplementary material for: A dataset of forest biomass structure for Eurasia
Source: Sci Data. 2017 May 16;4:170070. doi: 10.1038/sdata.2017.70 (PMC5433390; doi:10.1038/sdata.2017.70)
Supplement: Supplementary file 1 [file sdata201770-isa1.zip › a_plot_Schepaschenko.txt]

Sample Name	Protocol REF	Assay Name	Raw Data File	Comment[Data Repository]	Comment[Data Record Accession]	Comment[Data Record URI]	Factor Value[geographic location]
RUS_80444	Destructive sampling method	plot_6	Biomass_plot_DB.tab	PANGAEA	doi:10.1594/PANGAEA.871465	https://doi.pangaea.de/10.1594/PANGAEA.871465	RUS
RUS_80444	Destructive sampling method	plot_8	Biomass_plot_DB.tab	PANGAEA	doi:10.1594/PANGAEA.871465	https://doi.pangaea.de/10.1594/PANGAEA.871465	RUS
RUS_80444	Destructive sampling method	plot_9	Biomass_plot_DB.tab	PANGAEA	doi:10.1594/PANGAEA.871465	https://doi.pangaea.de/10.1594/PANGAEA.871465	RUS
KAZ_80811	Destructive sampling method	plot_11	Biomass_plot_DB.tab	PANGAEA	doi:10.1594/PANGAEA.871465	https://doi.pangaea.de/10.1594/PANGAEA.871465	KAZ
KAZ_80811	Destructive sampling method	plot_12	Biomass_plot_DB.tab	PANGAEA	doi:10.1594/PANGAEA.871465	https://doi.pangaea.de/10.1594/PANGAEA.871465	KAZ
KAZ_80811	Destructive sampling method	plot_14	Biomass_plot_DB.tab	PANGAEA	doi:10.1594/PANGAEA.871465	https://doi.pangaea.de/10.1594/PANGAEA.871465	KAZ
KAZ_80811	Destructive sampling method	plot_15	Biomass_plot_DB.tab	PANGAEA	doi:10.1594/PANGAEA.871465	https://doi.pangaea.de/10.1594/PANGAEA.871465	KAZ
KAZ_80811	Destructive sampling method	plot_16	Biomass_plot_DB.tab	PANGAEA	doi:10.1594/PANGAEA.871465	https://doi.pangaea.de/10.1594/PANGAEA.871465	KAZ
KAZ_80811	Destructive sampling method	plot_17	Biomass_plot_DB.tab	PANGAEA	doi:10.1594/PANGAEA.871465	https://doi.pangaea.de/10.1594/PANGAEA.871465	KAZ
KAZ_80811	Destructive sampling method	plot_19	Biomass_plot_DB.tab	PANGAEA	doi:10.1594/PANGAEA.871465	https://doi.pangaea.de/10.1594/PANGAEA.871465	KAZ
KAZ_80811	Destructive sampling method	plot_20	Biomass_plot_DB.tab	PANGAEA	doi:10.1594/PANGAEA.871465	https://doi.pangaea.de/10.1594/PANGAEA.871465	KAZ
KAZ_80811	Destructive sampling method	plot_21	Biomass_plot_DB.tab	PANGAEA	doi:10.1594/PANGAEA.871465	https://doi.pangaea.de/10.1594/PANGAEA.871465	KAZ
RUS_80519	Destructive sampling method	plot_23	Biomass_plot_DB.tab	PANGAEA	doi:10.1594/PANGAEA.871465	https://doi.pangaea.de/10.1594/PANGAEA.871465	RUS
RUS_80519	Destructive sampling method	plot_24	Biomass_plot_DB.tab	PANGAEA	doi:10.1594/PANGAEA.871465	https://doi.pangaea.de/10.1594/PANGAEA.871465	RUS
RUS_80519	Destructive sampling method	plot_25	Biomass_plot_DB.tab	PANGAEA	doi:10.1594/PANGAEA.871465	https://doi.pangaea.de/10.1594/PANGAEA.871465	RUS
RUS_80519	Destructive sampling method	plot_26	Biomass_plot_DB.tab	PANGAEA	doi:10.1594/PANGAEA.871465	https://doi.pangaea.de/10.1594/PANGAEA.871465	RUS
RUS_80519	Destructive sampling method	plot_27	Biomass_plot_DB.tab	PANGAEA	doi:10.1594/PANGAEA.871465	https://doi.pangaea.de/10.1594/PANGAEA.871465	RUS
RUS_80519	Destructive sampling method	plot_28	Biomass_plot_DB.tab	PANGAEA	doi:10.1594/PANGAEA.871465	https://doi.pangaea.de/10.1594/PANGAEA.871465	RUS
RUS_80519	Destructive sampling method	plot_29	Biomass_plot_DB.tab	PANGAEA	doi:10.1594/PANGAEA.871465	https://doi.pangaea.de/10.1594/PANGAEA.871465	RUS
RUS_80519	Destructive sampling method	plot_30	Biomass_plot_DB.tab	PANGAEA	doi:10.1594/PANGAEA.871465	https://doi.pangaea.de/10.1594/PANGAEA.871465	RUS
RUS_80519	Destructive sampling method	plot_31	Biomass_plot_DB.tab	PANGAEA	doi:10.1594/PANGAEA.871465	https://doi.pangaea.de/10.1594/PANGAEA.871465	RUS
RUS_80519	Destructive sampling method	plot_32	Biomass_plot_DB.tab	PANGAEA	doi:10.1594/PANGAEA.871465	https://doi.pangaea.de/10.1594/PANGAEA.871465	RUS
RUS_80519	Destructive sampling method	plot_33	Biomass_plot_DB.tab	PANGAEA	doi:10.1594/PANGAEA.871465	https://doi.pangaea.de/10.1594/PANGAEA.871465	RUS
RUS_80519	Destructive sampling method	plot_34	Biomass_plot_DB.tab	PANGAEA	doi:10.1594/PANGAEA.871465	https://doi.pangaea.de/10.1594/PANGAEA.871465	RUS
RUS_80519	Destructive sampling method	plot_35	Biomass_plot_DB.tab	PANGAEA	doi:10.1594/PANGAEA.871465	https://doi.pangaea.de/10.1594/PANGAEA.871465	RUS
RUS_80815	Destructive sampling method	plot_37	Biomass_plot_DB.tab	PANGAEA	doi:10.1594/PANGAEA.871465	https://doi.pangaea.de/10.1594/PANGAEA.871465	RUS
RUS_80815	Destructive sampling method	plot_38	Biomass_plot_DB.tab	PANGAEA	doi:10.1594/PANGAEA.871465	https://doi.pangaea.de/10.1594/PANGAEA.871465	RUS
RUS_80815	Destructive sampling method	plot_39	Biomass_plot_DB.tab	PANGAEA	doi:10.1594/PANGAEA.871465	https://doi.pangaea.de/10.1594/PANGAEA.871465	RUS
RUS_80815	Destructive sampling method	plot_40	Biomass_plot_DB.tab	PANGAEA	doi:10.1594/PANGAEA.871465	https://doi.pangaea.de/10.1594/PANGAEA.871465	RUS
RUS_80601	Destructive sampling method	plot_42	Biomass_plot_DB.tab	PANGAEA	doi:10.1594/PANGAEA.871465	https://doi.pangaea.de/10.1594/PANGAEA.871465	RUS
RUS_80601	Destructive sampling method	plot_43	Biomass_plot_DB.tab	PANGAEA	doi:10.1594/PANGAEA.871465	https://doi.pangaea.de/10.1594/PANGAEA.871465	RUS
RUS_80601	Destructive sampling method	plot_45	Biomass_plot_DB.tab	PANGAEA	doi:10.1594/PANGAEA.871465	https://doi.pangaea.de/10.1594/PANGAEA.871465	RUS
RUS_80601	Destructive sampling method	plot_46	Biomass_plot_DB.tab	PANGAEA	doi:10.1594/PANGAEA.871465	https://doi.pangaea.de/10.1594/PANGAEA.871465	RUS
RUS_80601	Destructive sampling method	plot_47	Biomass_plot_DB.tab	PANGAEA	doi:10.1594/PANGAEA.871465	https://doi.pangaea.de/10.1594/PANGAEA.871465	RUS
RUS_80601	Destructive sampling method	plot_48	Biomass_plot_DB.tab	PANGAEA	doi:10.1594/PANGAEA.871465	https://doi.pangaea.de/10.1594/PANGAEA.871465	RUS
RUS_80601	Destructive sampling method	plot_49	Biomass_plot_DB.tab	PANGAEA	doi:10.1594/PANGAEA.871465	https://doi.pangaea.de/10.1594/PANGAEA.871465	RUS
RUS_80601	Destructive sampling method	plot_50	Biomass_plot_DB.tab	PANGAEA	doi:10.1594/PANGAEA.871465	https://doi.pangaea.de/10.1594/PANGAEA.871465	RUS
RUS_80601	Destructive sampling method	plot_51	Biomass_plot_DB.tab	PANGAEA	doi:10.1594/PANGAEA.871465	https://doi.pangaea.de/10.1594/PANGAEA.871465	RUS
RUS_80601	Destructive sampling method	plot_52	Biomass_plot_DB.tab	PANGAEA	doi:10.1594/PANGAEA.871465	https://doi.pangaea.de/10.1594/PANGAEA.871465	RUS
RUS_80601	Destructive sampling method	plot_53	Biomass_plot_DB.tab	PANGAEA	doi:10.1594/PANGAEA.871465	https://doi.pangaea.de/10.1594/PANGAEA.871465	RUS
RUS_80601	Destructive sampling method	plot_54	Biomass_plot_DB.tab	PANGAEA	doi:10.1594/PANGAEA.871465	https://doi.pangaea.de/10.1594/PANGAEA.871465	RUS
RUS_80601	Destructive sampling method	plot_55	Biomass_plot_DB.tab	PANGAEA	doi:10.1594/PANGAEA.871465	https://doi.pangaea.de/10.1594/PANGAEA.871465	RUS
RUS_80611	Destructive sampling method	plot_56	Biomass_plot_DB.tab	PANGAEA	doi:10.1594/PANGAEA.871465	https://doi.pangaea.de/10.1594/PANGAEA.871465	RUS
RUS_80611	Destructive sampling method	plot_57	Biomass_plot_DB.tab	PANGAEA	doi:10.1594/PANGAEA.871465	https://doi.pangaea.de/10.1594/PANGAEA.871465	RUS
RUS_80611	Destructive sampling method	plot_58	Biomass_plot_DB.tab	PANGAEA	doi:10.1594/PANGAEA.871465	https://doi.pangaea.de/10.1594/PANGAEA.871465	RUS
RUS_80611	Destructive sampling method	plot_59	Biomass_plot_DB.tab	PANGAEA	doi:10.1594/PANGAEA.871465	https://doi.pangaea.de/10.1594/PANGAEA.871465	RUS
RUS_80611	Destructive sampling method	plot_60	Biomass_plot_DB.tab	PANGAEA	doi:10.1594/PANGAEA.871465	https://doi.pangaea.de/10.1594/PANGAEA.871465	RUS
RUS_80611	Destructive sampling method	plot_61	Biomass_plot_DB.tab	PANGAEA	doi:10.1594/PANGAEA.871465	https://doi.pangaea.de/10.1594/PANGAEA.871465	RUS
RUS_80611	Destructive sampling method	plot_62	Biomass_plot_DB.tab	PANGAEA	doi:10.1594/PANGAEA.871465	https://doi.pangaea.de/10.1594/PANGAEA.871465	RUS
RUS_80611	Destructive sampling method	plot_63	Biomass_plot_DB.tab	PANGAEA	doi:10.1594/PANGAEA.871465	https://doi.pangaea.de/10.1594/PANGAEA.871465	RUS
RUS_80611	Destructive sampling method	plot_64	Biomass_plot_DB.tab	PANGAEA	doi:10.1594/PANGAEA.871465	https://doi.pangaea.de/10.1594/PANGAEA.871465	RUS
RUS_80611	Destructive sampling method	plot_65	Biomass_plot_DB.tab	PANGAEA	doi:10.1594/PANGAEA.871465	https://doi.pangaea.de/10.1594/PANGAEA.871465	RUS
RUS_80611	Destructive sampling method	plot_66	Biomass_plot_DB.tab	PANGAEA	doi:10.1594/PANGAEA.871465	https://doi.pangaea.de/10.1594/PANGAEA.871465	RUS
RUS_80611	Destructive sampling method	plot_69	Biomass_plot_DB.tab	PANGAEA	doi:10.1594/PANGAEA.871465	https://doi.pangaea.de/10.1594/PANGAEA.871465	RUS
RUS_80611	Destructive sampling method	plot_71	Biomass_plot_DB.tab	PANGAEA	doi:10.1594/PANGAEA.871465	https://doi.pangaea.de/10.1594/PANGAEA.871465	RUS
RUS_80611	Destructive sampling method	plot_72	Biomass_plot_DB.tab	PANGAEA	doi:10.1594/PANGAEA.871465	https://doi.pangaea.de/10.1594/PANGAEA.871465	RUS
RUS_80611	Destructive sampling method	plot_73	Biomass_plot_DB.tab	PANGAEA	doi:10.1594/PANGAEA.871465	https://doi.pangaea.de/10.1594/PANGAEA.871465	RUS
RUS_80611	Destructive sampling method	plot_74	Biomass_plot_DB.tab	PANGAEA	doi:10.1594/PANGAEA.871465	https://doi.pangaea.de/10.1594/PANGAEA.871465	RUS
RUS_80519	Destructive sampling method	plot_76	Biomass_plot_DB.tab	PANGAEA	doi:10.1594/PANGAEA.871465	https://doi.pangaea.de/10.1594/PANGAEA.871465	RUS
RUS_80519	Destructive sampling method	plot_78	Biomass_plot_DB.tab	PANGAEA	doi:10.1594/PANGAEA.871465	https://doi.pangaea.de/10.1594/PANGAEA.871465	RUS
RUS_80519	Destructive sampling method	plot_79	Biomass_plot_DB.tab	PANGAEA	doi:10.1594/PANGAEA.871465	https://doi.pangaea.de/10.1594/PANGAEA.871465	RUS
RUS_80519	Destructive sampling method	plot_80	Biomass_plot_DB.tab	PANGAEA	doi:10.1594/PANGAEA.871465	https://doi.pangaea.de/10.1594/PANGAEA.871465	RUS
RUS_80519	Destructive sampling method	plot_81	Biomass_plot_DB.tab	PANGAEA	doi:10.1594/PANGAEA.871465	https://doi.pangaea.de/10.1594/PANGAEA.871465	RUS
RUS_80519	Destructive sampling method	plot_82	Biomass_plot_DB.tab	PANGAEA	doi:10.1594/PANGAEA.871465	https://doi.pangaea.de/10.1594/PANGAEA.871465	RUS
RUS_80519	Destructive sampling method	plot_83	Biomass_plot_DB.tab	PANGAEA	doi:10.1594/PANGAEA.871465	https://doi.pangaea.de/10.1594/PANGAEA.871465	RUS
RUS_80519	Destructive sampling method	plot_85	Biomass_plot_DB.tab	PANGAEA	doi:10.1594/PANGAEA.871465	https://doi.pangaea.de/10.1594/PANGAEA.871465	RUS
RUS_80519	Destructive sampling method	plot_86	Biomass_plot_DB.tab	PANGAEA	doi:10.1594/PANGAEA.871465	https://doi.pangaea.de/10.1594/PANGAEA.871465	RUS
RUS_80519	Destructive sampling method	plot_87	Biomass_plot_DB.tab	PANGAEA	doi:10.1594/PANGAEA.871465	https://doi.pangaea.de/10.1594/PANGAEA.871465	RUS
RUS_80519	Destructive sampling method	plot_88	Biomass_plot_DB.tab	PANGAEA	doi:10.1594/PANGAEA.871465	https://doi.pangaea.de/10.1594/PANGAEA.871465	RUS
RUS_80519	Destructive sampling method	plot_89	Biomass_plot_DB.tab	PANGAEA	doi:10.1594/PANGAEA.871465	https://doi.pangaea.de/10.1594/PANGAEA.871465	RUS
RUS_80519	Destructive sampling method	plot_90	Biomass_plot_DB.tab	PANGAEA	doi:10.1594/PANGAEA.871465	https://doi.pangaea.de/10.1594/PANGAEA.871465	RUS
RUS_80519	Destructive sampling method	plot_91	Biomass_plot_DB.tab	PANGAEA	doi:10.1594/PANGAEA.871465	https://doi.pangaea.de/10.1594/PANGAEA.871465	RUS
RUS_80519	Destructive sampling method	plot_92	Biomass_plot_DB.tab	PANGAEA	doi:10.1594/PANGAEA.871465	https://doi.pangaea.de/10.1594/PANGAEA.871465	RUS
RUS_80519	Destructive sampling method	plot_93	Biomass_plot_DB.tab	PANGAEA	doi:10.1594/PANGAEA.871465	https://doi.pangaea.de/10.1594/PANGAEA.871465	RUS
RUS_80519	Destructive sampling method	plot_94	Biomass_plot_DB.tab	PANGAEA	doi:10.1594/PANGAEA.871465	https://doi.pangaea.de/10.1594/PANGAEA.871465	RUS
RUS_80519	Destructive sampling method	plot_95	Biomass_plot_DB.tab	PANGAEA	doi:10.1594/PANGAEA.871465	https://doi.pangaea.de/10.1594/PANGAEA.871465	RUS
RUS_80519	Destructive sampling method	plot_96	Biomass_plot_DB.tab	PANGAEA	doi:10.1594/PANGAEA.871465	https://doi.pangaea.de/10.1594/PANGAEA.871465	RUS
RUS_80601	Destructive sampling method	plot_98	Biomass_plot_DB.tab	PANGAEA	doi:10.1594/PANGAEA.871465	https://doi.pangaea.de/10.1594/PANGAEA.871465	RUS
RUS_80601	Destructive sampling method	plot_99	Biomass_plot_DB.tab	PANGAEA	doi:10.1594/PANGAEA.871465	https://doi.pangaea.de/10.1594/PANGAEA.871465	RUS
RUS_80601	Destructive sampling method	plot_100	Biomass_plot_DB.tab	PANGAEA	doi:10.1594/PANGAEA.871465	https://doi.pangaea.de/10.1594/PANGAEA.871465	RUS
RUS_80601	Destructive sampling method	plot_101	Biomass_plot_DB.tab	PANGAEA	doi:10.1594/PANGAEA.871465	https://doi.pangaea.de/10.1594/PANGAEA.871465	RUS
RUS_80601	Destructive sampling method	plot_102	Biomass_plot_DB.tab	PANGAEA	doi:10.1594/PANGAEA.871465	https://doi.pangaea.de/10.1594/PANGAEA.871465	RUS
RUS_80601	Destructive sampling method	plot_103	Biomass_plot_DB.tab	PANGAEA	doi:10.1594/PANGAEA.871465	https://doi.pangaea.de/10.1594/PANGAEA.871465	RUS
RUS_80601	Destructive sampling method	plot_104	Biomass_plot_DB.tab	PANGAEA	doi:10.1594/PANGAEA.871465	https://doi.pangaea.de/10.1594/PANGAEA.871465	RUS
RUS_80601	Destructive sampling method	plot_105	Biomass_plot_DB.tab	PANGAEA	doi:10.1594/PANGAEA.871465	https://doi.pangaea.de/10.1594/PANGAEA.871465	RUS
RUS_80601	Destructive sampling method	plot_106	Biomass_plot_DB.tab	PANGAEA	doi:10.1594/PANGAEA.871465	https://doi.pangaea.de/10.1594/PANGAEA.871465	RUS
RUS_80601	Destructive sampling method	plot_107	Biomass_plot_DB.tab	PANGAEA	doi:10.1594/PANGAEA.871465	https://doi.pangaea.de/10.1594/PANGAEA.871465	RUS
RUS_80601	Destructive sampling method	plot_108	Biomass_plot_DB.tab	PANGAEA	doi:10.1594/PANGAEA.871465	https://doi.pangaea.de/10.1594/PANGAEA.871465	RUS
RUS_80601	Destructive sampling method	plot_109	Biomass_plot_DB.tab	PANGAEA	doi:10.1594/PANGAEA.871465	https://doi.pangaea.de/10.1594/PANGAEA.871465	RUS
RUS_80519	Destructive sampling method	plot_111	Biomass_plot_DB.tab	PANGAEA	doi:10.1594/PANGAEA.871465	https://doi.pangaea.de/10.1594/PANGAEA.871465	RUS
RUS_80443	Destructive sampling method	plot_113	Biomass_plot_DB.tab	PANGAEA	doi:10.1594/PANGAEA.871465	https://doi.pangaea.de/10.1594/PANGAEA.871465	RUS
RUS_80443	Destructive sampling method	plot_114	Biomass_plot_DB.tab	PANGAEA	doi:10.1594/PANGAEA.871465	https://doi.pangaea.de/10.1594/PANGAEA.871465	RUS
RUS_80443	Destructive sampling method	plot_115	Biomass_plot_DB.tab	PANGAEA	doi:10.1594/PANGAEA.871465	https://doi.pangaea.de/10.1594/PANGAEA.871465	RUS
RUS_80443	Destructive sampling method	plot_117	Biomass_plot_DB.tab	PANGAEA	doi:10.1594/PANGAEA.871465	https://doi.pangaea.de/10.1594/PANGAEA.871465	RUS
RUS_80443	Destructive sampling method	plot_118	Biomass_plot_DB.tab	PANGAEA	doi:10.1594/PANGAEA.871465	https://doi.pangaea.de/10.1594/PANGAEA.871465	RUS
RUS_80443	Destructive sampling method	plot_120	Biomass_plot_DB.tab	PANGAEA	doi:10.1594/PANGAEA.871465	https://doi.pangaea.de/10.1594/PANGAEA.871465	RUS
RUS_80443	Destructive sampling method	plot_121	Biomass_plot_DB.tab	PANGAEA	doi:10.1594/PANGAEA.871465	https://doi.pangaea.de/10.1594/PANGAEA.871465	RUS
KAZ_80809	Destructive sampling method	plot_123	Biomass_plot_DB.tab	PANGAEA	doi:10.1594/PANGAEA.871465	https://doi.pangaea.de/10.1594/PANGAEA.871465	KAZ
KAZ_80809	Destructive sampling method	plot_124	Biomass_plot_DB.tab	PANGAEA	doi:10.1594/PANGAEA.871465	https://doi.pangaea.de/10.1594/PANGAEA.871465	KAZ
KAZ_80809	Destructive sampling method	plot_125	Biomass_plot_DB.tab	PANGAEA	doi:10.1594/PANGAEA.871465	https://doi.pangaea.de/10.1594/PANGAEA.871465	KAZ
KAZ_80809	Destructive sampling method	plot_126	Biomass_plot_DB.tab	PANGAEA	doi:10.1594/PANGAEA.871465	https://doi.pangaea.de/10.1594/PANGAEA.871465	KAZ
KAZ_80809	Destructive sampling method	plot_127	Biomass_plot_DB.tab	PANGAEA	doi:10.1594/PANGAEA.871465	https://doi.pangaea.de/10.1594/PANGAEA.871465	KAZ
RUS_80611	Destructive sampling method	plot_131	Biomass_plot_DB.tab	PANGAEA	doi:10.1594/PANGAEA.871465	https://doi.pangaea.de/10.1594/PANGAEA.871465	RUS
RUS_80611	Destructive sampling method	plot_132	Biomass_plot_DB.tab	PANGAEA	doi:10.1594/PANGAEA.871465	https://doi.pangaea.de/10.1594/PANGAEA.871465	RUS
RUS_80611	Destructive sampling method	plot_133	Biomass_plot_DB.tab	PANGAEA	doi:10.1594/PANGAEA.871465	https://doi.pangaea.de/10.1594/PANGAEA.871465	RUS
RUS_80611	Destructive sampling method	plot_134	Biomass_plot_DB.tab	PANGAEA	doi:10.1594/PANGAEA.871465	https://doi.pangaea.de/10.1594/PANGAEA.871465	RUS
RUS_80611	Destructive sampling method	plot_135	Biomass_plot_DB.tab	PANGAEA	doi:10.1594/PANGAEA.871465	https://doi.pangaea.de/10.1594/PANGAEA.871465	RUS
RUS_80601	Destructive sampling method	plot_136	Biomass_plot_DB.tab	PANGAEA	doi:10.1594/PANGAEA.871465	https://doi.pangaea.de/10.1594/PANGAEA.871465	RUS
RUS_80601	Destructive sampling method	plot_137	Biomass_plot_DB.tab	PANGAEA	doi:10.1594/PANGAEA.871465	https://doi.pangaea.de/10.1594/PANGAEA.871465	RUS
RUS_80601	Destructive sampling method	plot_140	Biomass_plot_DB.tab	PANGAEA	doi:10.1594/PANGAEA.871465	https://doi.pangaea.de/10.1594/PANGAEA.871465	RUS
RUS_80817	Destructive sampling method	plot_142	Biomass_plot_DB.tab	PANGAEA	doi:10.1594/PANGAEA.871465	https://doi.pangaea.de/10.1594/PANGAEA.871465	RUS
RUS_80817	Destructive sampling method	plot_144	Biomass_plot_DB.tab	PANGAEA	doi:10.1594/PANGAEA.871465	https://doi.pangaea.de/10.1594/PANGAEA.871465	RUS
RUS_80817	Destructive sampling method	plot_145	Biomass_plot_DB.tab	PANGAEA	doi:10.1594/PANGAEA.871465	https://doi.pangaea.de/10.1594/PANGAEA.871465	RUS
RUS_80817	Destructive sampling method	plot_146	Biomass_plot_DB.tab	PANGAEA	doi:10.1594/PANGAEA.871465	https://doi.pangaea.de/10.1594/PANGAEA.871465	RUS
RUS_80817	Destructive sampling method	plot_148	Biomass_plot_DB.tab	PANGAEA	doi:10.1594/PANGAEA.871465	https://doi.pangaea.de/10.1594/PANGAEA.871465	RUS
RUS_80815	Destructive sampling method	plot_151	Biomass_plot_DB.tab	PANGAEA	doi:10.1594/PANGAEA.871465	https://doi.pangaea.de/10.1594/PANGAEA.871465	RUS
RUS_80815	Destructive sampling method	plot_152	Biomass_plot_DB.tab	PANGAEA	doi:10.1594/PANGAEA.871465	https://doi.pangaea.de/10.1594/PANGAEA.871465	RUS
RUS_80815	Destructive sampling method	plot_155	Biomass_plot_DB.tab	PANGAEA	doi:10.1594/PANGAEA.871465	https://doi.pangaea.de/10.1594/PANGAEA.871465	RUS
RUS_80601	Destructive sampling method	plot_157	Biomass_plot_DB.tab	PANGAEA	doi:10.1594/PANGAEA.871465	https://doi.pangaea.de/10.1594/PANGAEA.871465	RUS
RUS_80605	Destructive sampling method	plot_158	Biomass_plot_DB.tab	PANGAEA	doi:10.1594/PANGAEA.871465	https://doi.pangaea.de/10.1594/PANGAEA.871465	RUS
RUS_80605	Destructive sampling method	plot_159	Biomass_plot_DB.tab	PANGAEA	doi:10.1594/PANGAEA.871465	https://doi.pangaea.de/10.1594/PANGAEA.871465	RUS
RUS_80601	Destructive sampling method	plot_160	Biomass_plot_DB.tab	PANGAEA	doi:10.1594/PANGAEA.871465	https://doi.pangaea.de/10.1594/PANGAEA.871465	RUS
RUS_80601	Destructive sampling method	plot_161	Biomass_plot_DB.tab	PANGAEA	doi:10.1594/PANGAEA.871465	https://doi.pangaea.de/10.1594/PANGAEA.871465	RUS
RUS_80601	Destructive sampling method	plot_162	Biomass_plot_DB.tab	PANGAEA	doi:10.1594/PANGAEA.871465	https://doi.pangaea.de/10.1594/PANGAEA.871465	RUS
RUS_80601	Destructive sampling method	plot_163	Biomass_plot_DB.tab	PANGAEA	doi:10.1594/PANGAEA.871465	https://doi.pangaea.de/10.1594/PANGAEA.871465	RUS
RUS_80601	Destructive sampling method	plot_164	Biomass_plot_DB.tab	PANGAEA	doi:10.1594/PANGAEA.871465	https://doi.pangaea.de/10.1594/PANGAEA.871465	RUS
RUS_80601	Destructive sampling method	plot_166	Biomass_plot_DB.tab	PANGAEA	doi:10.1594/PANGAEA.871465	https://doi.pangaea.de/10.1594/PANGAEA.871465	RUS
RUS_80601	Destructive sampling method	plot_167	Biomass_plot_DB.tab	PANGAEA	doi:10.1594/PANGAEA.871465	https://doi.pangaea.de/10.1594/PANGAEA.871465	RUS
RUS_80601	Destructive sampling method	plot_168	Biomass_plot_DB.tab	PANGAEA	doi:10.1594/PANGAEA.871465	https://doi.pangaea.de/10.1594/PANGAEA.871465	RUS
RUS_80601	Destructive sampling method	plot_169	Biomass_plot_DB.tab	PANGAEA	doi:10.1594/PANGAEA.871465	https://doi.pangaea.de/10.1594/PANGAEA.871465	RUS
RUS_80601	Destructive sampling method	plot_170	Biomass_plot_DB.tab	PANGAEA	doi:10.1594/PANGAEA.871465	https://doi.pangaea.de/10.1594/PANGAEA.871465	RUS
RUS_80601	Destructive sampling method	plot_171	Biomass_plot_DB.tab	PANGAEA	doi:10.1594/PANGAEA.871465	https://doi.pangaea.de/10.1594/PANGAEA.871465	RUS
RUS_80601	Destructive sampling method	plot_172	Biomass_plot_DB.tab	PANGAEA	doi:10.1594/PANGAEA.871465	https://doi.pangaea.de/10.1594/PANGAEA.871465	RUS
RUS_80601	Destructive sampling method	plot_173	Biomass_plot_DB.tab	PANGAEA	doi:10.1594/PANGAEA.871465	https://doi.pangaea.de/10.1594/PANGAEA.871465	RUS
RUS_80611	Destructive sampling method	plot_175	Biomass_plot_DB.tab	PANGAEA	doi:10.1594/PANGAEA.871465	https://doi.pangaea.de/10.1594/PANGAEA.871465	RUS
RUS_80611	Destructive sampling method	plot_176	Biomass_plot_DB.tab	PANGAEA	doi:10.1594/PANGAEA.871465	https://doi.pangaea.de/10.1594/PANGAEA.871465	RUS
RUS_80611	Destructive sampling method	plot_177	Biomass_plot_DB.tab	PANGAEA	doi:10.1594/PANGAEA.871465	https://doi.pangaea.de/10.1594/PANGAEA.871465	RUS
RUS_80611	Destructive sampling method	plot_179	Biomass_plot_DB.tab	PANGAEA	doi:10.1594/PANGAEA.871465	https://doi.pangaea.de/10.1594/PANGAEA.871465	RUS
RUS_80611	Destructive sampling method	plot_180	Biomass_plot_DB.tab	PANGAEA	doi:10.1594/PANGAEA.871465	https://doi.pangaea.de/10.1594/PANGAEA.871465	RUS
RUS_80601	Destructive sampling method	plot_183	Biomass_plot_DB.tab	PANGAEA	doi:10.1594/PANGAEA.871465	https://doi.pangaea.de/10.1594/PANGAEA.871465	RUS
RUS_80601	Destructive sampling method	plot_184	Biomass_plot_DB.tab	PANGAEA	doi:10.1594/PANGAEA.871465	https://doi.pangaea.de/10.1594/PANGAEA.871465	RUS
RUS_80817	Destructive sampling method	plot_185	Biomass_plot_DB.tab	PANGAEA	doi:10.1594/PANGAEA.871465	https://doi.pangaea.de/10.1594/PANGAEA.871465	RUS
RUS_80817	Destructive sampling method	plot_186	Biomass_plot_DB.tab	PANGAEA	doi:10.1594/PANGAEA.871465	https://doi.pangaea.de/10.1594/PANGAEA.871465	RUS
RUS_80817	Destructive sampling method	plot_187	Biomass_plot_DB.tab	PANGAEA	doi:10.1594/PANGAEA.871465	https://doi.pangaea.de/10.1594/PANGAEA.871465	RUS
RUS_80817	Destructive sampling method	plot_188	Biomass_plot_DB.tab	PANGAEA	doi:10.1594/PANGAEA.871465	https://doi.pangaea.de/10.1594/PANGAEA.871465	RUS
RUS_80817	Destructive sampling method	plot_189	Biomass_plot_DB.tab	PANGAEA	doi:10.1594/PANGAEA.871465	https://doi.pangaea.de/10.1594/PANGAEA.871465	RUS
RUS_80817	Destructive sampling method	plot_190	Biomass_plot_DB.tab	PANGAEA	doi:10.1594/PANGAEA.871465	https://doi.pangaea.de/10.1594/PANGAEA.871465	RUS
RUS_80817	Destructive sampling method	plot_191	Biomass_plot_DB.tab	PANGAEA	doi:10.1594/PANGAEA.871465	https://doi.pangaea.de/10.1594/PANGAEA.871465	RUS
RUS_80817	Destructive sampling method	plot_192	Biomass_plot_DB.tab	PANGAEA	doi:10.1594/PANGAEA.871465	https://doi.pangaea.de/10.1594/PANGAEA.871465	RUS
RUS_80817	Destructive sampling method	plot_195	Biomass_plot_DB.tab	PANGAEA	doi:10.1594/PANGAEA.871465	https://doi.pangaea.de/10.1594/PANGAEA.871465	RUS
RUS_80817	Destructive sampling method	plot_197	Biomass_plot_DB.tab	PANGAEA	doi:10.1594/PANGAEA.871465	https://doi.pangaea.de/10.1594/PANGAEA.871465	RUS
RUS_80817	Destructive sampling method	plot_198	Biomass_plot_DB.tab	PANGAEA	doi:10.1594/PANGAEA.871465	https://doi.pangaea.de/10.1594/PANGAEA.871465	RUS
RUS_80817	Destructive sampling method	plot_199	Biomass_plot_DB.tab	PANGAEA	doi:10.1594/PANGAEA.871465	https://doi.pangaea.de/10.1594/PANGAEA.871465	RUS
RUS_80817	Destructive sampling method	plot_200	Biomass_plot_DB.tab	PANGAEA	doi:10.1594/PANGAEA.871465	https://doi.pangaea.de/10.1594/PANGAEA.871465	RUS
RUS_80817	Destructive sampling method	plot_201	Biomass_plot_DB.tab	PANGAEA	doi:10.1594/PANGAEA.871465	https://doi.pangaea.de/10.1594/PANGAEA.871465	RUS
RUS_80817	Destructive sampling method	plot_202	Biomass_plot_DB.tab	PANGAEA	doi:10.1594/PANGAEA.871465	https://doi.pangaea.de/10.1594/PANGAEA.871465	RUS
RUS_80817	Destructive sampling method	plot_203	Biomass_plot_DB.tab	PANGAEA	doi:10.1594/PANGAEA.871465	https://doi.pangaea.de/10.1594/PANGAEA.871465	RUS
RUS_80817	Destructive sampling method	plot_204	Biomass_plot_DB.tab	PANGAEA	doi:10.1594/PANGAEA.871465	https://doi.pangaea.de/10.1594/PANGAEA.871465	RUS
RUS_80817	Destructive sampling method	plot_205	Biomass_plot_DB.tab	PANGAEA	doi:10.1594/PANGAEA.871465	https://doi.pangaea.de/10.1594/PANGAEA.871465	RUS
RUS_80817	Destructive sampling method	plot_206	Biomass_plot_DB.tab	PANGAEA	doi:10.1594/PANGAEA.871465	https://doi.pangaea.de/10.1594/PANGAEA.871465	RUS
RUS_80817	Destructive sampling method	plot_207	Biomass_plot_DB.tab	PANGAEA	doi:10.1594/PANGAEA.871465	https://doi.pangaea.de/10.1594/PANGAEA.871465	RUS
RUS_80601	Destructive sampling method	plot_209	Biomass_plot_DB.tab	PANGAEA	doi:10.1594/PANGAEA.871465	https://doi.pangaea.de/10.1594/PANGAEA.871465	RUS
RUS_80601	Destructive sampling method	plot_211	Biomass_plot_DB.tab	PANGAEA	doi:10.1594/PANGAEA.871465	https://doi.pangaea.de/10.1594/PANGAEA.871465	RUS
RUS_80601	Destructive sampling method	plot_212	Biomass_plot_DB.tab	PANGAEA	doi:10.1594/PANGAEA.871465	https://doi.pangaea.de/10.1594/PANGAEA.871465	RUS
RUS_80601	Destructive sampling method	plot_213	Biomass_plot_DB.tab	PANGAEA	doi:10.1594/PANGAEA.871465	https://doi.pangaea.de/10.1594/PANGAEA.871465	RUS
RUS_80601	Destructive sampling method	plot_214	Biomass_plot_DB.tab	PANGAEA	doi:10.1594/PANGAEA.871465	https://doi.pangaea.de/10.1594/PANGAEA.871465	RUS
RUS_80601	Destructive sampling method	plot_215	Biomass_plot_DB.tab	PANGAEA	doi:10.1594/PANGAEA.871465	https://doi.pangaea.de/10.1594/PANGAEA.871465	RUS
RUS_80601	Destructive sampling method	plot_216	Biomass_plot_DB.tab	PANGAEA	doi:10.1594/PANGAEA.871465	https://doi.pangaea.de/10.1594/PANGAEA.871465	RUS
RUS_80601	Destructive sampling method	plot_217	Biomass_plot_DB.tab	PANGAEA	doi:10.1594/PANGAEA.871465	https://doi.pangaea.de/10.1594/PANGAEA.871465	RUS
RUS_80601	Destructive sampling method	plot_218	Biomass_plot_DB.tab	PANGAEA	doi:10.1594/PANGAEA.871465	https://doi.pangaea.de/10.1594/PANGAEA.871465	RUS
RUS_80601	Destructive sampling method	plot_219	Biomass_plot_DB.tab	PANGAEA	doi:10.1594/PANGAEA.871465	https://doi.pangaea.de/10.1594/PANGAEA.871465	RUS
RUS_80601	Destructive sampling method	plot_220	Biomass_plot_DB.tab	PANGAEA	doi:10.1594/PANGAEA.871465	https://doi.pangaea.de/10.1594/PANGAEA.871465	RUS
RUS_80601	Destructive sampling method	plot_221	Biomass_plot_DB.tab	PANGAEA	doi:10.1594/PANGAEA.871465	https://doi.pangaea.de/10.1594/PANGAEA.871465	RUS
RUS_80817	Destructive sampling method	plot_222	Biomass_plot_DB.tab	PANGAEA	doi:10.1594/PANGAEA.871465	https://doi.pangaea.de/10.1594/PANGAEA.871465	RUS
RUS_80817	Destructive sampling method	plot_226	Biomass_plot_DB.tab	PANGAEA	doi:10.1594/PANGAEA.871465	https://doi.pangaea.de/10.1594/PANGAEA.871465	RUS
RUS_80817	Destructive sampling method	plot_227	Biomass_plot_DB.tab	PANGAEA	doi:10.1594/PANGAEA.871465	https://doi.pangaea.de/10.1594/PANGAEA.871465	RUS
KAZ_80802	Destructive sampling method	plot_231	Biomass_plot_DB.tab	PANGAEA	doi:10.1594/PANGAEA.871465	https://doi.pangaea.de/10.1594/PANGAEA.871465	KAZ
KAZ_80802	Destructive sampling method	plot_232	Biomass_plot_DB.tab	PANGAEA	doi:10.1594/PANGAEA.871465	https://doi.pangaea.de/10.1594/PANGAEA.871465	KAZ
KAZ_80802	Destructive sampling method	plot_233	Biomass_plot_DB.tab	PANGAEA	doi:10.1594/PANGAEA.871465	https://doi.pangaea.de/10.1594/PANGAEA.871465	KAZ
RUS_80611	Destructive sampling method	plot_234	Biomass_plot_DB.tab	PANGAEA	doi:10.1594/PANGAEA.871465	https://doi.pangaea.de/10.1594/PANGAEA.871465	RUS
RUS_80601	Destructive sampling method	plot_235	Biomass_plot_DB.tab	PANGAEA	doi:10.1594/PANGAEA.871465	https://doi.pangaea.de/10.1594/PANGAEA.871465	RUS
RUS_80601	Destructive sampling method	plot_236	Biomass_plot_DB.tab	PANGAEA	doi:10.1594/PANGAEA.871465	https://doi.pangaea.de/10.1594/PANGAEA.871465	RUS
RUS_80601	Destructive sampling method	plot_237	Biomass_plot_DB.tab	PANGAEA	doi:10.1594/PANGAEA.871465	https://doi.pangaea.de/10.1594/PANGAEA.871465	RUS
RUS_80611	Destructive sampling method	plot_238	Biomass_plot_DB.tab	PANGAEA	doi:10.1594/PANGAEA.871465	https://doi.pangaea.de/10.1594/PANGAEA.871465	RUS
RUS_80601	Destructive sampling method	plot_239	Biomass_plot_DB.tab	PANGAEA	doi:10.1594/PANGAEA.871465	https://doi.pangaea.de/10.1594/PANGAEA.871465	RUS
RUS_80611	Destructive sampling method	plot_240	Biomass_plot_DB.tab	PANGAEA	doi:10.1594/PANGAEA.871465	https://doi.pangaea.de/10.1594/PANGAEA.871465	RUS
RUS_80601	Destructive sampling method	plot_241	Biomass_plot_DB.tab	PANGAEA	doi:10.1594/PANGAEA.871465	https://doi.pangaea.de/10.1594/PANGAEA.871465	RUS
RUS_80611	Destructive sampling method	plot_242	Biomass_plot_DB.tab	PANGAEA	doi:10.1594/PANGAEA.871465	https://doi.pangaea.de/10.1594/PANGAEA.871465	RUS
RUS_80611	Destructive sampling method	plot_243	Biomass_plot_DB.tab	PANGAEA	doi:10.1594/PANGAEA.871465	https://doi.pangaea.de/10.1594/PANGAEA.871465	RUS
RUS_80611	Destructive sampling method	plot_244	Biomass_plot_DB.tab	PANGAEA	doi:10.1594/PANGAEA.871465	https://doi.pangaea.de/10.1594/PANGAEA.871465	RUS
RUS_80601	Destructive sampling method	plot_245	Biomass_plot_DB.tab	PANGAEA	doi:10.1594/PANGAEA.871465	https://doi.pangaea.de/10.1594/PANGAEA.871465	RUS
RUS_80817	Destructive sampling method	plot_249	Biomass_plot_DB.tab	PANGAEA	doi:10.1594/PANGAEA.871465	https://doi.pangaea.de/10.1594/PANGAEA.871465	RUS
RUS_80815	Destructive sampling method	plot_253	Biomass_plot_DB.tab	PANGAEA	doi:10.1594/PANGAEA.871465	https://doi.pangaea.de/10.1594/PANGAEA.871465	RUS
RUS_80815	Destructive sampling method	plot_255	Biomass_plot_DB.tab	PANGAEA	doi:10.1594/PANGAEA.871465	https://doi.pangaea.de/10.1594/PANGAEA.871465	RUS
KAZ_80810	Destructive sampling method	plot_257	Biomass_plot_DB.tab	PANGAEA	doi:10.1594/PANGAEA.871465	https://doi.pangaea.de/10.1594/PANGAEA.871465	KAZ
KAZ_80810	Destructive sampling method	plot_258	Biomass_plot_DB.tab	PANGAEA	doi:10.1594/PANGAEA.871465	https://doi.pangaea.de/10.1594/PANGAEA.871465	KAZ
KAZ_80810	Destructive sampling method	plot_259	Biomass_plot_DB.tab	PANGAEA	doi:10.1594/PANGAEA.871465	https://doi.pangaea.de/10.1594/PANGAEA.871465	KAZ
KAZ_80810	Destructive sampling method	plot_260	Biomass_plot_DB.tab	PANGAEA	doi:10.1594/PANGAEA.871465	https://doi.pangaea.de/10.1594/PANGAEA.871465	KAZ
KAZ_80810	Destructive sampling method	plot_261	Biomass_plot_DB.tab	PANGAEA	doi:10.1594/PANGAEA.871465	https://doi.pangaea.de/10.1594/PANGAEA.871465	KAZ
KAZ_80810	Destructive sampling method	plot_262	Biomass_plot_DB.tab	PANGAEA	doi:10.1594/PANGAEA.871465	https://doi.pangaea.de/10.1594/PANGAEA.871465	KAZ
KAZ_80810	Destructive sampling method	plot_263	Biomass_plot_DB.tab	PANGAEA	doi:10.1594/PANGAEA.871465	https://doi.pangaea.de/10.1594/PANGAEA.871465	KAZ
KAZ_80810	Destructive sampling method	plot_264	Biomass_plot_DB.tab	PANGAEA	doi:10.1594/PANGAEA.871465	https://doi.pangaea.de/10.1594/PANGAEA.871465	KAZ
KAZ_80810	Destructive sampling method	plot_265	Biomass_plot_DB.tab	PANGAEA	doi:10.1594/PANGAEA.871465	https://doi.pangaea.de/10.1594/PANGAEA.871465	KAZ
KAZ_80810	Destructive sampling method	plot_266	Biomass_plot_DB.tab	PANGAEA	doi:10.1594/PANGAEA.871465	https://doi.pangaea.de/10.1594/PANGAEA.871465	KAZ
KAZ_80810	Destructive sampling method	plot_267	Biomass_plot_DB.tab	PANGAEA	doi:10.1594/PANGAEA.871465	https://doi.pangaea.de/10.1594/PANGAEA.871465	KAZ
KAZ_80810	Destructive sampling method	plot_268	Biomass_plot_DB.tab	PANGAEA	doi:10.1594/PANGAEA.871465	https://doi.pangaea.de/10.1594/PANGAEA.871465	KAZ
KAZ_80810	Destructive sampling method	plot_269	Biomass_plot_DB.tab	PANGAEA	doi:10.1594/PANGAEA.871465	https://doi.pangaea.de/10.1594/PANGAEA.871465	KAZ
KAZ_80810	Destructive sampling method	plot_271	Biomass_plot_DB.tab	PANGAEA	doi:10.1594/PANGAEA.871465	https://doi.pangaea.de/10.1594/PANGAEA.871465	KAZ
KAZ_80810	Destructive sampling method	plot_272	Biomass_plot_DB.tab	PANGAEA	doi:10.1594/PANGAEA.871465	https://doi.pangaea.de/10.1594/PANGAEA.871465	KAZ
KAZ_80810	Destructive sampling method	plot_273	Biomass_plot_DB.tab	PANGAEA	doi:10.1594/PANGAEA.871465	https://doi.pangaea.de/10.1594/PANGAEA.871465	KAZ
KAZ_80810	Destructive sampling method	plot_274	Biomass_plot_DB.tab	PANGAEA	doi:10.1594/PANGAEA.871465	https://doi.pangaea.de/10.1594/PANGAEA.871465	KAZ
KAZ_80810	Destructive sampling method	plot_275	Biomass_plot_DB.tab	PANGAEA	doi:10.1594/PANGAEA.871465	https://doi.pangaea.de/10.1594/PANGAEA.871465	KAZ
KAZ_80810	Destructive sampling method	plot_276	Biomass_plot_DB.tab	PANGAEA	doi:10.1594/PANGAEA.871465	https://doi.pangaea.de/10.1594/PANGAEA.871465	KAZ
KAZ_80810	Destructive sampling method	plot_277	Biomass_plot_DB.tab	PANGAEA	doi:10.1594/PANGAEA.871465	https://doi.pangaea.de/10.1594/PANGAEA.871465	KAZ
KAZ_80810	Destructive sampling method	plot_278	Biomass_plot_DB.tab	PANGAEA	doi:10.1594/PANGAEA.871465	https://doi.pangaea.de/10.1594/PANGAEA.871465	KAZ
KAZ_80810	Destructive sampling method	plot_279	Biomass_plot_DB.tab	PANGAEA	doi:10.1594/PANGAEA.871465	https://doi.pangaea.de/10.1594/PANGAEA.871465	KAZ
KAZ_80810	Destructive sampling method	plot_280	Biomass_plot_DB.tab	PANGAEA	doi:10.1594/PANGAEA.871465	https://doi.pangaea.de/10.1594/PANGAEA.871465	KAZ
KAZ_80810	Destructive sampling method	plot_281	Biomass_plot_DB.tab	PANGAEA	doi:10.1594/PANGAEA.871465	https://doi.pangaea.de/10.1594/PANGAEA.871465	KAZ
KAZ_80810	Destructive sampling method	plot_282	Biomass_plot_DB.tab	PANGAEA	doi:10.1594/PANGAEA.871465	https://doi.pangaea.de/10.1594/PANGAEA.871465	KAZ
KAZ_80810	Destructive sampling method	plot_283	Biomass_plot_DB.tab	PANGAEA	doi:10.1594/PANGAEA.871465	https://doi.pangaea.de/10.1594/PANGAEA.871465	KAZ
KAZ_80810	Destructive sampling method	plot_285	Biomass_plot_DB.tab	PANGAEA	doi:10.1594/PANGAEA.871465	https://doi.pangaea.de/10.1594/PANGAEA.871465	KAZ
KAZ_80810	Destructive sampling method	plot_286	Biomass_plot_DB.tab	PANGAEA	doi:10.1594/PANGAEA.871465	https://doi.pangaea.de/10.1594/PANGAEA.871465	KAZ
KAZ_80810	Destructive sampling method	plot_287	Biomass_plot_DB.tab	PANGAEA	doi:10.1594/PANGAEA.871465	https://doi.pangaea.de/10.1594/PANGAEA.871465	KAZ
KAZ_80810	Destructive sampling method	plot_288	Biomass_plot_DB.tab	PANGAEA	doi:10.1594/PANGAEA.871465	https://doi.pangaea.de/10.1594/PANGAEA.871465	KAZ
KAZ_80810	Destructive sampling method	plot_289	Biomass_plot_DB.tab	PANGAEA	doi:10.1594/PANGAEA.871465	https://doi.pangaea.de/10.1594/PANGAEA.871465	KAZ
KAZ_80810	Destructive sampling method	plot_290	Biomass_plot_DB.tab	PANGAEA	doi:10.1594/PANGAEA.871465	https://doi.pangaea.de/10.1594/PANGAEA.871465	KAZ
KAZ_80810	Destructive sampling method	plot_291	Biomass_plot_DB.tab	PANGAEA	doi:10.1594/PANGAEA.871465	https://doi.pangaea.de/10.1594/PANGAEA.871465	KAZ
KAZ_80810	Destructive sampling method	plot_292	Biomass_plot_DB.tab	PANGAEA	doi:10.1594/PANGAEA.871465	https://doi.pangaea.de/10.1594/PANGAEA.871465	KAZ
KAZ_80810	Destructive sampling method	plot_293	Biomass_plot_DB.tab	PANGAEA	doi:10.1594/PANGAEA.871465	https://doi.pangaea.de/10.1594/PANGAEA.871465	KAZ
KAZ_80810	Destructive sampling method	plot_294	Biomass_plot_DB.tab	PANGAEA	doi:10.1594/PANGAEA.871465	https://doi.pangaea.de/10.1594/PANGAEA.871465	KAZ
KAZ_80810	Destructive sampling method	plot_295	Biomass_plot_DB.tab	PANGAEA	doi:10.1594/PANGAEA.871465	https://doi.pangaea.de/10.1594/PANGAEA.871465	KAZ
KAZ_80810	Destructive sampling method	plot_296	Biomass_plot_DB.tab	PANGAEA	doi:10.1594/PANGAEA.871465	https://doi.pangaea.de/10.1594/PANGAEA.871465	KAZ
KAZ_80810	Destructive sampling method	plot_297	Biomass_plot_DB.tab	PANGAEA	doi:10.1594/PANGAEA.871465	https://doi.pangaea.de/10.1594/PANGAEA.871465	KAZ
KAZ_80810	Destructive sampling method	plot_298	Biomass_plot_DB.tab	PANGAEA	doi:10.1594/PANGAEA.871465	https://doi.pangaea.de/10.1594/PANGAEA.871465	KAZ
KAZ_80810	Destructive sampling method	plot_300	Biomass_plot_DB.tab	PANGAEA	doi:10.1594/PANGAEA.871465	https://doi.pangaea.de/10.1594/PANGAEA.871465	KAZ
KAZ_80810	Destructive sampling method	plot_301	Biomass_plot_DB.tab	PANGAEA	doi:10.1594/PANGAEA.871465	https://doi.pangaea.de/10.1594/PANGAEA.871465	KAZ
KAZ_80810	Destructive sampling method	plot_302	Biomass_plot_DB.tab	PANGAEA	doi:10.1594/PANGAEA.871465	https://doi.pangaea.de/10.1594/PANGAEA.871465	KAZ
KAZ_80810	Destructive sampling method	plot_303	Biomass_plot_DB.tab	PANGAEA	doi:10.1594/PANGAEA.871465	https://doi.pangaea.de/10.1594/PANGAEA.871465	KAZ
KAZ_80810	Destructive sampling method	plot_304	Biomass_plot_DB.tab	PANGAEA	doi:10.1594/PANGAEA.871465	https://doi.pangaea.de/10.1594/PANGAEA.871465	KAZ
KAZ_80810	Destructive sampling method	plot_305	Biomass_plot_DB.tab	PANGAEA	doi:10.1594/PANGAEA.871465	https://doi.pangaea.de/10.1594/PANGAEA.871465	KAZ
KAZ_80810	Destructive sampling method	plot_306	Biomass_plot_DB.tab	PANGAEA	doi:10.1594/PANGAEA.871465	https://doi.pangaea.de/10.1594/PANGAEA.871465	KAZ
KAZ_80810	Destructive sampling method	plot_307	Biomass_plot_DB.tab	PANGAEA	doi:10.1594/PANGAEA.871465	https://doi.pangaea.de/10.1594/PANGAEA.871465	KAZ
KAZ_80810	Destructive sampling method	plot_308	Biomass_plot_DB.tab	PANGAEA	doi:10.1594/PANGAEA.871465	https://doi.pangaea.de/10.1594/PANGAEA.871465	KAZ
KAZ_80810	Destructive sampling method	plot_309	Biomass_plot_DB.tab	PANGAEA	doi:10.1594/PANGAEA.871465	https://doi.pangaea.de/10.1594/PANGAEA.871465	KAZ
KAZ_80810	Destructive sampling method	plot_310	Biomass_plot_DB.tab	PANGAEA	doi:10.1594/PANGAEA.871465	https://doi.pangaea.de/10.1594/PANGAEA.871465	KAZ
KAZ_80810	Destructive sampling method	plot_311	Biomass_plot_DB.tab	PANGAEA	doi:10.1594/PANGAEA.871465	https://doi.pangaea.de/10.1594/PANGAEA.871465	KAZ
KAZ_80810	Destructive sampling method	plot_312	Biomass_plot_DB.tab	PANGAEA	doi:10.1594/PANGAEA.871465	https://doi.pangaea.de/10.1594/PANGAEA.871465	KAZ
KAZ_80810	Destructive sampling method	plot_313	Biomass_plot_DB.tab	PANGAEA	doi:10.1594/PANGAEA.871465	https://doi.pangaea.de/10.1594/PANGAEA.871465	KAZ
KAZ_80810	Destructive sampling method	plot_315	Biomass_plot_DB.tab	PANGAEA	doi:10.1594/PANGAEA.871465	https://doi.pangaea.de/10.1594/PANGAEA.871465	KAZ
KAZ_80810	Destructive sampling method	plot_316	Biomass_plot_DB.tab	PANGAEA	doi:10.1594/PANGAEA.871465	https://doi.pangaea.de/10.1594/PANGAEA.871465	KAZ
KAZ_80810	Destructive sampling method	plot_317	Biomass_plot_DB.tab	PANGAEA	doi:10.1594/PANGAEA.871465	https://doi.pangaea.de/10.1594/PANGAEA.871465	KAZ
KAZ_80810	Destructive sampling method	plot_318	Biomass_plot_DB.tab	PANGAEA	doi:10.1594/PANGAEA.871465	https://doi.pangaea.de/10.1594/PANGAEA.871465	KAZ
KAZ_80810	Destructive sampling method	plot_319	Biomass_plot_DB.tab	PANGAEA	doi:10.1594/PANGAEA.871465	https://doi.pangaea.de/10.1594/PANGAEA.871465	KAZ
KAZ_80810	Destructive sampling method	plot_320	Biomass_plot_DB.tab	PANGAEA	doi:10.1594/PANGAEA.871465	https://doi.pangaea.de/10.1594/PANGAEA.871465	KAZ
KAZ_80810	Destructive sampling method	plot_321	Biomass_plot_DB.tab	PANGAEA	doi:10.1594/PANGAEA.871465	https://doi.pangaea.de/10.1594/PANGAEA.871465	KAZ
KAZ_80810	Destructive sampling method	plot_322	Biomass_plot_DB.tab	PANGAEA	doi:10.1594/PANGAEA.871465	https://doi.pangaea.de/10.1594/PANGAEA.871465	KAZ
KAZ_80810	Destructive sampling method	plot_323	Biomass_plot_DB.tab	PANGAEA	doi:10.1594/PANGAEA.871465	https://doi.pangaea.de/10.1594/PANGAEA.871465	KAZ
KAZ_80810	Destructive sampling method	plot_324	Biomass_plot_DB.tab	PANGAEA	doi:10.1594/PANGAEA.871465	https://doi.pangaea.de/10.1594/PANGAEA.871465	KAZ
KAZ_80810	Destructive sampling method	plot_325	Biomass_plot_DB.tab	PANGAEA	doi:10.1594/PANGAEA.871465	https://doi.pangaea.de/10.1594/PANGAEA.871465	KAZ
KAZ_80810	Destructive sampling method	plot_326	Biomass_plot_DB.tab	PANGAEA	doi:10.1594/PANGAEA.871465	https://doi.pangaea.de/10.1594/PANGAEA.871465	KAZ
KAZ_80810	Destructive sampling method	plot_327	Biomass_plot_DB.tab	PANGAEA	doi:10.1594/PANGAEA.871465	https://doi.pangaea.de/10.1594/PANGAEA.871465	KAZ
KAZ_80810	Destructive sampling method	plot_328	Biomass_plot_DB.tab	PANGAEA	doi:10.1594/PANGAEA.871465	https://doi.pangaea.de/10.1594/PANGAEA.871465	KAZ
KAZ_80810	Destructive sampling method	plot_329	Biomass_plot_DB.tab	PANGAEA	doi:10.1594/PANGAEA.871465	https://doi.pangaea.de/10.1594/PANGAEA.871465	KAZ
KAZ_80810	Destructive sampling method	plot_331	Biomass_plot_DB.tab	PANGAEA	doi:10.1594/PANGAEA.871465	https://doi.pangaea.de/10.1594/PANGAEA.871465	KAZ
KAZ_80810	Destructive sampling method	plot_332	Biomass_plot_DB.tab	PANGAEA	doi:10.1594/PANGAEA.871465	https://doi.pangaea.de/10.1594/PANGAEA.871465	KAZ
KAZ_80810	Destructive sampling method	plot_333	Biomass_plot_DB.tab	PANGAEA	doi:10.1594/PANGAEA.871465	https://doi.pangaea.de/10.1594/PANGAEA.871465	KAZ
KAZ_80810	Destructive sampling method	plot_334	Biomass_plot_DB.tab	PANGAEA	doi:10.1594/PANGAEA.871465	https://doi.pangaea.de/10.1594/PANGAEA.871465	KAZ
KAZ_80810	Destructive sampling method	plot_335	Biomass_plot_DB.tab	PANGAEA	doi:10.1594/PANGAEA.871465	https://doi.pangaea.de/10.1594/PANGAEA.871465	KAZ
KAZ_80810	Destructive sampling method	plot_336	Biomass_plot_DB.tab	PANGAEA	doi:10.1594/PANGAEA.871465	https://doi.pangaea.de/10.1594/PANGAEA.871465	KAZ
KAZ_80810	Destructive sampling method	plot_337	Biomass_plot_DB.tab	PANGAEA	doi:10.1594/PANGAEA.871465	https://doi.pangaea.de/10.1594/PANGAEA.871465	KAZ
KAZ_80810	Destructive sampling method	plot_338	Biomass_plot_DB.tab	PANGAEA	doi:10.1594/PANGAEA.871465	https://doi.pangaea.de/10.1594/PANGAEA.871465	KAZ
KAZ_80810	Destructive sampling method	plot_340	Biomass_plot_DB.tab	PANGAEA	doi:10.1594/PANGAEA.871465	https://doi.pangaea.de/10.1594/PANGAEA.871465	KAZ
KAZ_80810	Destructive sampling method	plot_341	Biomass_plot_DB.tab	PANGAEA	doi:10.1594/PANGAEA.871465	https://doi.pangaea.de/10.1594/PANGAEA.871465	KAZ
KAZ_80810	Destructive sampling method	plot_342	Biomass_plot_DB.tab	PANGAEA	doi:10.1594/PANGAEA.871465	https://doi.pangaea.de/10.1594/PANGAEA.871465	KAZ
KAZ_80810	Destructive sampling method	plot_344	Biomass_plot_DB.tab	PANGAEA	doi:10.1594/PANGAEA.871465	https://doi.pangaea.de/10.1594/PANGAEA.871465	KAZ
KAZ_80810	Destructive sampling method	plot_345	Biomass_plot_DB.tab	PANGAEA	doi:10.1594/PANGAEA.871465	https://doi.pangaea.de/10.1594/PANGAEA.871465	KAZ
KAZ_80810	Destructive sampling method	plot_346	Biomass_plot_DB.tab	PANGAEA	doi:10.1594/PANGAEA.871465	https://doi.pangaea.de/10.1594/PANGAEA.871465	KAZ
KAZ_80810	Destructive sampling method	plot_347	Biomass_plot_DB.tab	PANGAEA	doi:10.1594/PANGAEA.871465	https://doi.pangaea.de/10.1594/PANGAEA.871465	KAZ
KAZ_80810	Destructive sampling method	plot_348	Biomass_plot_DB.tab	PANGAEA	doi:10.1594/PANGAEA.871465	https://doi.pangaea.de/10.1594/PANGAEA.871465	KAZ
KAZ_80810	Destructive sampling method	plot_349	Biomass_plot_DB.tab	PANGAEA	doi:10.1594/PANGAEA.871465	https://doi.pangaea.de/10.1594/PANGAEA.871465	KAZ
KAZ_80810	Destructive sampling method	plot_350	Biomass_plot_DB.tab	PANGAEA	doi:10.1594/PANGAEA.871465	https://doi.pangaea.de/10.1594/PANGAEA.871465	KAZ
KAZ_80810	Destructive sampling method	plot_351	Biomass_plot_DB.tab	PANGAEA	doi:10.1594/PANGAEA.871465	https://doi.pangaea.de/10.1594/PANGAEA.871465	KAZ
KAZ_80810	Destructive sampling method	plot_352	Biomass_plot_DB.tab	PANGAEA	doi:10.1594/PANGAEA.871465	https://doi.pangaea.de/10.1594/PANGAEA.871465	KAZ
KAZ_80810	Destructive sampling method	plot_353	Biomass_plot_DB.tab	PANGAEA	doi:10.1594/PANGAEA.871465	https://doi.pangaea.de/10.1594/PANGAEA.871465	KAZ
KAZ_80810	Destructive sampling method	plot_354	Biomass_plot_DB.tab	PANGAEA	doi:10.1594/PANGAEA.871465	https://doi.pangaea.de/10.1594/PANGAEA.871465	KAZ
KAZ_80810	Destructive sampling method	plot_355	Biomass_plot_DB.tab	PANGAEA	doi:10.1594/PANGAEA.871465	https://doi.pangaea.de/10.1594/PANGAEA.871465	KAZ
KAZ_80810	Destructive sampling method	plot_357	Biomass_plot_DB.tab	PANGAEA	doi:10.1594/PANGAEA.871465	https://doi.pangaea.de/10.1594/PANGAEA.871465	KAZ
KAZ_80810	Destructive sampling method	plot_358	Biomass_plot_DB.tab	PANGAEA	doi:10.1594/PANGAEA.871465	https://doi.pangaea.de/10.1594/PANGAEA.871465	KAZ
KAZ_80810	Destructive sampling method	plot_359	Biomass_plot_DB.tab	PANGAEA	doi:10.1594/PANGAEA.871465	https://doi.pangaea.de/10.1594/PANGAEA.871465	KAZ
KAZ_80810	Destructive sampling method	plot_360	Biomass_plot_DB.tab	PANGAEA	doi:10.1594/PANGAEA.871465	https://doi.pangaea.de/10.1594/PANGAEA.871465	KAZ
KAZ_80810	Destructive sampling method	plot_361	Biomass_plot_DB.tab	PANGAEA	doi:10.1594/PANGAEA.871465	https://doi.pangaea.de/10.1594/PANGAEA.871465	KAZ
KAZ_80811	Destructive sampling method	plot_363	Biomass_plot_DB.tab	PANGAEA	doi:10.1594/PANGAEA.871465	https://doi.pangaea.de/10.1594/PANGAEA.871465	KAZ
KAZ_80811	Destructive sampling method	plot_364	Biomass_plot_DB.tab	PANGAEA	doi:10.1594/PANGAEA.871465	https://doi.pangaea.de/10.1594/PANGAEA.871465	KAZ
KAZ_80811	Destructive sampling method	plot_365	Biomass_plot_DB.tab	PANGAEA	doi:10.1594/PANGAEA.871465	https://doi.pangaea.de/10.1594/PANGAEA.871465	KAZ
KAZ_80811	Destructive sampling method	plot_366	Biomass_plot_DB.tab	PANGAEA	doi:10.1594/PANGAEA.871465	https://doi.pangaea.de/10.1594/PANGAEA.871465	KAZ
KAZ_80811	Destructive sampling method	plot_367	Biomass_plot_DB.tab	PANGAEA	doi:10.1594/PANGAEA.871465	https://doi.pangaea.de/10.1594/PANGAEA.871465	KAZ
KAZ_80810	Destructive sampling method	plot_369	Biomass_plot_DB.tab	PANGAEA	doi:10.1594/PANGAEA.871465	https://doi.pangaea.de/10.1594/PANGAEA.871465	KAZ
KAZ_80810	Destructive sampling method	plot_370	Biomass_plot_DB.tab	PANGAEA	doi:10.1594/PANGAEA.871465	https://doi.pangaea.de/10.1594/PANGAEA.871465	KAZ
KAZ_80810	Destructive sampling method	plot_371	Biomass_plot_DB.tab	PANGAEA	doi:10.1594/PANGAEA.871465	https://doi.pangaea.de/10.1594/PANGAEA.871465	KAZ
KAZ_80810	Destructive sampling method	plot_372	Biomass_plot_DB.tab	PANGAEA	doi:10.1594/PANGAEA.871465	https://doi.pangaea.de/10.1594/PANGAEA.871465	KAZ
KAZ_80810	Destructive sampling method	plot_373	Biomass_plot_DB.tab	PANGAEA	doi:10.1594/PANGAEA.871465	https://doi.pangaea.de/10.1594/PANGAEA.871465	KAZ
KAZ_80810	Destructive sampling method	plot_375	Biomass_plot_DB.tab	PANGAEA	doi:10.1594/PANGAEA.871465	https://doi.pangaea.de/10.1594/PANGAEA.871465	KAZ
KAZ_80810	Destructive sampling method	plot_376	Biomass_plot_DB.tab	PANGAEA	doi:10.1594/PANGAEA.871465	https://doi.pangaea.de/10.1594/PANGAEA.871465	KAZ
KAZ_80810	Destructive sampling method	plot_377	Biomass_plot_DB.tab	PANGAEA	doi:10.1594/PANGAEA.871465	https://doi.pangaea.de/10.1594/PANGAEA.871465	KAZ
KAZ_80811	Destructive sampling method	plot_379	Biomass_plot_DB.tab	PANGAEA	doi:10.1594/PANGAEA.871465	https://doi.pangaea.de/10.1594/PANGAEA.871465	KAZ
KAZ_80811	Destructive sampling method	plot_380	Biomass_plot_DB.tab	PANGAEA	doi:10.1594/PANGAEA.871465	https://doi.pangaea.de/10.1594/PANGAEA.871465	KAZ
KAZ_80811	Destructive sampling method	plot_381	Biomass_plot_DB.tab	PANGAEA	doi:10.1594/PANGAEA.871465	https://doi.pangaea.de/10.1594/PANGAEA.871465	KAZ
KAZ_80811	Destructive sampling method	plot_382	Biomass_plot_DB.tab	PANGAEA	doi:10.1594/PANGAEA.871465	https://doi.pangaea.de/10.1594/PANGAEA.871465	KAZ
KAZ_80811	Destructive sampling method	plot_383	Biomass_plot_DB.tab	PANGAEA	doi:10.1594/PANGAEA.871465	https://doi.pangaea.de/10.1594/PANGAEA.871465	KAZ
KAZ_80811	Destructive sampling method	plot_384	Biomass_plot_DB.tab	PANGAEA	doi:10.1594/PANGAEA.871465	https://doi.pangaea.de/10.1594/PANGAEA.871465	KAZ
KAZ_80811	Destructive sampling method	plot_385	Biomass_plot_DB.tab	PANGAEA	doi:10.1594/PANGAEA.871465	https://doi.pangaea.de/10.1594/PANGAEA.871465	KAZ
KAZ_80811	Destructive sampling method	plot_386	Biomass_plot_DB.tab	PANGAEA	doi:10.1594/PANGAEA.871465	https://doi.pangaea.de/10.1594/PANGAEA.871465	KAZ
KAZ_80811	Destructive sampling method	plot_387	Biomass_plot_DB.tab	PANGAEA	doi:10.1594/PANGAEA.871465	https://doi.pangaea.de/10.1594/PANGAEA.871465	KAZ
KAZ_80811	Destructive sampling method	plot_388	Biomass_plot_DB.tab	PANGAEA	doi:10.1594/PANGAEA.871465	https://doi.pangaea.de/10.1594/PANGAEA.871465	KAZ
KAZ_80810	Destructive sampling method	plot_392	Biomass_plot_DB.tab	PANGAEA	doi:10.1594/PANGAEA.871465	https://doi.pangaea.de/10.1594/PANGAEA.871465	KAZ
KAZ_80810	Destructive sampling method	plot_393	Biomass_plot_DB.tab	PANGAEA	doi:10.1594/PANGAEA.871465	https://doi.pangaea.de/10.1594/PANGAEA.871465	KAZ
KAZ_80810	Destructive sampling method	plot_394	Biomass_plot_DB.tab	PANGAEA	doi:10.1594/PANGAEA.871465	https://doi.pangaea.de/10.1594/PANGAEA.871465	KAZ
KAZ_80810	Destructive sampling method	plot_395	Biomass_plot_DB.tab	PANGAEA	doi:10.1594/PANGAEA.871465	https://doi.pangaea.de/10.1594/PANGAEA.871465	KAZ
KAZ_80810	Destructive sampling method	plot_396	Biomass_plot_DB.tab	PANGAEA	doi:10.1594/PANGAEA.871465	https://doi.pangaea.de/10.1594/PANGAEA.871465	KAZ
KAZ_80810	Destructive sampling method	plot_397	Biomass_plot_DB.tab	PANGAEA	doi:10.1594/PANGAEA.871465	https://doi.pangaea.de/10.1594/PANGAEA.871465	KAZ
KAZ_80810	Destructive sampling method	plot_398	Biomass_plot_DB.tab	PANGAEA	doi:10.1594/PANGAEA.871465	https://doi.pangaea.de/10.1594/PANGAEA.871465	KAZ
KAZ_80810	Destructive sampling method	plot_399	Biomass_plot_DB.tab	PANGAEA	doi:10.1594/PANGAEA.871465	https://doi.pangaea.de/10.1594/PANGAEA.871465	KAZ
RUS_80444	Destructive sampling method	plot_402	Biomass_plot_DB.tab	PANGAEA	doi:10.1594/PANGAEA.871465	https://doi.pangaea.de/10.1594/PANGAEA.871465	RUS
RUS_80444	Destructive sampling method	plot_403	Biomass_plot_DB.tab	PANGAEA	doi:10.1594/PANGAEA.871465	https://doi.pangaea.de/10.1594/PANGAEA.871465	RUS
RUS_80444	Destructive sampling method	plot_404	Biomass_plot_DB.tab	PANGAEA	doi:10.1594/PANGAEA.871465	https://doi.pangaea.de/10.1594/PANGAEA.871465	RUS
RUS_80444	Destructive sampling method	plot_406	Biomass_plot_DB.tab	PANGAEA	doi:10.1594/PANGAEA.871465	https://doi.pangaea.de/10.1594/PANGAEA.871465	RUS
RUS_80444	Destructive sampling method	plot_407	Biomass_plot_DB.tab	PANGAEA	doi:10.1594/PANGAEA.871465	https://doi.pangaea.de/10.1594/PANGAEA.871465	RUS
RUS_80444	Destructive sampling method	plot_408	Biomass_plot_DB.tab	PANGAEA	doi:10.1594/PANGAEA.871465	https://doi.pangaea.de/10.1594/PANGAEA.871465	RUS
RUS_80444	Destructive sampling method	plot_410	Biomass_plot_DB.tab	PANGAEA	doi:10.1594/PANGAEA.871465	https://doi.pangaea.de/10.1594/PANGAEA.871465	RUS
RUS_80444	Destructive sampling method	plot_411	Biomass_plot_DB.tab	PANGAEA	doi:10.1594/PANGAEA.871465	https://doi.pangaea.de/10.1594/PANGAEA.871465	RUS
RUS_80444	Destructive sampling method	plot_412	Biomass_plot_DB.tab	PANGAEA	doi:10.1594/PANGAEA.871465	https://doi.pangaea.de/10.1594/PANGAEA.871465	RUS
RUS_80444	Destructive sampling method	plot_413	Biomass_plot_DB.tab	PANGAEA	doi:10.1594/PANGAEA.871465	https://doi.pangaea.de/10.1594/PANGAEA.871465	RUS
RUS_80444	Destructive sampling method	plot_414	Biomass_plot_DB.tab	PANGAEA	doi:10.1594/PANGAEA.871465	https://doi.pangaea.de/10.1594/PANGAEA.871465	RUS
RUS_80444	Destructive sampling method	plot_416	Biomass_plot_DB.tab	PANGAEA	doi:10.1594/PANGAEA.871465	https://doi.pangaea.de/10.1594/PANGAEA.871465	RUS
RUS_80444	Destructive sampling method	plot_418	Biomass_plot_DB.tab	PANGAEA	doi:10.1594/PANGAEA.871465	https://doi.pangaea.de/10.1594/PANGAEA.871465	RUS
RUS_80444	Destructive sampling method	plot_419	Biomass_plot_DB.tab	PANGAEA	doi:10.1594/PANGAEA.871465	https://doi.pangaea.de/10.1594/PANGAEA.871465	RUS
RUS_80444	Destructive sampling method	plot_420	Biomass_plot_DB.tab	PANGAEA	doi:10.1594/PANGAEA.871465	https://doi.pangaea.de/10.1594/PANGAEA.871465	RUS
RUS_80444	Destructive sampling method	plot_421	Biomass_plot_DB.tab	PANGAEA	doi:10.1594/PANGAEA.871465	https://doi.pangaea.de/10.1594/PANGAEA.871465	RUS
RUS_80809	Destructive sampling method	plot_422	Biomass_plot_DB.tab	PANGAEA	doi:10.1594/PANGAEA.871465	https://doi.pangaea.de/10.1594/PANGAEA.871465	RUS
RUS_80444	Destructive sampling method	plot_424	Biomass_plot_DB.tab	PANGAEA	doi:10.1594/PANGAEA.871465	https://doi.pangaea.de/10.1594/PANGAEA.871465	RUS
RUS_80444	Destructive sampling method	plot_425	Biomass_plot_DB.tab	PANGAEA	doi:10.1594/PANGAEA.871465	https://doi.pangaea.de/10.1594/PANGAEA.871465	RUS
RUS_80444	Destructive sampling method	plot_426	Biomass_plot_DB.tab	PANGAEA	doi:10.1594/PANGAEA.871465	https://doi.pangaea.de/10.1594/PANGAEA.871465	RUS
RUS_80444	Destructive sampling method	plot_427	Biomass_plot_DB.tab	PANGAEA	doi:10.1594/PANGAEA.871465	https://doi.pangaea.de/10.1594/PANGAEA.871465	RUS
RUS_80444	Destructive sampling method	plot_428	Biomass_plot_DB.tab	PANGAEA	doi:10.1594/PANGAEA.871465	https://doi.pangaea.de/10.1594/PANGAEA.871465	RUS
RUS_80444	Destructive sampling method	plot_430	Biomass_plot_DB.tab	PANGAEA	doi:10.1594/PANGAEA.871465	https://doi.pangaea.de/10.1594/PANGAEA.871465	RUS
RUS_80444	Destructive sampling method	plot_432	Biomass_plot_DB.tab	PANGAEA	doi:10.1594/PANGAEA.871465	https://doi.pangaea.de/10.1594/PANGAEA.871465	RUS
RUS_80444	Destructive sampling method	plot_433	Biomass_plot_DB.tab	PANGAEA	doi:10.1594/PANGAEA.871465	https://doi.pangaea.de/10.1594/PANGAEA.871465	RUS
RUS_80444	Destructive sampling method	plot_434	Biomass_plot_DB.tab	PANGAEA	doi:10.1594/PANGAEA.871465	https://doi.pangaea.de/10.1594/PANGAEA.871465	RUS
RUS_80817	Destructive sampling method	plot_438	Biomass_plot_DB.tab	PANGAEA	doi:10.1594/PANGAEA.871465	https://doi.pangaea.de/10.1594/PANGAEA.871465	RUS
RUS_80611	Destructive sampling method	plot_439	Biomass_plot_DB.tab	PANGAEA	doi:10.1594/PANGAEA.871465	https://doi.pangaea.de/10.1594/PANGAEA.871465	RUS
RUS_80611	Destructive sampling method	plot_440	Biomass_plot_DB.tab	PANGAEA	doi:10.1594/PANGAEA.871465	https://doi.pangaea.de/10.1594/PANGAEA.871465	RUS
RUS_80611	Destructive sampling method	plot_441	Biomass_plot_DB.tab	PANGAEA	doi:10.1594/PANGAEA.871465	https://doi.pangaea.de/10.1594/PANGAEA.871465	RUS
RUS_80611	Destructive sampling method	plot_442	Biomass_plot_DB.tab	PANGAEA	doi:10.1594/PANGAEA.871465	https://doi.pangaea.de/10.1594/PANGAEA.871465	RUS
RUS_80611	Destructive sampling method	plot_443	Biomass_plot_DB.tab	PANGAEA	doi:10.1594/PANGAEA.871465	https://doi.pangaea.de/10.1594/PANGAEA.871465	RUS
RUS_80611	Destructive sampling method	plot_444	Biomass_plot_DB.tab	PANGAEA	doi:10.1594/PANGAEA.871465	https://doi.pangaea.de/10.1594/PANGAEA.871465	RUS
RUS_80810	Destructive sampling method	plot_446	Biomass_plot_DB.tab	PANGAEA	doi:10.1594/PANGAEA.871465	https://doi.pangaea.de/10.1594/PANGAEA.871465	RUS
RUS_80810	Destructive sampling method	plot_447	Biomass_plot_DB.tab	PANGAEA	doi:10.1594/PANGAEA.871465	https://doi.pangaea.de/10.1594/PANGAEA.871465	RUS
RUS_80809	Destructive sampling method	plot_449	Biomass_plot_DB.tab	PANGAEA	doi:10.1594/PANGAEA.871465	https://doi.pangaea.de/10.1594/PANGAEA.871465	RUS
RUS_80809	Destructive sampling method	plot_451	Biomass_plot_DB.tab	PANGAEA	doi:10.1594/PANGAEA.871465	https://doi.pangaea.de/10.1594/PANGAEA.871465	RUS
RUS_80610	Destructive sampling method	plot_512	Biomass_plot_DB.tab	PANGAEA	doi:10.1594/PANGAEA.871465	https://doi.pangaea.de/10.1594/PANGAEA.871465	RUS
RUS_80601	Destructive sampling method	plot_822	Biomass_plot_DB.tab	PANGAEA	doi:10.1594/PANGAEA.871465	https://doi.pangaea.de/10.1594/PANGAEA.871465	RUS
RUS_80601	Destructive sampling method	plot_823	Biomass_plot_DB.tab	PANGAEA	doi:10.1594/PANGAEA.871465	https://doi.pangaea.de/10.1594/PANGAEA.871465	RUS
RUS_80601	Destructive sampling method	plot_824	Biomass_plot_DB.tab	PANGAEA	doi:10.1594/PANGAEA.871465	https://doi.pangaea.de/10.1594/PANGAEA.871465	RUS
RUS_80601	Destructive sampling method	plot_825	Biomass_plot_DB.tab	PANGAEA	doi:10.1594/PANGAEA.871465	https://doi.pangaea.de/10.1594/PANGAEA.871465	RUS
RUS_80601	Destructive sampling method	plot_826	Biomass_plot_DB.tab	PANGAEA	doi:10.1594/PANGAEA.871465	https://doi.pangaea.de/10.1594/PANGAEA.871465	RUS
RUS_80601	Destructive sampling method	plot_827	Biomass_plot_DB.tab	PANGAEA	doi:10.1594/PANGAEA.871465	https://doi.pangaea.de/10.1594/PANGAEA.871465	RUS
RUS_80601	Destructive sampling method	plot_828	Biomass_plot_DB.tab	PANGAEA	doi:10.1594/PANGAEA.871465	https://doi.pangaea.de/10.1594/PANGAEA.871465	RUS
RUS_80601	Destructive sampling method	plot_829	Biomass_plot_DB.tab	PANGAEA	doi:10.1594/PANGAEA.871465	https://doi.pangaea.de/10.1594/PANGAEA.871465	RUS
RUS_80601	Destructive sampling method	plot_832	Biomass_plot_DB.tab	PANGAEA	doi:10.1594/PANGAEA.871465	https://doi.pangaea.de/10.1594/PANGAEA.871465	RUS
RUS_80601	Destructive sampling method	plot_833	Biomass_plot_DB.tab	PANGAEA	doi:10.1594/PANGAEA.871465	https://doi.pangaea.de/10.1594/PANGAEA.871465	RUS
RUS_80601	Destructive sampling method	plot_835	Biomass_plot_DB.tab	PANGAEA	doi:10.1594/PANGAEA.871465	https://doi.pangaea.de/10.1594/PANGAEA.871465	RUS
RUS_80601	Destructive sampling method	plot_837	Biomass_plot_DB.tab	PANGAEA	doi:10.1594/PANGAEA.871465	https://doi.pangaea.de/10.1594/PANGAEA.871465	RUS
RUS_80601	Destructive sampling method	plot_838	Biomass_plot_DB.tab	PANGAEA	doi:10.1594/PANGAEA.871465	https://doi.pangaea.de/10.1594/PANGAEA.871465	RUS
RUS_80601	Destructive sampling method	plot_839	Biomass_plot_DB.tab	PANGAEA	doi:10.1594/PANGAEA.871465	https://doi.pangaea.de/10.1594/PANGAEA.871465	RUS
RUS_80601	Destructive sampling method	plot_840	Biomass_plot_DB.tab	PANGAEA	doi:10.1594/PANGAEA.871465	https://doi.pangaea.de/10.1594/PANGAEA.871465	RUS
RUS_81112	Destructive sampling method	plot_842	Biomass_plot_DB.tab	PANGAEA	doi:10.1594/PANGAEA.871465	https://doi.pangaea.de/10.1594/PANGAEA.871465	RUS
RUS_80601	Destructive sampling method	plot_843	Biomass_plot_DB.tab	PANGAEA	doi:10.1594/PANGAEA.871465	https://doi.pangaea.de/10.1594/PANGAEA.871465	RUS
RUS_80601	Destructive sampling method	plot_844	Biomass_plot_DB.tab	PANGAEA	doi:10.1594/PANGAEA.871465	https://doi.pangaea.de/10.1594/PANGAEA.871465	RUS
RUS_80601	Destructive sampling method	plot_845	Biomass_plot_DB.tab	PANGAEA	doi:10.1594/PANGAEA.871465	https://doi.pangaea.de/10.1594/PANGAEA.871465	RUS
RUS_80601	Destructive sampling method	plot_846	Biomass_plot_DB.tab	PANGAEA	doi:10.1594/PANGAEA.871465	https://doi.pangaea.de/10.1594/PANGAEA.871465	RUS
RUS_80601	Destructive sampling method	plot_848	Biomass_plot_DB.tab	PANGAEA	doi:10.1594/PANGAEA.871465	https://doi.pangaea.de/10.1594/PANGAEA.871465	RUS
RUS_80601	Destructive sampling method	plot_850	Biomass_plot_DB.tab	PANGAEA	doi:10.1594/PANGAEA.871465	https://doi.pangaea.de/10.1594/PANGAEA.871465	RUS
RUS_80810	Destructive sampling method	plot_852	Biomass_plot_DB.tab	PANGAEA	doi:10.1594/PANGAEA.871465	https://doi.pangaea.de/10.1594/PANGAEA.871465	RUS
RUS_80810	Destructive sampling method	plot_853	Biomass_plot_DB.tab	PANGAEA	doi:10.1594/PANGAEA.871465	https://doi.pangaea.de/10.1594/PANGAEA.871465	RUS
RUS_80810	Destructive sampling method	plot_854	Biomass_plot_DB.tab	PANGAEA	doi:10.1594/PANGAEA.871465	https://doi.pangaea.de/10.1594/PANGAEA.871465	RUS
RUS_80810	Destructive sampling method	plot_855	Biomass_plot_DB.tab	PANGAEA	doi:10.1594/PANGAEA.871465	https://doi.pangaea.de/10.1594/PANGAEA.871465	RUS
RUS_80810	Destructive sampling method	plot_856	Biomass_plot_DB.tab	PANGAEA	doi:10.1594/PANGAEA.871465	https://doi.pangaea.de/10.1594/PANGAEA.871465	RUS
RUS_80810	Destructive sampling method	plot_857	Biomass_plot_DB.tab	PANGAEA	doi:10.1594/PANGAEA.871465	https://doi.pangaea.de/10.1594/PANGAEA.871465	RUS
RUS_80810	Destructive sampling method	plot_858	Biomass_plot_DB.tab	PANGAEA	doi:10.1594/PANGAEA.871465	https://doi.pangaea.de/10.1594/PANGAEA.871465	RUS
RUS_80810	Destructive sampling method	plot_859	Biomass_plot_DB.tab	PANGAEA	doi:10.1594/PANGAEA.871465	https://doi.pangaea.de/10.1594/PANGAEA.871465	RUS
RUS_80810	Destructive sampling method	plot_860	Biomass_plot_DB.tab	PANGAEA	doi:10.1594/PANGAEA.871465	https://doi.pangaea.de/10.1594/PANGAEA.871465	RUS
RUS_80810	Destructive sampling method	plot_861	Biomass_plot_DB.tab	PANGAEA	doi:10.1594/PANGAEA.871465	https://doi.pangaea.de/10.1594/PANGAEA.871465	RUS
RUS_80810	Destructive sampling method	plot_862	Biomass_plot_DB.tab	PANGAEA	doi:10.1594/PANGAEA.871465	https://doi.pangaea.de/10.1594/PANGAEA.871465	RUS
RUS_80810	Destructive sampling method	plot_863	Biomass_plot_DB.tab	PANGAEA	doi:10.1594/PANGAEA.871465	https://doi.pangaea.de/10.1594/PANGAEA.871465	RUS
RUS_80810	Destructive sampling method	plot_864	Biomass_plot_DB.tab	PANGAEA	doi:10.1594/PANGAEA.871465	https://doi.pangaea.de/10.1594/PANGAEA.871465	RUS
RUS_80810	Destructive sampling method	plot_865	Biomass_plot_DB.tab	PANGAEA	doi:10.1594/PANGAEA.871465	https://doi.pangaea.de/10.1594/PANGAEA.871465	RUS
RUS_80810	Destructive sampling method	plot_866	Biomass_plot_DB.tab	PANGAEA	doi:10.1594/PANGAEA.871465	https://doi.pangaea.de/10.1594/PANGAEA.871465	RUS
RUS_80810	Destructive sampling method	plot_867	Biomass_plot_DB.tab	PANGAEA	doi:10.1594/PANGAEA.871465	https://doi.pangaea.de/10.1594/PANGAEA.871465	RUS
RUS_80810	Destructive sampling method	plot_868	Biomass_plot_DB.tab	PANGAEA	doi:10.1594/PANGAEA.871465	https://doi.pangaea.de/10.1594/PANGAEA.871465	RUS
RUS_80810	Destructive sampling method	plot_869	Biomass_plot_DB.tab	PANGAEA	doi:10.1594/PANGAEA.871465	https://doi.pangaea.de/10.1594/PANGAEA.871465	RUS
RUS_80810	Destructive sampling method	plot_870	Biomass_plot_DB.tab	PANGAEA	doi:10.1594/PANGAEA.871465	https://doi.pangaea.de/10.1594/PANGAEA.871465	RUS
RUS_80810	Destructive sampling method	plot_871	Biomass_plot_DB.tab	PANGAEA	doi:10.1594/PANGAEA.871465	https://doi.pangaea.de/10.1594/PANGAEA.871465	RUS
RUS_80810	Destructive sampling method	plot_872	Biomass_plot_DB.tab	PANGAEA	doi:10.1594/PANGAEA.871465	https://doi.pangaea.de/10.1594/PANGAEA.871465	RUS
RUS_80810	Destructive sampling method	plot_873	Biomass_plot_DB.tab	PANGAEA	doi:10.1594/PANGAEA.871465	https://doi.pangaea.de/10.1594/PANGAEA.871465	RUS
RUS_80810	Destructive sampling method	plot_874	Biomass_plot_DB.tab	PANGAEA	doi:10.1594/PANGAEA.871465	https://doi.pangaea.de/10.1594/PANGAEA.871465	RUS
RUS_80810	Destructive sampling method	plot_875	Biomass_plot_DB.tab	PANGAEA	doi:10.1594/PANGAEA.871465	https://doi.pangaea.de/10.1594/PANGAEA.871465	RUS
RUS_80810	Destructive sampling method	plot_876	Biomass_plot_DB.tab	PANGAEA	doi:10.1594/PANGAEA.871465	https://doi.pangaea.de/10.1594/PANGAEA.871465	RUS
RUS_80810	Destructive sampling method	plot_877	Biomass_plot_DB.tab	PANGAEA	doi:10.1594/PANGAEA.871465	https://doi.pangaea.de/10.1594/PANGAEA.871465	RUS
RUS_80810	Destructive sampling method	plot_878	Biomass_plot_DB.tab	PANGAEA	doi:10.1594/PANGAEA.871465	https://doi.pangaea.de/10.1594/PANGAEA.871465	RUS
RUS_80810	Destructive sampling method	plot_879	Biomass_plot_DB.tab	PANGAEA	doi:10.1594/PANGAEA.871465	https://doi.pangaea.de/10.1594/PANGAEA.871465	RUS
RUS_80810	Destructive sampling method	plot_880	Biomass_plot_DB.tab	PANGAEA	doi:10.1594/PANGAEA.871465	https://doi.pangaea.de/10.1594/PANGAEA.871465	RUS
RUS_80601	Destructive sampling method	plot_882	Biomass_plot_DB.tab	PANGAEA	doi:10.1594/PANGAEA.871465	https://doi.pangaea.de/10.1594/PANGAEA.871465	RUS
RUS_80601	Destructive sampling method	plot_884	Biomass_plot_DB.tab	PANGAEA	doi:10.1594/PANGAEA.871465	https://doi.pangaea.de/10.1594/PANGAEA.871465	RUS
RUS_80601	Destructive sampling method	plot_885	Biomass_plot_DB.tab	PANGAEA	doi:10.1594/PANGAEA.871465	https://doi.pangaea.de/10.1594/PANGAEA.871465	RUS
RUS_80601	Destructive sampling method	plot_886	Biomass_plot_DB.tab	PANGAEA	doi:10.1594/PANGAEA.871465	https://doi.pangaea.de/10.1594/PANGAEA.871465	RUS
RUS_80601	Destructive sampling method	plot_887	Biomass_plot_DB.tab	PANGAEA	doi:10.1594/PANGAEA.871465	https://doi.pangaea.de/10.1594/PANGAEA.871465	RUS
RUS_80601	Destructive sampling method	plot_888	Biomass_plot_DB.tab	PANGAEA	doi:10.1594/PANGAEA.871465	https://doi.pangaea.de/10.1594/PANGAEA.871465	RUS
RUS_80611	Destructive sampling method	plot_889	Biomass_plot_DB.tab	PANGAEA	doi:10.1594/PANGAEA.871465	https://doi.pangaea.de/10.1594/PANGAEA.871465	RUS
RUS_80611	Destructive sampling method	plot_890	Biomass_plot_DB.tab	PANGAEA	doi:10.1594/PANGAEA.871465	https://doi.pangaea.de/10.1594/PANGAEA.871465	RUS
RUS_80611	Destructive sampling method	plot_891	Biomass_plot_DB.tab	PANGAEA	doi:10.1594/PANGAEA.871465	https://doi.pangaea.de/10.1594/PANGAEA.871465	RUS
RUS_80611	Destructive sampling method	plot_892	Biomass_plot_DB.tab	PANGAEA	doi:10.1594/PANGAEA.871465	https://doi.pangaea.de/10.1594/PANGAEA.871465	RUS
RUS_80817	Destructive sampling method	plot_893	Biomass_plot_DB.tab	PANGAEA	doi:10.1594/PANGAEA.871465	https://doi.pangaea.de/10.1594/PANGAEA.871465	RUS
RUS_80815	Destructive sampling method	plot_894	Biomass_plot_DB.tab	PANGAEA	doi:10.1594/PANGAEA.871465	https://doi.pangaea.de/10.1594/PANGAEA.871465	RUS
RUS_80815	Destructive sampling method	plot_895	Biomass_plot_DB.tab	PANGAEA	doi:10.1594/PANGAEA.871465	https://doi.pangaea.de/10.1594/PANGAEA.871465	RUS
RUS_80815	Destructive sampling method	plot_896	Biomass_plot_DB.tab	PANGAEA	doi:10.1594/PANGAEA.871465	https://doi.pangaea.de/10.1594/PANGAEA.871465	RUS
RUS_80815	Destructive sampling method	plot_897	Biomass_plot_DB.tab	PANGAEA	doi:10.1594/PANGAEA.871465	https://doi.pangaea.de/10.1594/PANGAEA.871465	RUS
RUS_80815	Destructive sampling method	plot_898	Biomass_plot_DB.tab	PANGAEA	doi:10.1594/PANGAEA.871465	https://doi.pangaea.de/10.1594/PANGAEA.871465	RUS
RUS_80601	Destructive sampling method	plot_900	Biomass_plot_DB.tab	PANGAEA	doi:10.1594/PANGAEA.871465	https://doi.pangaea.de/10.1594/PANGAEA.871465	RUS
RUS_80601	Destructive sampling method	plot_901	Biomass_plot_DB.tab	PANGAEA	doi:10.1594/PANGAEA.871465	https://doi.pangaea.de/10.1594/PANGAEA.871465	RUS
RUS_80601	Destructive sampling method	plot_902	Biomass_plot_DB.tab	PANGAEA	doi:10.1594/PANGAEA.871465	https://doi.pangaea.de/10.1594/PANGAEA.871465	RUS
RUS_80601	Destructive sampling method	plot_903	Biomass_plot_DB.tab	PANGAEA	doi:10.1594/PANGAEA.871465	https://doi.pangaea.de/10.1594/PANGAEA.871465	RUS
RUS_80601	Destructive sampling method	plot_904	Biomass_plot_DB.tab	PANGAEA	doi:10.1594/PANGAEA.871465	https://doi.pangaea.de/10.1594/PANGAEA.871465	RUS
RUS_80601	Destructive sampling method	plot_905	Biomass_plot_DB.tab	PANGAEA	doi:10.1594/PANGAEA.871465	https://doi.pangaea.de/10.1594/PANGAEA.871465	RUS
RUS_80601	Destructive sampling method	plot_906	Biomass_plot_DB.tab	PANGAEA	doi:10.1594/PANGAEA.871465	https://doi.pangaea.de/10.1594/PANGAEA.871465	RUS
RUS_80601	Destructive sampling method	plot_907	Biomass_plot_DB.tab	PANGAEA	doi:10.1594/PANGAEA.871465	https://doi.pangaea.de/10.1594/PANGAEA.871465	RUS
RUS_80601	Destructive sampling method	plot_909	Biomass_plot_DB.tab	PANGAEA	doi:10.1594/PANGAEA.871465	https://doi.pangaea.de/10.1594/PANGAEA.871465	RUS
RUS_80601	Destructive sampling method	plot_910	Biomass_plot_DB.tab	PANGAEA	doi:10.1594/PANGAEA.871465	https://doi.pangaea.de/10.1594/PANGAEA.871465	RUS
RUS_80601	Destructive sampling method	plot_911	Biomass_plot_DB.tab	PANGAEA	doi:10.1594/PANGAEA.871465	https://doi.pangaea.de/10.1594/PANGAEA.871465	RUS
RUS_80601	Destructive sampling method	plot_912	Biomass_plot_DB.tab	PANGAEA	doi:10.1594/PANGAEA.871465	https://doi.pangaea.de/10.1594/PANGAEA.871465	RUS
RUS_80601	Destructive sampling method	plot_913	Biomass_plot_DB.tab	PANGAEA	doi:10.1594/PANGAEA.871465	https://doi.pangaea.de/10.1594/PANGAEA.871465	RUS
RUS_80601	Destructive sampling method	plot_914	Biomass_plot_DB.tab	PANGAEA	doi:10.1594/PANGAEA.871465	https://doi.pangaea.de/10.1594/PANGAEA.871465	RUS
RUS_80601	Destructive sampling method	plot_915	Biomass_plot_DB.tab	PANGAEA	doi:10.1594/PANGAEA.871465	https://doi.pangaea.de/10.1594/PANGAEA.871465	RUS
RUS_80601	Destructive sampling method	plot_917	Biomass_plot_DB.tab	PANGAEA	doi:10.1594/PANGAEA.871465	https://doi.pangaea.de/10.1594/PANGAEA.871465	RUS
RUS_80601	Destructive sampling method	plot_918	Biomass_plot_DB.tab	PANGAEA	doi:10.1594/PANGAEA.871465	https://doi.pangaea.de/10.1594/PANGAEA.871465	RUS
RUS_80605	Destructive sampling method	plot_919	Biomass_plot_DB.tab	PANGAEA	doi:10.1594/PANGAEA.871465	https://doi.pangaea.de/10.1594/PANGAEA.871465	RUS
RUS_80605	Destructive sampling method	plot_920	Biomass_plot_DB.tab	PANGAEA	doi:10.1594/PANGAEA.871465	https://doi.pangaea.de/10.1594/PANGAEA.871465	RUS
RUS_80605	Destructive sampling method	plot_921	Biomass_plot_DB.tab	PANGAEA	doi:10.1594/PANGAEA.871465	https://doi.pangaea.de/10.1594/PANGAEA.871465	RUS
RUS_80605	Destructive sampling method	plot_922	Biomass_plot_DB.tab	PANGAEA	doi:10.1594/PANGAEA.871465	https://doi.pangaea.de/10.1594/PANGAEA.871465	RUS
RUS_80605	Destructive sampling method	plot_923	Biomass_plot_DB.tab	PANGAEA	doi:10.1594/PANGAEA.871465	https://doi.pangaea.de/10.1594/PANGAEA.871465	RUS
RUS_80605	Destructive sampling method	plot_924	Biomass_plot_DB.tab	PANGAEA	doi:10.1594/PANGAEA.871465	https://doi.pangaea.de/10.1594/PANGAEA.871465	RUS
RUS_80605	Destructive sampling method	plot_925	Biomass_plot_DB.tab	PANGAEA	doi:10.1594/PANGAEA.871465	https://doi.pangaea.de/10.1594/PANGAEA.871465	RUS
RUS_80611	Destructive sampling method	plot_927	Biomass_plot_DB.tab	PANGAEA	doi:10.1594/PANGAEA.871465	https://doi.pangaea.de/10.1594/PANGAEA.871465	RUS
RUS_80611	Destructive sampling method	plot_928	Biomass_plot_DB.tab	PANGAEA	doi:10.1594/PANGAEA.871465	https://doi.pangaea.de/10.1594/PANGAEA.871465	RUS
RUS_80611	Destructive sampling method	plot_929	Biomass_plot_DB.tab	PANGAEA	doi:10.1594/PANGAEA.871465	https://doi.pangaea.de/10.1594/PANGAEA.871465	RUS
RUS_80611	Destructive sampling method	plot_930	Biomass_plot_DB.tab	PANGAEA	doi:10.1594/PANGAEA.871465	https://doi.pangaea.de/10.1594/PANGAEA.871465	RUS
RUS_80611	Destructive sampling method	plot_931	Biomass_plot_DB.tab	PANGAEA	doi:10.1594/PANGAEA.871465	https://doi.pangaea.de/10.1594/PANGAEA.871465	RUS
RUS_80611	Destructive sampling method	plot_932	Biomass_plot_DB.tab	PANGAEA	doi:10.1594/PANGAEA.871465	https://doi.pangaea.de/10.1594/PANGAEA.871465	RUS
RUS_80611	Destructive sampling method	plot_933	Biomass_plot_DB.tab	PANGAEA	doi:10.1594/PANGAEA.871465	https://doi.pangaea.de/10.1594/PANGAEA.871465	RUS
RUS_80611	Destructive sampling method	plot_934	Biomass_plot_DB.tab	PANGAEA	doi:10.1594/PANGAEA.871465	https://doi.pangaea.de/10.1594/PANGAEA.871465	RUS
RUS_80611	Destructive sampling method	plot_935	Biomass_plot_DB.tab	PANGAEA	doi:10.1594/PANGAEA.871465	https://doi.pangaea.de/10.1594/PANGAEA.871465	RUS
RUS_80609	Destructive sampling method	plot_937	Biomass_plot_DB.tab	PANGAEA	doi:10.1594/PANGAEA.871465	https://doi.pangaea.de/10.1594/PANGAEA.871465	RUS
RUS_80609	Destructive sampling method	plot_938	Biomass_plot_DB.tab	PANGAEA	doi:10.1594/PANGAEA.871465	https://doi.pangaea.de/10.1594/PANGAEA.871465	RUS
RUS_80609	Destructive sampling method	plot_939	Biomass_plot_DB.tab	PANGAEA	doi:10.1594/PANGAEA.871465	https://doi.pangaea.de/10.1594/PANGAEA.871465	RUS
RUS_80609	Destructive sampling method	plot_940	Biomass_plot_DB.tab	PANGAEA	doi:10.1594/PANGAEA.871465	https://doi.pangaea.de/10.1594/PANGAEA.871465	RUS
RUS_80609	Destructive sampling method	plot_941	Biomass_plot_DB.tab	PANGAEA	doi:10.1594/PANGAEA.871465	https://doi.pangaea.de/10.1594/PANGAEA.871465	RUS
RUS_80609	Destructive sampling method	plot_942	Biomass_plot_DB.tab	PANGAEA	doi:10.1594/PANGAEA.871465	https://doi.pangaea.de/10.1594/PANGAEA.871465	RUS
MGL_80609	Destructive sampling method	plot_944	Biomass_plot_DB.tab	PANGAEA	doi:10.1594/PANGAEA.871465	https://doi.pangaea.de/10.1594/PANGAEA.871465	MGL
RUS_80817	Destructive sampling method	plot_946	Biomass_plot_DB.tab	PANGAEA	doi:10.1594/PANGAEA.871465	https://doi.pangaea.de/10.1594/PANGAEA.871465	RUS
RUS_80817	Destructive sampling method	plot_947	Biomass_plot_DB.tab	PANGAEA	doi:10.1594/PANGAEA.871465	https://doi.pangaea.de/10.1594/PANGAEA.871465	RUS
RUS_80817	Destructive sampling method	plot_948	Biomass_plot_DB.tab	PANGAEA	doi:10.1594/PANGAEA.871465	https://doi.pangaea.de/10.1594/PANGAEA.871465	RUS
RUS_80817	Destructive sampling method	plot_950	Biomass_plot_DB.tab	PANGAEA	doi:10.1594/PANGAEA.871465	https://doi.pangaea.de/10.1594/PANGAEA.871465	RUS
RUS_80817	Destructive sampling method	plot_951	Biomass_plot_DB.tab	PANGAEA	doi:10.1594/PANGAEA.871465	https://doi.pangaea.de/10.1594/PANGAEA.871465	RUS
RUS_80817	Destructive sampling method	plot_952	Biomass_plot_DB.tab	PANGAEA	doi:10.1594/PANGAEA.871465	https://doi.pangaea.de/10.1594/PANGAEA.871465	RUS
RUS_80817	Destructive sampling method	plot_953	Biomass_plot_DB.tab	PANGAEA	doi:10.1594/PANGAEA.871465	https://doi.pangaea.de/10.1594/PANGAEA.871465	RUS
RUS_80817	Destructive sampling method	plot_954	Biomass_plot_DB.tab	PANGAEA	doi:10.1594/PANGAEA.871465	https://doi.pangaea.de/10.1594/PANGAEA.871465	RUS
RUS_80817	Destructive sampling method	plot_955	Biomass_plot_DB.tab	PANGAEA	doi:10.1594/PANGAEA.871465	https://doi.pangaea.de/10.1594/PANGAEA.871465	RUS
RUS_80817	Destructive sampling method	plot_956	Biomass_plot_DB.tab	PANGAEA	doi:10.1594/PANGAEA.871465	https://doi.pangaea.de/10.1594/PANGAEA.871465	RUS
RUS_80519	Destructive sampling method	plot_963	Biomass_plot_DB.tab	PANGAEA	doi:10.1594/PANGAEA.871465	https://doi.pangaea.de/10.1594/PANGAEA.871465	RUS
RUS_80611	Destructive sampling method	plot_966	Biomass_plot_DB.tab	PANGAEA	doi:10.1594/PANGAEA.871465	https://doi.pangaea.de/10.1594/PANGAEA.871465	RUS
RUS_80443	Destructive sampling method	plot_968	Biomass_plot_DB.tab	PANGAEA	doi:10.1594/PANGAEA.871465	https://doi.pangaea.de/10.1594/PANGAEA.871465	RUS
RUS_80443	Destructive sampling method	plot_969	Biomass_plot_DB.tab	PANGAEA	doi:10.1594/PANGAEA.871465	https://doi.pangaea.de/10.1594/PANGAEA.871465	RUS
RUS_80443	Destructive sampling method	plot_970	Biomass_plot_DB.tab	PANGAEA	doi:10.1594/PANGAEA.871465	https://doi.pangaea.de/10.1594/PANGAEA.871465	RUS
RUS_80443	Destructive sampling method	plot_971	Biomass_plot_DB.tab	PANGAEA	doi:10.1594/PANGAEA.871465	https://doi.pangaea.de/10.1594/PANGAEA.871465	RUS
RUS_80443	Destructive sampling method	plot_972	Biomass_plot_DB.tab	PANGAEA	doi:10.1594/PANGAEA.871465	https://doi.pangaea.de/10.1594/PANGAEA.871465	RUS
RUS_80444	Destructive sampling method	plot_974	Biomass_plot_DB.tab	PANGAEA	doi:10.1594/PANGAEA.871465	https://doi.pangaea.de/10.1594/PANGAEA.871465	RUS
RUS_80444	Destructive sampling method	plot_975	Biomass_plot_DB.tab	PANGAEA	doi:10.1594/PANGAEA.871465	https://doi.pangaea.de/10.1594/PANGAEA.871465	RUS
RUS_80444	Destructive sampling method	plot_976	Biomass_plot_DB.tab	PANGAEA	doi:10.1594/PANGAEA.871465	https://doi.pangaea.de/10.1594/PANGAEA.871465	RUS
RUS_80444	Destructive sampling method	plot_977	Biomass_plot_DB.tab	PANGAEA	doi:10.1594/PANGAEA.871465	https://doi.pangaea.de/10.1594/PANGAEA.871465	RUS
RUS_80601	Destructive sampling method	plot_979	Biomass_plot_DB.tab	PANGAEA	doi:10.1594/PANGAEA.871465	https://doi.pangaea.de/10.1594/PANGAEA.871465	RUS
RUS_80601	Destructive sampling method	plot_980	Biomass_plot_DB.tab	PANGAEA	doi:10.1594/PANGAEA.871465	https://doi.pangaea.de/10.1594/PANGAEA.871465	RUS
RUS_80601	Destructive sampling method	plot_981	Biomass_plot_DB.tab	PANGAEA	doi:10.1594/PANGAEA.871465	https://doi.pangaea.de/10.1594/PANGAEA.871465	RUS
RUS_80611	Destructive sampling method	plot_983	Biomass_plot_DB.tab	PANGAEA	doi:10.1594/PANGAEA.871465	https://doi.pangaea.de/10.1594/PANGAEA.871465	RUS
RUS_80611	Destructive sampling method	plot_984	Biomass_plot_DB.tab	PANGAEA	doi:10.1594/PANGAEA.871465	https://doi.pangaea.de/10.1594/PANGAEA.871465	RUS
RUS_80611	Destructive sampling method	plot_985	Biomass_plot_DB.tab	PANGAEA	doi:10.1594/PANGAEA.871465	https://doi.pangaea.de/10.1594/PANGAEA.871465	RUS
RUS_80611	Destructive sampling method	plot_986	Biomass_plot_DB.tab	PANGAEA	doi:10.1594/PANGAEA.871465	https://doi.pangaea.de/10.1594/PANGAEA.871465	RUS
RUS_80611	Destructive sampling method	plot_987	Biomass_plot_DB.tab	PANGAEA	doi:10.1594/PANGAEA.871465	https://doi.pangaea.de/10.1594/PANGAEA.871465	RUS
RUS_80611	Destructive sampling method	plot_988	Biomass_plot_DB.tab	PANGAEA	doi:10.1594/PANGAEA.871465	https://doi.pangaea.de/10.1594/PANGAEA.871465	RUS
RUS_80611	Destructive sampling method	plot_989	Biomass_plot_DB.tab	PANGAEA	doi:10.1594/PANGAEA.871465	https://doi.pangaea.de/10.1594/PANGAEA.871465	RUS
RUS_80611	Destructive sampling method	plot_990	Biomass_plot_DB.tab	PANGAEA	doi:10.1594/PANGAEA.871465	https://doi.pangaea.de/10.1594/PANGAEA.871465	RUS
RUS_80611	Destructive sampling method	plot_991	Biomass_plot_DB.tab	PANGAEA	doi:10.1594/PANGAEA.871465	https://doi.pangaea.de/10.1594/PANGAEA.871465	RUS
RUS_80611	Destructive sampling method	plot_992	Biomass_plot_DB.tab	PANGAEA	doi:10.1594/PANGAEA.871465	https://doi.pangaea.de/10.1594/PANGAEA.871465	RUS
RUS_80611	Destructive sampling method	plot_993	Biomass_plot_DB.tab	PANGAEA	doi:10.1594/PANGAEA.871465	https://doi.pangaea.de/10.1594/PANGAEA.871465	RUS
RUS_80611	Destructive sampling method	plot_995	Biomass_plot_DB.tab	PANGAEA	doi:10.1594/PANGAEA.871465	https://doi.pangaea.de/10.1594/PANGAEA.871465	RUS
RUS_80611	Destructive sampling method	plot_996	Biomass_plot_DB.tab	PANGAEA	doi:10.1594/PANGAEA.871465	https://doi.pangaea.de/10.1594/PANGAEA.871465	RUS
RUS_80611	Destructive sampling method	plot_997	Biomass_plot_DB.tab	PANGAEA	doi:10.1594/PANGAEA.871465	https://doi.pangaea.de/10.1594/PANGAEA.871465	RUS
RUS_80611	Destructive sampling method	plot_998	Biomass_plot_DB.tab	PANGAEA	doi:10.1594/PANGAEA.871465	https://doi.pangaea.de/10.1594/PANGAEA.871465	RUS
RUS_80611	Destructive sampling method	plot_999	Biomass_plot_DB.tab	PANGAEA	doi:10.1594/PANGAEA.871465	https://doi.pangaea.de/10.1594/PANGAEA.871465	RUS
RUS_80611	Destructive sampling method	plot_1000	Biomass_plot_DB.tab	PANGAEA	doi:10.1594/PANGAEA.871465	https://doi.pangaea.de/10.1594/PANGAEA.871465	RUS
RUS_80611	Destructive sampling method	plot_1001	Biomass_plot_DB.tab	PANGAEA	doi:10.1594/PANGAEA.871465	https://doi.pangaea.de/10.1594/PANGAEA.871465	RUS
RUS_80611	Destructive sampling method	plot_1002	Biomass_plot_DB.tab	PANGAEA	doi:10.1594/PANGAEA.871465	https://doi.pangaea.de/10.1594/PANGAEA.871465	RUS
RUS_80611	Destructive sampling method	plot_1003	Biomass_plot_DB.tab	PANGAEA	doi:10.1594/PANGAEA.871465	https://doi.pangaea.de/10.1594/PANGAEA.871465	RUS
RUS_80611	Destructive sampling method	plot_1004	Biomass_plot_DB.tab	PANGAEA	doi:10.1594/PANGAEA.871465	https://doi.pangaea.de/10.1594/PANGAEA.871465	RUS
RUS_80611	Destructive sampling method	plot_1005	Biomass_plot_DB.tab	PANGAEA	doi:10.1594/PANGAEA.871465	https://doi.pangaea.de/10.1594/PANGAEA.871465	RUS
RUS_80611	Destructive sampling method	plot_1006	Biomass_plot_DB.tab	PANGAEA	doi:10.1594/PANGAEA.871465	https://doi.pangaea.de/10.1594/PANGAEA.871465	RUS
RUS_80611	Destructive sampling method	plot_1007	Biomass_plot_DB.tab	PANGAEA	doi:10.1594/PANGAEA.871465	https://doi.pangaea.de/10.1594/PANGAEA.871465	RUS
RUS_80611	Destructive sampling method	plot_1008	Biomass_plot_DB.tab	PANGAEA	doi:10.1594/PANGAEA.871465	https://doi.pangaea.de/10.1594/PANGAEA.871465	RUS
RUS_80611	Destructive sampling method	plot_1010	Biomass_plot_DB.tab	PANGAEA	doi:10.1594/PANGAEA.871465	https://doi.pangaea.de/10.1594/PANGAEA.871465	RUS
RUS_80611	Destructive sampling method	plot_1011	Biomass_plot_DB.tab	PANGAEA	doi:10.1594/PANGAEA.871465	https://doi.pangaea.de/10.1594/PANGAEA.871465	RUS
RUS_80611	Destructive sampling method	plot_1012	Biomass_plot_DB.tab	PANGAEA	doi:10.1594/PANGAEA.871465	https://doi.pangaea.de/10.1594/PANGAEA.871465	RUS
RUS_80611	Destructive sampling method	plot_1013	Biomass_plot_DB.tab	PANGAEA	doi:10.1594/PANGAEA.871465	https://doi.pangaea.de/10.1594/PANGAEA.871465	RUS
RUS_80611	Destructive sampling method	plot_1014	Biomass_plot_DB.tab	PANGAEA	doi:10.1594/PANGAEA.871465	https://doi.pangaea.de/10.1594/PANGAEA.871465	RUS
RUS_80611	Destructive sampling method	plot_1015	Biomass_plot_DB.tab	PANGAEA	doi:10.1594/PANGAEA.871465	https://doi.pangaea.de/10.1594/PANGAEA.871465	RUS
RUS_80611	Destructive sampling method	plot_1016	Biomass_plot_DB.tab	PANGAEA	doi:10.1594/PANGAEA.871465	https://doi.pangaea.de/10.1594/PANGAEA.871465	RUS
RUS_80611	Destructive sampling method	plot_1017	Biomass_plot_DB.tab	PANGAEA	doi:10.1594/PANGAEA.871465	https://doi.pangaea.de/10.1594/PANGAEA.871465	RUS
RUS_80611	Destructive sampling method	plot_1018	Biomass_plot_DB.tab	PANGAEA	doi:10.1594/PANGAEA.871465	https://doi.pangaea.de/10.1594/PANGAEA.871465	RUS
RUS_80611	Destructive sampling method	plot_1019	Biomass_plot_DB.tab	PANGAEA	doi:10.1594/PANGAEA.871465	https://doi.pangaea.de/10.1594/PANGAEA.871465	RUS
RUS_80611	Destructive sampling method	plot_1020	Biomass_plot_DB.tab	PANGAEA	doi:10.1594/PANGAEA.871465	https://doi.pangaea.de/10.1594/PANGAEA.871465	RUS
RUS_80611	Destructive sampling method	plot_1021	Biomass_plot_DB.tab	PANGAEA	doi:10.1594/PANGAEA.871465	https://doi.pangaea.de/10.1594/PANGAEA.871465	RUS
RUS_80611	Destructive sampling method	plot_1022	Biomass_plot_DB.tab	PANGAEA	doi:10.1594/PANGAEA.871465	https://doi.pangaea.de/10.1594/PANGAEA.871465	RUS
RUS_80611	Destructive sampling method	plot_1023	Biomass_plot_DB.tab	PANGAEA	doi:10.1594/PANGAEA.871465	https://doi.pangaea.de/10.1594/PANGAEA.871465	RUS
RUS_80611	Destructive sampling method	plot_1025	Biomass_plot_DB.tab	PANGAEA	doi:10.1594/PANGAEA.871465	https://doi.pangaea.de/10.1594/PANGAEA.871465	RUS
RUS_80611	Destructive sampling method	plot_1026	Biomass_plot_DB.tab	PANGAEA	doi:10.1594/PANGAEA.871465	https://doi.pangaea.de/10.1594/PANGAEA.871465	RUS
RUS_80611	Destructive sampling method	plot_1027	Biomass_plot_DB.tab	PANGAEA	doi:10.1594/PANGAEA.871465	https://doi.pangaea.de/10.1594/PANGAEA.871465	RUS
RUS_80611	Destructive sampling method	plot_1028	Biomass_plot_DB.tab	PANGAEA	doi:10.1594/PANGAEA.871465	https://doi.pangaea.de/10.1594/PANGAEA.871465	RUS
RUS_80611	Destructive sampling method	plot_1029	Biomass_plot_DB.tab	PANGAEA	doi:10.1594/PANGAEA.871465	https://doi.pangaea.de/10.1594/PANGAEA.871465	RUS
RUS_80611	Destructive sampling method	plot_1030	Biomass_plot_DB.tab	PANGAEA	doi:10.1594/PANGAEA.871465	https://doi.pangaea.de/10.1594/PANGAEA.871465	RUS
RUS_80611	Destructive sampling method	plot_1031	Biomass_plot_DB.tab	PANGAEA	doi:10.1594/PANGAEA.871465	https://doi.pangaea.de/10.1594/PANGAEA.871465	RUS
RUS_80611	Destructive sampling method	plot_1032	Biomass_plot_DB.tab	PANGAEA	doi:10.1594/PANGAEA.871465	https://doi.pangaea.de/10.1594/PANGAEA.871465	RUS
RUS_80611	Destructive sampling method	plot_1033	Biomass_plot_DB.tab	PANGAEA	doi:10.1594/PANGAEA.871465	https://doi.pangaea.de/10.1594/PANGAEA.871465	RUS
RUS_80611	Destructive sampling method	plot_1034	Biomass_plot_DB.tab	PANGAEA	doi:10.1594/PANGAEA.871465	https://doi.pangaea.de/10.1594/PANGAEA.871465	RUS
RUS_80611	Destructive sampling method	plot_1035	Biomass_plot_DB.tab	PANGAEA	doi:10.1594/PANGAEA.871465	https://doi.pangaea.de/10.1594/PANGAEA.871465	RUS
RUS_80611	Destructive sampling method	plot_1036	Biomass_plot_DB.tab	PANGAEA	doi:10.1594/PANGAEA.871465	https://doi.pangaea.de/10.1594/PANGAEA.871465	RUS
RUS_80611	Destructive sampling method	plot_1037	Biomass_plot_DB.tab	PANGAEA	doi:10.1594/PANGAEA.871465	https://doi.pangaea.de/10.1594/PANGAEA.871465	RUS
RUS_80611	Destructive sampling method	plot_1038	Biomass_plot_DB.tab	PANGAEA	doi:10.1594/PANGAEA.871465	https://doi.pangaea.de/10.1594/PANGAEA.871465	RUS
RUS_80809	Destructive sampling method	plot_1040	Biomass_plot_DB.tab	PANGAEA	doi:10.1594/PANGAEA.871465	https://doi.pangaea.de/10.1594/PANGAEA.871465	RUS
RUS_80809	Destructive sampling method	plot_1042	Biomass_plot_DB.tab	PANGAEA	doi:10.1594/PANGAEA.871465	https://doi.pangaea.de/10.1594/PANGAEA.871465	RUS
RUS_80809	Destructive sampling method	plot_1043	Biomass_plot_DB.tab	PANGAEA	doi:10.1594/PANGAEA.871465	https://doi.pangaea.de/10.1594/PANGAEA.871465	RUS
RUS_80809	Destructive sampling method	plot_1044	Biomass_plot_DB.tab	PANGAEA	doi:10.1594/PANGAEA.871465	https://doi.pangaea.de/10.1594/PANGAEA.871465	RUS
RUS_80901	Destructive sampling method	plot_1046	Biomass_plot_DB.tab	PANGAEA	doi:10.1594/PANGAEA.871465	https://doi.pangaea.de/10.1594/PANGAEA.871465	RUS
RUS_80444	Destructive sampling method	plot_1048	Biomass_plot_DB.tab	PANGAEA	doi:10.1594/PANGAEA.871465	https://doi.pangaea.de/10.1594/PANGAEA.871465	RUS
RUS_80444	Destructive sampling method	plot_1049	Biomass_plot_DB.tab	PANGAEA	doi:10.1594/PANGAEA.871465	https://doi.pangaea.de/10.1594/PANGAEA.871465	RUS
RUS_80444	Destructive sampling method	plot_1050	Biomass_plot_DB.tab	PANGAEA	doi:10.1594/PANGAEA.871465	https://doi.pangaea.de/10.1594/PANGAEA.871465	RUS
RUS_80444	Destructive sampling method	plot_1051	Biomass_plot_DB.tab	PANGAEA	doi:10.1594/PANGAEA.871465	https://doi.pangaea.de/10.1594/PANGAEA.871465	RUS
RUS_80444	Destructive sampling method	plot_1052	Biomass_plot_DB.tab	PANGAEA	doi:10.1594/PANGAEA.871465	https://doi.pangaea.de/10.1594/PANGAEA.871465	RUS
RUS_80444	Destructive sampling method	plot_1053	Biomass_plot_DB.tab	PANGAEA	doi:10.1594/PANGAEA.871465	https://doi.pangaea.de/10.1594/PANGAEA.871465	RUS
RUS_80444	Destructive sampling method	plot_1055	Biomass_plot_DB.tab	PANGAEA	doi:10.1594/PANGAEA.871465	https://doi.pangaea.de/10.1594/PANGAEA.871465	RUS
RUS_80444	Destructive sampling method	plot_1056	Biomass_plot_DB.tab	PANGAEA	doi:10.1594/PANGAEA.871465	https://doi.pangaea.de/10.1594/PANGAEA.871465	RUS
RUS_80444	Destructive sampling method	plot_1057	Biomass_plot_DB.tab	PANGAEA	doi:10.1594/PANGAEA.871465	https://doi.pangaea.de/10.1594/PANGAEA.871465	RUS
RUS_80444	Destructive sampling method	plot_1058	Biomass_plot_DB.tab	PANGAEA	doi:10.1594/PANGAEA.871465	https://doi.pangaea.de/10.1594/PANGAEA.871465	RUS
RUS_80444	Destructive sampling method	plot_1059	Biomass_plot_DB.tab	PANGAEA	doi:10.1594/PANGAEA.871465	https://doi.pangaea.de/10.1594/PANGAEA.871465	RUS
RUS_80605	Destructive sampling method	plot_1061	Biomass_plot_DB.tab	PANGAEA	doi:10.1594/PANGAEA.871465	https://doi.pangaea.de/10.1594/PANGAEA.871465	RUS
RUS_80605	Destructive sampling method	plot_1062	Biomass_plot_DB.tab	PANGAEA	doi:10.1594/PANGAEA.871465	https://doi.pangaea.de/10.1594/PANGAEA.871465	RUS
RUS_80605	Destructive sampling method	plot_1063	Biomass_plot_DB.tab	PANGAEA	doi:10.1594/PANGAEA.871465	https://doi.pangaea.de/10.1594/PANGAEA.871465	RUS
RUS_80605	Destructive sampling method	plot_1064	Biomass_plot_DB.tab	PANGAEA	doi:10.1594/PANGAEA.871465	https://doi.pangaea.de/10.1594/PANGAEA.871465	RUS
RUS_80605	Destructive sampling method	plot_1065	Biomass_plot_DB.tab	PANGAEA	doi:10.1594/PANGAEA.871465	https://doi.pangaea.de/10.1594/PANGAEA.871465	RUS
RUS_80444	Destructive sampling method	plot_1069	Biomass_plot_DB.tab	PANGAEA	doi:10.1594/PANGAEA.871465	https://doi.pangaea.de/10.1594/PANGAEA.871465	RUS
RUS_80444	Destructive sampling method	plot_1070	Biomass_plot_DB.tab	PANGAEA	doi:10.1594/PANGAEA.871465	https://doi.pangaea.de/10.1594/PANGAEA.871465	RUS
RUS_80444	Destructive sampling method	plot_1071	Biomass_plot_DB.tab	PANGAEA	doi:10.1594/PANGAEA.871465	https://doi.pangaea.de/10.1594/PANGAEA.871465	RUS
RUS_80444	Destructive sampling method	plot_1073	Biomass_plot_DB.tab	PANGAEA	doi:10.1594/PANGAEA.871465	https://doi.pangaea.de/10.1594/PANGAEA.871465	RUS
RUS_80444	Destructive sampling method	plot_1074	Biomass_plot_DB.tab	PANGAEA	doi:10.1594/PANGAEA.871465	https://doi.pangaea.de/10.1594/PANGAEA.871465	RUS
RUS_80444	Destructive sampling method	plot_1075	Biomass_plot_DB.tab	PANGAEA	doi:10.1594/PANGAEA.871465	https://doi.pangaea.de/10.1594/PANGAEA.871465	RUS
RUS_80444	Destructive sampling method	plot_1076	Biomass_plot_DB.tab	PANGAEA	doi:10.1594/PANGAEA.871465	https://doi.pangaea.de/10.1594/PANGAEA.871465	RUS
RUS_80444	Destructive sampling method	plot_1077	Biomass_plot_DB.tab	PANGAEA	doi:10.1594/PANGAEA.871465	https://doi.pangaea.de/10.1594/PANGAEA.871465	RUS
RUS_80444	Destructive sampling method	plot_1078	Biomass_plot_DB.tab	PANGAEA	doi:10.1594/PANGAEA.871465	https://doi.pangaea.de/10.1594/PANGAEA.871465	RUS
RUS_80444	Destructive sampling method	plot_1079	Biomass_plot_DB.tab	PANGAEA	doi:10.1594/PANGAEA.871465	https://doi.pangaea.de/10.1594/PANGAEA.871465	RUS
RUS_80444	Destructive sampling method	plot_1080	Biomass_plot_DB.tab	PANGAEA	doi:10.1594/PANGAEA.871465	https://doi.pangaea.de/10.1594/PANGAEA.871465	RUS
RUS_80519	Destructive sampling method	plot_1082	Biomass_plot_DB.tab	PANGAEA	doi:10.1594/PANGAEA.871465	https://doi.pangaea.de/10.1594/PANGAEA.871465	RUS
RUS_80519	Destructive sampling method	plot_1083	Biomass_plot_DB.tab	PANGAEA	doi:10.1594/PANGAEA.871465	https://doi.pangaea.de/10.1594/PANGAEA.871465	RUS
RUS_80611	Destructive sampling method	plot_1085	Biomass_plot_DB.tab	PANGAEA	doi:10.1594/PANGAEA.871465	https://doi.pangaea.de/10.1594/PANGAEA.871465	RUS
RUS_80611	Destructive sampling method	plot_1086	Biomass_plot_DB.tab	PANGAEA	doi:10.1594/PANGAEA.871465	https://doi.pangaea.de/10.1594/PANGAEA.871465	RUS
RUS_80611	Destructive sampling method	plot_1087	Biomass_plot_DB.tab	PANGAEA	doi:10.1594/PANGAEA.871465	https://doi.pangaea.de/10.1594/PANGAEA.871465	RUS
RUS_80611	Destructive sampling method	plot_1088	Biomass_plot_DB.tab	PANGAEA	doi:10.1594/PANGAEA.871465	https://doi.pangaea.de/10.1594/PANGAEA.871465	RUS
RUS_80611	Destructive sampling method	plot_1089	Biomass_plot_DB.tab	PANGAEA	doi:10.1594/PANGAEA.871465	https://doi.pangaea.de/10.1594/PANGAEA.871465	RUS
RUS_80601	Destructive sampling method	plot_1091	Biomass_plot_DB.tab	PANGAEA	doi:10.1594/PANGAEA.871465	https://doi.pangaea.de/10.1594/PANGAEA.871465	RUS
RUS_80601	Destructive sampling method	plot_1092	Biomass_plot_DB.tab	PANGAEA	doi:10.1594/PANGAEA.871465	https://doi.pangaea.de/10.1594/PANGAEA.871465	RUS
RUS_80601	Destructive sampling method	plot_1093	Biomass_plot_DB.tab	PANGAEA	doi:10.1594/PANGAEA.871465	https://doi.pangaea.de/10.1594/PANGAEA.871465	RUS
RUS_80601	Destructive sampling method	plot_1094	Biomass_plot_DB.tab	PANGAEA	doi:10.1594/PANGAEA.871465	https://doi.pangaea.de/10.1594/PANGAEA.871465	RUS
RUS_80601	Destructive sampling method	plot_1095	Biomass_plot_DB.tab	PANGAEA	doi:10.1594/PANGAEA.871465	https://doi.pangaea.de/10.1594/PANGAEA.871465	RUS
RUS_80817	Destructive sampling method	plot_1097	Biomass_plot_DB.tab	PANGAEA	doi:10.1594/PANGAEA.871465	https://doi.pangaea.de/10.1594/PANGAEA.871465	RUS
RUS_80817	Destructive sampling method	plot_1098	Biomass_plot_DB.tab	PANGAEA	doi:10.1594/PANGAEA.871465	https://doi.pangaea.de/10.1594/PANGAEA.871465	RUS
RUS_80817	Destructive sampling method	plot_1099	Biomass_plot_DB.tab	PANGAEA	doi:10.1594/PANGAEA.871465	https://doi.pangaea.de/10.1594/PANGAEA.871465	RUS
RUS_80817	Destructive sampling method	plot_1100	Biomass_plot_DB.tab	PANGAEA	doi:10.1594/PANGAEA.871465	https://doi.pangaea.de/10.1594/PANGAEA.871465	RUS
RUS_80817	Destructive sampling method	plot_1101	Biomass_plot_DB.tab	PANGAEA	doi:10.1594/PANGAEA.871465	https://doi.pangaea.de/10.1594/PANGAEA.871465	RUS
RUS_80817	Destructive sampling method	plot_1102	Biomass_plot_DB.tab	PANGAEA	doi:10.1594/PANGAEA.871465	https://doi.pangaea.de/10.1594/PANGAEA.871465	RUS
RUS_80817	Destructive sampling method	plot_1105	Biomass_plot_DB.tab	PANGAEA	doi:10.1594/PANGAEA.871465	https://doi.pangaea.de/10.1594/PANGAEA.871465	RUS
RUS_80817	Destructive sampling method	plot_1106	Biomass_plot_DB.tab	PANGAEA	doi:10.1594/PANGAEA.871465	https://doi.pangaea.de/10.1594/PANGAEA.871465	RUS
RUS_80601	Destructive sampling method	plot_1108	Biomass_plot_DB.tab	PANGAEA	doi:10.1594/PANGAEA.871465	https://doi.pangaea.de/10.1594/PANGAEA.871465	RUS
RUS_80601	Destructive sampling method	plot_1109	Biomass_plot_DB.tab	PANGAEA	doi:10.1594/PANGAEA.871465	https://doi.pangaea.de/10.1594/PANGAEA.871465	RUS
RUS_80444	Destructive sampling method	plot_1111	Biomass_plot_DB.tab	PANGAEA	doi:10.1594/PANGAEA.871465	https://doi.pangaea.de/10.1594/PANGAEA.871465	RUS
RUS_80444	Destructive sampling method	plot_1112	Biomass_plot_DB.tab	PANGAEA	doi:10.1594/PANGAEA.871465	https://doi.pangaea.de/10.1594/PANGAEA.871465	RUS
RUS_80444	Destructive sampling method	plot_1114	Biomass_plot_DB.tab	PANGAEA	doi:10.1594/PANGAEA.871465	https://doi.pangaea.de/10.1594/PANGAEA.871465	RUS
RUS_80443	Destructive sampling method	plot_1116	Biomass_plot_DB.tab	PANGAEA	doi:10.1594/PANGAEA.871465	https://doi.pangaea.de/10.1594/PANGAEA.871465	RUS
RUS_80443	Destructive sampling method	plot_1117	Biomass_plot_DB.tab	PANGAEA	doi:10.1594/PANGAEA.871465	https://doi.pangaea.de/10.1594/PANGAEA.871465	RUS
KAZ_81318	Destructive sampling method	plot_1118	Biomass_plot_DB.tab	PANGAEA	doi:10.1594/PANGAEA.871465	https://doi.pangaea.de/10.1594/PANGAEA.871465	KAZ
KAZ_81318	Destructive sampling method	plot_1119	Biomass_plot_DB.tab	PANGAEA	doi:10.1594/PANGAEA.871465	https://doi.pangaea.de/10.1594/PANGAEA.871465	KAZ
KAZ_81318	Destructive sampling method	plot_1120	Biomass_plot_DB.tab	PANGAEA	doi:10.1594/PANGAEA.871465	https://doi.pangaea.de/10.1594/PANGAEA.871465	KAZ
KAZ_81318	Destructive sampling method	plot_1121	Biomass_plot_DB.tab	PANGAEA	doi:10.1594/PANGAEA.871465	https://doi.pangaea.de/10.1594/PANGAEA.871465	KAZ
KAZ_81318	Destructive sampling method	plot_1122	Biomass_plot_DB.tab	PANGAEA	doi:10.1594/PANGAEA.871465	https://doi.pangaea.de/10.1594/PANGAEA.871465	KAZ
RUS_80608	Destructive sampling method	plot_1123	Biomass_plot_DB.tab	PANGAEA	doi:10.1594/PANGAEA.871465	https://doi.pangaea.de/10.1594/PANGAEA.871465	RUS
RUS_80605	Destructive sampling method	plot_1127	Biomass_plot_DB.tab	PANGAEA	doi:10.1594/PANGAEA.871465	https://doi.pangaea.de/10.1594/PANGAEA.871465	RUS
RUS_80438	Destructive sampling method	plot_1129	Biomass_plot_DB.tab	PANGAEA	doi:10.1594/PANGAEA.871465	https://doi.pangaea.de/10.1594/PANGAEA.871465	RUS
RUS_80438	Destructive sampling method	plot_1130	Biomass_plot_DB.tab	PANGAEA	doi:10.1594/PANGAEA.871465	https://doi.pangaea.de/10.1594/PANGAEA.871465	RUS
RUS_80817	Destructive sampling method	plot_1131	Biomass_plot_DB.tab	PANGAEA	doi:10.1594/PANGAEA.871465	https://doi.pangaea.de/10.1594/PANGAEA.871465	RUS
RUS_80817	Destructive sampling method	plot_1132	Biomass_plot_DB.tab	PANGAEA	doi:10.1594/PANGAEA.871465	https://doi.pangaea.de/10.1594/PANGAEA.871465	RUS
RUS_80444	Destructive sampling method	plot_1144	Biomass_plot_DB.tab	PANGAEA	doi:10.1594/PANGAEA.871465	https://doi.pangaea.de/10.1594/PANGAEA.871465	RUS
RUS_80444	Destructive sampling method	plot_1145	Biomass_plot_DB.tab	PANGAEA	doi:10.1594/PANGAEA.871465	https://doi.pangaea.de/10.1594/PANGAEA.871465	RUS
RUS_80444	Destructive sampling method	plot_1146	Biomass_plot_DB.tab	PANGAEA	doi:10.1594/PANGAEA.871465	https://doi.pangaea.de/10.1594/PANGAEA.871465	RUS
RUS_80444	Destructive sampling method	plot_1147	Biomass_plot_DB.tab	PANGAEA	doi:10.1594/PANGAEA.871465	https://doi.pangaea.de/10.1594/PANGAEA.871465	RUS
RUS_80444	Destructive sampling method	plot_1148	Biomass_plot_DB.tab	PANGAEA	doi:10.1594/PANGAEA.871465	https://doi.pangaea.de/10.1594/PANGAEA.871465	RUS
RUS_80436	Destructive sampling method	plot_1149	Biomass_plot_DB.tab	PANGAEA	doi:10.1594/PANGAEA.871465	https://doi.pangaea.de/10.1594/PANGAEA.871465	RUS
RUS_80436	Destructive sampling method	plot_1150	Biomass_plot_DB.tab	PANGAEA	doi:10.1594/PANGAEA.871465	https://doi.pangaea.de/10.1594/PANGAEA.871465	RUS
RUS_80436	Destructive sampling method	plot_1153	Biomass_plot_DB.tab	PANGAEA	doi:10.1594/PANGAEA.871465	https://doi.pangaea.de/10.1594/PANGAEA.871465	RUS
RUS_80814	Destructive sampling method	plot_1154	Biomass_plot_DB.tab	PANGAEA	doi:10.1594/PANGAEA.871465	https://doi.pangaea.de/10.1594/PANGAEA.871465	RUS
RUS_80814	Destructive sampling method	plot_1155	Biomass_plot_DB.tab	PANGAEA	doi:10.1594/PANGAEA.871465	https://doi.pangaea.de/10.1594/PANGAEA.871465	RUS
RUS_80814	Destructive sampling method	plot_1156	Biomass_plot_DB.tab	PANGAEA	doi:10.1594/PANGAEA.871465	https://doi.pangaea.de/10.1594/PANGAEA.871465	RUS
RUS_80814	Destructive sampling method	plot_1157	Biomass_plot_DB.tab	PANGAEA	doi:10.1594/PANGAEA.871465	https://doi.pangaea.de/10.1594/PANGAEA.871465	RUS
RUS_80814	Destructive sampling method	plot_1158	Biomass_plot_DB.tab	PANGAEA	doi:10.1594/PANGAEA.871465	https://doi.pangaea.de/10.1594/PANGAEA.871465	RUS
RUS_80814	Destructive sampling method	plot_1159	Biomass_plot_DB.tab	PANGAEA	doi:10.1594/PANGAEA.871465	https://doi.pangaea.de/10.1594/PANGAEA.871465	RUS
RUS_80814	Destructive sampling method	plot_1160	Biomass_plot_DB.tab	PANGAEA	doi:10.1594/PANGAEA.871465	https://doi.pangaea.de/10.1594/PANGAEA.871465	RUS
RUS_80814	Destructive sampling method	plot_1161	Biomass_plot_DB.tab	PANGAEA	doi:10.1594/PANGAEA.871465	https://doi.pangaea.de/10.1594/PANGAEA.871465	RUS
RUS_80814	Destructive sampling method	plot_1162	Biomass_plot_DB.tab	PANGAEA	doi:10.1594/PANGAEA.871465	https://doi.pangaea.de/10.1594/PANGAEA.871465	RUS
RUS_80814	Destructive sampling method	plot_1163	Biomass_plot_DB.tab	PANGAEA	doi:10.1594/PANGAEA.871465	https://doi.pangaea.de/10.1594/PANGAEA.871465	RUS
RUS_80814	Destructive sampling method	plot_1164	Biomass_plot_DB.tab	PANGAEA	doi:10.1594/PANGAEA.871465	https://doi.pangaea.de/10.1594/PANGAEA.871465	RUS
RUS_80814	Destructive sampling method	plot_1165	Biomass_plot_DB.tab	PANGAEA	doi:10.1594/PANGAEA.871465	https://doi.pangaea.de/10.1594/PANGAEA.871465	RUS
RUS_80814	Destructive sampling method	plot_1166	Biomass_plot_DB.tab	PANGAEA	doi:10.1594/PANGAEA.871465	https://doi.pangaea.de/10.1594/PANGAEA.871465	RUS
RUS_80814	Destructive sampling method	plot_1167	Biomass_plot_DB.tab	PANGAEA	doi:10.1594/PANGAEA.871465	https://doi.pangaea.de/10.1594/PANGAEA.871465	RUS
RUS_80814	Destructive sampling method	plot_1168	Biomass_plot_DB.tab	PANGAEA	doi:10.1594/PANGAEA.871465	https://doi.pangaea.de/10.1594/PANGAEA.871465	RUS
RUS_80814	Destructive sampling method	plot_1169	Biomass_plot_DB.tab	PANGAEA	doi:10.1594/PANGAEA.871465	https://doi.pangaea.de/10.1594/PANGAEA.871465	RUS
RUS_80814	Destructive sampling method	plot_1170	Biomass_plot_DB.tab	PANGAEA	doi:10.1594/PANGAEA.871465	https://doi.pangaea.de/10.1594/PANGAEA.871465	RUS
RUS_80814	Destructive sampling method	plot_1171	Biomass_plot_DB.tab	PANGAEA	doi:10.1594/PANGAEA.871465	https://doi.pangaea.de/10.1594/PANGAEA.871465	RUS
RUS_80814	Destructive sampling method	plot_1172	Biomass_plot_DB.tab	PANGAEA	doi:10.1594/PANGAEA.871465	https://doi.pangaea.de/10.1594/PANGAEA.871465	RUS
RUS_80608	Destructive sampling method	plot_1173	Biomass_plot_DB.tab	PANGAEA	doi:10.1594/PANGAEA.871465	https://doi.pangaea.de/10.1594/PANGAEA.871465	RUS
RUS_80608	Destructive sampling method	plot_1174	Biomass_plot_DB.tab	PANGAEA	doi:10.1594/PANGAEA.871465	https://doi.pangaea.de/10.1594/PANGAEA.871465	RUS
RUS_80608	Destructive sampling method	plot_1175	Biomass_plot_DB.tab	PANGAEA	doi:10.1594/PANGAEA.871465	https://doi.pangaea.de/10.1594/PANGAEA.871465	RUS
RUS_80608	Destructive sampling method	plot_1176	Biomass_plot_DB.tab	PANGAEA	doi:10.1594/PANGAEA.871465	https://doi.pangaea.de/10.1594/PANGAEA.871465	RUS
RUS_80608	Destructive sampling method	plot_1177	Biomass_plot_DB.tab	PANGAEA	doi:10.1594/PANGAEA.871465	https://doi.pangaea.de/10.1594/PANGAEA.871465	RUS
RUS_80608	Destructive sampling method	plot_1178	Biomass_plot_DB.tab	PANGAEA	doi:10.1594/PANGAEA.871465	https://doi.pangaea.de/10.1594/PANGAEA.871465	RUS
RUS_80608	Destructive sampling method	plot_1179	Biomass_plot_DB.tab	PANGAEA	doi:10.1594/PANGAEA.871465	https://doi.pangaea.de/10.1594/PANGAEA.871465	RUS
RUS_80608	Destructive sampling method	plot_1180	Biomass_plot_DB.tab	PANGAEA	doi:10.1594/PANGAEA.871465	https://doi.pangaea.de/10.1594/PANGAEA.871465	RUS
RUS_80608	Destructive sampling method	plot_1181	Biomass_plot_DB.tab	PANGAEA	doi:10.1594/PANGAEA.871465	https://doi.pangaea.de/10.1594/PANGAEA.871465	RUS
RUS_80608	Destructive sampling method	plot_1183	Biomass_plot_DB.tab	PANGAEA	doi:10.1594/PANGAEA.871465	https://doi.pangaea.de/10.1594/PANGAEA.871465	RUS
RUS_80608	Destructive sampling method	plot_1184	Biomass_plot_DB.tab	PANGAEA	doi:10.1594/PANGAEA.871465	https://doi.pangaea.de/10.1594/PANGAEA.871465	RUS
RUS_80608	Destructive sampling method	plot_1185	Biomass_plot_DB.tab	PANGAEA	doi:10.1594/PANGAEA.871465	https://doi.pangaea.de/10.1594/PANGAEA.871465	RUS
RUS_80436	Destructive sampling method	plot_1186	Biomass_plot_DB.tab	PANGAEA	doi:10.1594/PANGAEA.871465	https://doi.pangaea.de/10.1594/PANGAEA.871465	RUS
RUS_80436	Destructive sampling method	plot_1187	Biomass_plot_DB.tab	PANGAEA	doi:10.1594/PANGAEA.871465	https://doi.pangaea.de/10.1594/PANGAEA.871465	RUS
RUS_80436	Destructive sampling method	plot_1189	Biomass_plot_DB.tab	PANGAEA	doi:10.1594/PANGAEA.871465	https://doi.pangaea.de/10.1594/PANGAEA.871465	RUS
RUS_80436	Destructive sampling method	plot_1190	Biomass_plot_DB.tab	PANGAEA	doi:10.1594/PANGAEA.871465	https://doi.pangaea.de/10.1594/PANGAEA.871465	RUS
RUS_80436	Destructive sampling method	plot_1191	Biomass_plot_DB.tab	PANGAEA	doi:10.1594/PANGAEA.871465	https://doi.pangaea.de/10.1594/PANGAEA.871465	RUS
RUS_80436	Destructive sampling method	plot_1192	Biomass_plot_DB.tab	PANGAEA	doi:10.1594/PANGAEA.871465	https://doi.pangaea.de/10.1594/PANGAEA.871465	RUS
RUS_80436	Destructive sampling method	plot_1193	Biomass_plot_DB.tab	PANGAEA	doi:10.1594/PANGAEA.871465	https://doi.pangaea.de/10.1594/PANGAEA.871465	RUS
RUS_80436	Destructive sampling method	plot_1194	Biomass_plot_DB.tab	PANGAEA	doi:10.1594/PANGAEA.871465	https://doi.pangaea.de/10.1594/PANGAEA.871465	RUS
RUS_80436	Destructive sampling method	plot_1195	Biomass_plot_DB.tab	PANGAEA	doi:10.1594/PANGAEA.871465	https://doi.pangaea.de/10.1594/PANGAEA.871465	RUS
RUS_80436	Destructive sampling method	plot_1196	Biomass_plot_DB.tab	PANGAEA	doi:10.1594/PANGAEA.871465	https://doi.pangaea.de/10.1594/PANGAEA.871465	RUS
RUS_80436	Destructive sampling method	plot_1197	Biomass_plot_DB.tab	PANGAEA	doi:10.1594/PANGAEA.871465	https://doi.pangaea.de/10.1594/PANGAEA.871465	RUS
RUS_80436	Destructive sampling method	plot_1198	Biomass_plot_DB.tab	PANGAEA	doi:10.1594/PANGAEA.871465	https://doi.pangaea.de/10.1594/PANGAEA.871465	RUS
RUS_80436	Destructive sampling method	plot_1199	Biomass_plot_DB.tab	PANGAEA	doi:10.1594/PANGAEA.871465	https://doi.pangaea.de/10.1594/PANGAEA.871465	RUS
RUS_80436	Destructive sampling method	plot_1200	Biomass_plot_DB.tab	PANGAEA	doi:10.1594/PANGAEA.871465	https://doi.pangaea.de/10.1594/PANGAEA.871465	RUS
RUS_80436	Destructive sampling method	plot_1201	Biomass_plot_DB.tab	PANGAEA	doi:10.1594/PANGAEA.871465	https://doi.pangaea.de/10.1594/PANGAEA.871465	RUS
RUS_80436	Destructive sampling method	plot_1202	Biomass_plot_DB.tab	PANGAEA	doi:10.1594/PANGAEA.871465	https://doi.pangaea.de/10.1594/PANGAEA.871465	RUS
RUS_80436	Destructive sampling method	plot_1203	Biomass_plot_DB.tab	PANGAEA	doi:10.1594/PANGAEA.871465	https://doi.pangaea.de/10.1594/PANGAEA.871465	RUS
RUS_80436	Destructive sampling method	plot_1204	Biomass_plot_DB.tab	PANGAEA	doi:10.1594/PANGAEA.871465	https://doi.pangaea.de/10.1594/PANGAEA.871465	RUS
RUS_80436	Destructive sampling method	plot_1205	Biomass_plot_DB.tab	PANGAEA	doi:10.1594/PANGAEA.871465	https://doi.pangaea.de/10.1594/PANGAEA.871465	RUS
RUS_80436	Destructive sampling method	plot_1206	Biomass_plot_DB.tab	PANGAEA	doi:10.1594/PANGAEA.871465	https://doi.pangaea.de/10.1594/PANGAEA.871465	RUS
RUS_80436	Destructive sampling method	plot_1207	Biomass_plot_DB.tab	PANGAEA	doi:10.1594/PANGAEA.871465	https://doi.pangaea.de/10.1594/PANGAEA.871465	RUS
RUS_80436	Destructive sampling method	plot_1208	Biomass_plot_DB.tab	PANGAEA	doi:10.1594/PANGAEA.871465	https://doi.pangaea.de/10.1594/PANGAEA.871465	RUS
RUS_80419	Destructive sampling method	plot_1210	Biomass_plot_DB.tab	PANGAEA	doi:10.1594/PANGAEA.871465	https://doi.pangaea.de/10.1594/PANGAEA.871465	RUS
RUS_80419	Destructive sampling method	plot_1211	Biomass_plot_DB.tab	PANGAEA	doi:10.1594/PANGAEA.871465	https://doi.pangaea.de/10.1594/PANGAEA.871465	RUS
RUS_80419	Destructive sampling method	plot_1212	Biomass_plot_DB.tab	PANGAEA	doi:10.1594/PANGAEA.871465	https://doi.pangaea.de/10.1594/PANGAEA.871465	RUS
RUS_80419	Destructive sampling method	plot_1213	Biomass_plot_DB.tab	PANGAEA	doi:10.1594/PANGAEA.871465	https://doi.pangaea.de/10.1594/PANGAEA.871465	RUS
RUS_80419	Destructive sampling method	plot_1214	Biomass_plot_DB.tab	PANGAEA	doi:10.1594/PANGAEA.871465	https://doi.pangaea.de/10.1594/PANGAEA.871465	RUS
RUS_80419	Destructive sampling method	plot_1215	Biomass_plot_DB.tab	PANGAEA	doi:10.1594/PANGAEA.871465	https://doi.pangaea.de/10.1594/PANGAEA.871465	RUS
RUS_80608	Destructive sampling method	plot_1216	Biomass_plot_DB.tab	PANGAEA	doi:10.1594/PANGAEA.871465	https://doi.pangaea.de/10.1594/PANGAEA.871465	RUS
RUS_80608	Destructive sampling method	plot_1219	Biomass_plot_DB.tab	PANGAEA	doi:10.1594/PANGAEA.871465	https://doi.pangaea.de/10.1594/PANGAEA.871465	RUS
RUS_80608	Destructive sampling method	plot_1220	Biomass_plot_DB.tab	PANGAEA	doi:10.1594/PANGAEA.871465	https://doi.pangaea.de/10.1594/PANGAEA.871465	RUS
RUS_80608	Destructive sampling method	plot_1221	Biomass_plot_DB.tab	PANGAEA	doi:10.1594/PANGAEA.871465	https://doi.pangaea.de/10.1594/PANGAEA.871465	RUS
RUS_80608	Destructive sampling method	plot_1222	Biomass_plot_DB.tab	PANGAEA	doi:10.1594/PANGAEA.871465	https://doi.pangaea.de/10.1594/PANGAEA.871465	RUS
RUS_80608	Destructive sampling method	plot_1223	Biomass_plot_DB.tab	PANGAEA	doi:10.1594/PANGAEA.871465	https://doi.pangaea.de/10.1594/PANGAEA.871465	RUS
RUS_80608	Destructive sampling method	plot_1224	Biomass_plot_DB.tab	PANGAEA	doi:10.1594/PANGAEA.871465	https://doi.pangaea.de/10.1594/PANGAEA.871465	RUS
RUS_80608	Destructive sampling method	plot_1225	Biomass_plot_DB.tab	PANGAEA	doi:10.1594/PANGAEA.871465	https://doi.pangaea.de/10.1594/PANGAEA.871465	RUS
RUS_80608	Destructive sampling method	plot_1226	Biomass_plot_DB.tab	PANGAEA	doi:10.1594/PANGAEA.871465	https://doi.pangaea.de/10.1594/PANGAEA.871465	RUS
RUS_80608	Destructive sampling method	plot_1227	Biomass_plot_DB.tab	PANGAEA	doi:10.1594/PANGAEA.871465	https://doi.pangaea.de/10.1594/PANGAEA.871465	RUS
RUS_80608	Destructive sampling method	plot_1228	Biomass_plot_DB.tab	PANGAEA	doi:10.1594/PANGAEA.871465	https://doi.pangaea.de/10.1594/PANGAEA.871465	RUS
RUS_80608	Destructive sampling method	plot_1229	Biomass_plot_DB.tab	PANGAEA	doi:10.1594/PANGAEA.871465	https://doi.pangaea.de/10.1594/PANGAEA.871465	RUS
RUS_80608	Destructive sampling method	plot_1230	Biomass_plot_DB.tab	PANGAEA	doi:10.1594/PANGAEA.871465	https://doi.pangaea.de/10.1594/PANGAEA.871465	RUS
RUS_80608	Destructive sampling method	plot_1232	Biomass_plot_DB.tab	PANGAEA	doi:10.1594/PANGAEA.871465	https://doi.pangaea.de/10.1594/PANGAEA.871465	RUS
RUS_80608	Destructive sampling method	plot_1233	Biomass_plot_DB.tab	PANGAEA	doi:10.1594/PANGAEA.871465	https://doi.pangaea.de/10.1594/PANGAEA.871465	RUS
RUS_80608	Destructive sampling method	plot_1234	Biomass_plot_DB.tab	PANGAEA	doi:10.1594/PANGAEA.871465	https://doi.pangaea.de/10.1594/PANGAEA.871465	RUS
RUS_80608	Destructive sampling method	plot_1235	Biomass_plot_DB.tab	PANGAEA	doi:10.1594/PANGAEA.871465	https://doi.pangaea.de/10.1594/PANGAEA.871465	RUS
RUS_80608	Destructive sampling method	plot_1241	Biomass_plot_DB.tab	PANGAEA	doi:10.1594/PANGAEA.871465	https://doi.pangaea.de/10.1594/PANGAEA.871465	RUS
RUS_80608	Destructive sampling method	plot_1243	Biomass_plot_DB.tab	PANGAEA	doi:10.1594/PANGAEA.871465	https://doi.pangaea.de/10.1594/PANGAEA.871465	RUS
RUS_80608	Destructive sampling method	plot_1245	Biomass_plot_DB.tab	PANGAEA	doi:10.1594/PANGAEA.871465	https://doi.pangaea.de/10.1594/PANGAEA.871465	RUS
RUS_80608	Destructive sampling method	plot_1246	Biomass_plot_DB.tab	PANGAEA	doi:10.1594/PANGAEA.871465	https://doi.pangaea.de/10.1594/PANGAEA.871465	RUS
RUS_80608	Destructive sampling method	plot_1249	Biomass_plot_DB.tab	PANGAEA	doi:10.1594/PANGAEA.871465	https://doi.pangaea.de/10.1594/PANGAEA.871465	RUS
RUS_80608	Destructive sampling method	plot_1250	Biomass_plot_DB.tab	PANGAEA	doi:10.1594/PANGAEA.871465	https://doi.pangaea.de/10.1594/PANGAEA.871465	RUS
RUS_80608	Destructive sampling method	plot_1251	Biomass_plot_DB.tab	PANGAEA	doi:10.1594/PANGAEA.871465	https://doi.pangaea.de/10.1594/PANGAEA.871465	RUS
RUS_80608	Destructive sampling method	plot_1252	Biomass_plot_DB.tab	PANGAEA	doi:10.1594/PANGAEA.871465	https://doi.pangaea.de/10.1594/PANGAEA.871465	RUS
RUS_80608	Destructive sampling method	plot_1253	Biomass_plot_DB.tab	PANGAEA	doi:10.1594/PANGAEA.871465	https://doi.pangaea.de/10.1594/PANGAEA.871465	RUS
RUS_80608	Destructive sampling method	plot_1254	Biomass_plot_DB.tab	PANGAEA	doi:10.1594/PANGAEA.871465	https://doi.pangaea.de/10.1594/PANGAEA.871465	RUS
RUS_80608	Destructive sampling method	plot_1255	Biomass_plot_DB.tab	PANGAEA	doi:10.1594/PANGAEA.871465	https://doi.pangaea.de/10.1594/PANGAEA.871465	RUS
RUS_80436	Destructive sampling method	plot_1256	Biomass_plot_DB.tab	PANGAEA	doi:10.1594/PANGAEA.871465	https://doi.pangaea.de/10.1594/PANGAEA.871465	RUS
RUS_80436	Destructive sampling method	plot_1257	Biomass_plot_DB.tab	PANGAEA	doi:10.1594/PANGAEA.871465	https://doi.pangaea.de/10.1594/PANGAEA.871465	RUS
RUS_80436	Destructive sampling method	plot_1258	Biomass_plot_DB.tab	PANGAEA	doi:10.1594/PANGAEA.871465	https://doi.pangaea.de/10.1594/PANGAEA.871465	RUS
RUS_80436	Destructive sampling method	plot_1259	Biomass_plot_DB.tab	PANGAEA	doi:10.1594/PANGAEA.871465	https://doi.pangaea.de/10.1594/PANGAEA.871465	RUS
MDA_80412	Destructive sampling method	plot_1269	Biomass_plot_DB.tab	PANGAEA	doi:10.1594/PANGAEA.871465	https://doi.pangaea.de/10.1594/PANGAEA.871465	MDA
MDA_80412	Destructive sampling method	plot_1270	Biomass_plot_DB.tab	PANGAEA	doi:10.1594/PANGAEA.871465	https://doi.pangaea.de/10.1594/PANGAEA.871465	MDA
RUS_80608	Destructive sampling method	plot_1274	Biomass_plot_DB.tab	PANGAEA	doi:10.1594/PANGAEA.871465	https://doi.pangaea.de/10.1594/PANGAEA.871465	RUS
RUS_80608	Destructive sampling method	plot_1275	Biomass_plot_DB.tab	PANGAEA	doi:10.1594/PANGAEA.871465	https://doi.pangaea.de/10.1594/PANGAEA.871465	RUS
RUS_80608	Destructive sampling method	plot_1276	Biomass_plot_DB.tab	PANGAEA	doi:10.1594/PANGAEA.871465	https://doi.pangaea.de/10.1594/PANGAEA.871465	RUS
BLR_80412	Destructive sampling method	plot_1277	Biomass_plot_DB.tab	PANGAEA	doi:10.1594/PANGAEA.871465	https://doi.pangaea.de/10.1594/PANGAEA.871465	BLR
BLR_80412	Destructive sampling method	plot_1278	Biomass_plot_DB.tab	PANGAEA	doi:10.1594/PANGAEA.871465	https://doi.pangaea.de/10.1594/PANGAEA.871465	BLR
BLR_80412	Destructive sampling method	plot_1279	Biomass_plot_DB.tab	PANGAEA	doi:10.1594/PANGAEA.871465	https://doi.pangaea.de/10.1594/PANGAEA.871465	BLR
BLR_80412	Destructive sampling method	plot_1280	Biomass_plot_DB.tab	PANGAEA	doi:10.1594/PANGAEA.871465	https://doi.pangaea.de/10.1594/PANGAEA.871465	BLR
BLR_80412	Destructive sampling method	plot_1281	Biomass_plot_DB.tab	PANGAEA	doi:10.1594/PANGAEA.871465	https://doi.pangaea.de/10.1594/PANGAEA.871465	BLR
BLR_80412	Destructive sampling method	plot_1282	Biomass_plot_DB.tab	PANGAEA	doi:10.1594/PANGAEA.871465	https://doi.pangaea.de/10.1594/PANGAEA.871465	BLR
BLR_80412	Destructive sampling method	plot_1283	Biomass_plot_DB.tab	PANGAEA	doi:10.1594/PANGAEA.871465	https://doi.pangaea.de/10.1594/PANGAEA.871465	BLR
BLR_80412	Destructive sampling method	plot_1284	Biomass_plot_DB.tab	PANGAEA	doi:10.1594/PANGAEA.871465	https://doi.pangaea.de/10.1594/PANGAEA.871465	BLR
BLR_80412	Destructive sampling method	plot_1285	Biomass_plot_DB.tab	PANGAEA	doi:10.1594/PANGAEA.871465	https://doi.pangaea.de/10.1594/PANGAEA.871465	BLR
BLR_80412	Destructive sampling method	plot_1286	Biomass_plot_DB.tab	PANGAEA	doi:10.1594/PANGAEA.871465	https://doi.pangaea.de/10.1594/PANGAEA.871465	BLR
BLR_80412	Destructive sampling method	plot_1287	Biomass_plot_DB.tab	PANGAEA	doi:10.1594/PANGAEA.871465	https://doi.pangaea.de/10.1594/PANGAEA.871465	BLR
BLR_80412	Destructive sampling method	plot_1288	Biomass_plot_DB.tab	PANGAEA	doi:10.1594/PANGAEA.871465	https://doi.pangaea.de/10.1594/PANGAEA.871465	BLR
RUS_80608	Destructive sampling method	plot_1289	Biomass_plot_DB.tab	PANGAEA	doi:10.1594/PANGAEA.871465	https://doi.pangaea.de/10.1594/PANGAEA.871465	RUS
RUS_80608	Destructive sampling method	plot_1291	Biomass_plot_DB.tab	PANGAEA	doi:10.1594/PANGAEA.871465	https://doi.pangaea.de/10.1594/PANGAEA.871465	RUS
RUS_80608	Destructive sampling method	plot_1292	Biomass_plot_DB.tab	PANGAEA	doi:10.1594/PANGAEA.871465	https://doi.pangaea.de/10.1594/PANGAEA.871465	RUS
RUS_80608	Destructive sampling method	plot_1294	Biomass_plot_DB.tab	PANGAEA	doi:10.1594/PANGAEA.871465	https://doi.pangaea.de/10.1594/PANGAEA.871465	RUS
RUS_80608	Destructive sampling method	plot_1295	Biomass_plot_DB.tab	PANGAEA	doi:10.1594/PANGAEA.871465	https://doi.pangaea.de/10.1594/PANGAEA.871465	RUS
RUS_80608	Destructive sampling method	plot_1296	Biomass_plot_DB.tab	PANGAEA	doi:10.1594/PANGAEA.871465	https://doi.pangaea.de/10.1594/PANGAEA.871465	RUS
RUS_80608	Destructive sampling method	plot_1297	Biomass_plot_DB.tab	PANGAEA	doi:10.1594/PANGAEA.871465	https://doi.pangaea.de/10.1594/PANGAEA.871465	RUS
RUS_80608	Destructive sampling method	plot_1298	Biomass_plot_DB.tab	PANGAEA	doi:10.1594/PANGAEA.871465	https://doi.pangaea.de/10.1594/PANGAEA.871465	RUS
RUS_80608	Destructive sampling method	plot_1299	Biomass_plot_DB.tab	PANGAEA	doi:10.1594/PANGAEA.871465	https://doi.pangaea.de/10.1594/PANGAEA.871465	RUS
RUS_80608	Destructive sampling method	plot_1300	Biomass_plot_DB.tab	PANGAEA	doi:10.1594/PANGAEA.871465	https://doi.pangaea.de/10.1594/PANGAEA.871465	RUS
RUS_80608	Destructive sampling method	plot_1301	Biomass_plot_DB.tab	PANGAEA	doi:10.1594/PANGAEA.871465	https://doi.pangaea.de/10.1594/PANGAEA.871465	RUS
RUS_80608	Destructive sampling method	plot_1304	Biomass_plot_DB.tab	PANGAEA	doi:10.1594/PANGAEA.871465	https://doi.pangaea.de/10.1594/PANGAEA.871465	RUS
RUS_80608	Destructive sampling method	plot_1305	Biomass_plot_DB.tab	PANGAEA	doi:10.1594/PANGAEA.871465	https://doi.pangaea.de/10.1594/PANGAEA.871465	RUS
RUS_80608	Destructive sampling method	plot_1306	Biomass_plot_DB.tab	PANGAEA	doi:10.1594/PANGAEA.871465	https://doi.pangaea.de/10.1594/PANGAEA.871465	RUS
RUS_80608	Destructive sampling method	plot_1307	Biomass_plot_DB.tab	PANGAEA	doi:10.1594/PANGAEA.871465	https://doi.pangaea.de/10.1594/PANGAEA.871465	RUS
RUS_80608	Destructive sampling method	plot_1308	Biomass_plot_DB.tab	PANGAEA	doi:10.1594/PANGAEA.871465	https://doi.pangaea.de/10.1594/PANGAEA.871465	RUS
RUS_80608	Destructive sampling method	plot_1309	Biomass_plot_DB.tab	PANGAEA	doi:10.1594/PANGAEA.871465	https://doi.pangaea.de/10.1594/PANGAEA.871465	RUS
RUS_80608	Destructive sampling method	plot_1310	Biomass_plot_DB.tab	PANGAEA	doi:10.1594/PANGAEA.871465	https://doi.pangaea.de/10.1594/PANGAEA.871465	RUS
RUS_80436	Destructive sampling method	plot_1311	Biomass_plot_DB.tab	PANGAEA	doi:10.1594/PANGAEA.871465	https://doi.pangaea.de/10.1594/PANGAEA.871465	RUS
RUS_80436	Destructive sampling method	plot_1312	Biomass_plot_DB.tab	PANGAEA	doi:10.1594/PANGAEA.871465	https://doi.pangaea.de/10.1594/PANGAEA.871465	RUS
RUS_80436	Destructive sampling method	plot_1313	Biomass_plot_DB.tab	PANGAEA	doi:10.1594/PANGAEA.871465	https://doi.pangaea.de/10.1594/PANGAEA.871465	RUS
RUS_80436	Destructive sampling method	plot_1314	Biomass_plot_DB.tab	PANGAEA	doi:10.1594/PANGAEA.871465	https://doi.pangaea.de/10.1594/PANGAEA.871465	RUS
RUS_80436	Destructive sampling method	plot_1318	Biomass_plot_DB.tab	PANGAEA	doi:10.1594/PANGAEA.871465	https://doi.pangaea.de/10.1594/PANGAEA.871465	RUS
RUS_80436	Destructive sampling method	plot_1320	Biomass_plot_DB.tab	PANGAEA	doi:10.1594/PANGAEA.871465	https://doi.pangaea.de/10.1594/PANGAEA.871465	RUS
RUS_80436	Destructive sampling method	plot_1321	Biomass_plot_DB.tab	PANGAEA	doi:10.1594/PANGAEA.871465	https://doi.pangaea.de/10.1594/PANGAEA.871465	RUS
RUS_80436	Destructive sampling method	plot_1322	Biomass_plot_DB.tab	PANGAEA	doi:10.1594/PANGAEA.871465	https://doi.pangaea.de/10.1594/PANGAEA.871465	RUS
RUS_80436	Destructive sampling method	plot_1323	Biomass_plot_DB.tab	PANGAEA	doi:10.1594/PANGAEA.871465	https://doi.pangaea.de/10.1594/PANGAEA.871465	RUS
RUS_80436	Destructive sampling method	plot_1324	Biomass_plot_DB.tab	PANGAEA	doi:10.1594/PANGAEA.871465	https://doi.pangaea.de/10.1594/PANGAEA.871465	RUS
RUS_80436	Destructive sampling method	plot_1326	Biomass_plot_DB.tab	PANGAEA	doi:10.1594/PANGAEA.871465	https://doi.pangaea.de/10.1594/PANGAEA.871465	RUS
RUS_80436	Destructive sampling method	plot_1327	Biomass_plot_DB.tab	PANGAEA	doi:10.1594/PANGAEA.871465	https://doi.pangaea.de/10.1594/PANGAEA.871465	RUS
RUS_80436	Destructive sampling method	plot_1328	Biomass_plot_DB.tab	PANGAEA	doi:10.1594/PANGAEA.871465	https://doi.pangaea.de/10.1594/PANGAEA.871465	RUS
RUS_80608	Destructive sampling method	plot_1330	Biomass_plot_DB.tab	PANGAEA	doi:10.1594/PANGAEA.871465	https://doi.pangaea.de/10.1594/PANGAEA.871465	RUS
RUS_80608	Destructive sampling method	plot_1331	Biomass_plot_DB.tab	PANGAEA	doi:10.1594/PANGAEA.871465	https://doi.pangaea.de/10.1594/PANGAEA.871465	RUS
UKR_80412	Destructive sampling method	plot_1332	Biomass_plot_DB.tab	PANGAEA	doi:10.1594/PANGAEA.871465	https://doi.pangaea.de/10.1594/PANGAEA.871465	UKR
UKR_80412	Destructive sampling method	plot_1333	Biomass_plot_DB.tab	PANGAEA	doi:10.1594/PANGAEA.871465	https://doi.pangaea.de/10.1594/PANGAEA.871465	UKR
UKR_80412	Destructive sampling method	plot_1334	Biomass_plot_DB.tab	PANGAEA	doi:10.1594/PANGAEA.871465	https://doi.pangaea.de/10.1594/PANGAEA.871465	UKR
UKR_80412	Destructive sampling method	plot_1335	Biomass_plot_DB.tab	PANGAEA	doi:10.1594/PANGAEA.871465	https://doi.pangaea.de/10.1594/PANGAEA.871465	UKR
UKR_80412	Destructive sampling method	plot_1336	Biomass_plot_DB.tab	PANGAEA	doi:10.1594/PANGAEA.871465	https://doi.pangaea.de/10.1594/PANGAEA.871465	UKR
UKR_80412	Destructive sampling method	plot_1337	Biomass_plot_DB.tab	PANGAEA	doi:10.1594/PANGAEA.871465	https://doi.pangaea.de/10.1594/PANGAEA.871465	UKR
UKR_80412	Destructive sampling method	plot_1338	Biomass_plot_DB.tab	PANGAEA	doi:10.1594/PANGAEA.871465	https://doi.pangaea.de/10.1594/PANGAEA.871465	UKR
RUS_80608	Destructive sampling method	plot_1342	Biomass_plot_DB.tab	PANGAEA	doi:10.1594/PANGAEA.871465	https://doi.pangaea.de/10.1594/PANGAEA.871465	RUS
RUS_80436	Destructive sampling method	plot_1349	Biomass_plot_DB.tab	PANGAEA	doi:10.1594/PANGAEA.871465	https://doi.pangaea.de/10.1594/PANGAEA.871465	RUS
RUS_81108	Destructive sampling method	plot_1350	Biomass_plot_DB.tab	PANGAEA	doi:10.1594/PANGAEA.871465	https://doi.pangaea.de/10.1594/PANGAEA.871465	RUS
RUS_81108	Destructive sampling method	plot_1351	Biomass_plot_DB.tab	PANGAEA	doi:10.1594/PANGAEA.871465	https://doi.pangaea.de/10.1594/PANGAEA.871465	RUS
RUS_81108	Destructive sampling method	plot_1352	Biomass_plot_DB.tab	PANGAEA	doi:10.1594/PANGAEA.871465	https://doi.pangaea.de/10.1594/PANGAEA.871465	RUS
UKR_80412	Destructive sampling method	plot_1401	Biomass_plot_DB.tab	PANGAEA	doi:10.1594/PANGAEA.871465	https://doi.pangaea.de/10.1594/PANGAEA.871465	UKR
UKR_80412	Destructive sampling method	plot_1403	Biomass_plot_DB.tab	PANGAEA	doi:10.1594/PANGAEA.871465	https://doi.pangaea.de/10.1594/PANGAEA.871465	UKR
UKR_80412	Destructive sampling method	plot_1404	Biomass_plot_DB.tab	PANGAEA	doi:10.1594/PANGAEA.871465	https://doi.pangaea.de/10.1594/PANGAEA.871465	UKR
UKR_80412	Destructive sampling method	plot_1405	Biomass_plot_DB.tab	PANGAEA	doi:10.1594/PANGAEA.871465	https://doi.pangaea.de/10.1594/PANGAEA.871465	UKR
UKR_80412	Destructive sampling method	plot_1406	Biomass_plot_DB.tab	PANGAEA	doi:10.1594/PANGAEA.871465	https://doi.pangaea.de/10.1594/PANGAEA.871465	UKR
UKR_80412	Destructive sampling method	plot_1407	Biomass_plot_DB.tab	PANGAEA	doi:10.1594/PANGAEA.871465	https://doi.pangaea.de/10.1594/PANGAEA.871465	UKR
RUS_80436	Destructive sampling method	plot_1419	Biomass_plot_DB.tab	PANGAEA	doi:10.1594/PANGAEA.871465	https://doi.pangaea.de/10.1594/PANGAEA.871465	RUS
RUS_80436	Destructive sampling method	plot_1420	Biomass_plot_DB.tab	PANGAEA	doi:10.1594/PANGAEA.871465	https://doi.pangaea.de/10.1594/PANGAEA.871465	RUS
UKR_80504	Destructive sampling method	plot_1437	Biomass_plot_DB.tab	PANGAEA	doi:10.1594/PANGAEA.871465	https://doi.pangaea.de/10.1594/PANGAEA.871465	UKR
UKR_80504	Destructive sampling method	plot_1438	Biomass_plot_DB.tab	PANGAEA	doi:10.1594/PANGAEA.871465	https://doi.pangaea.de/10.1594/PANGAEA.871465	UKR
UKR_80504	Destructive sampling method	plot_1439	Biomass_plot_DB.tab	PANGAEA	doi:10.1594/PANGAEA.871465	https://doi.pangaea.de/10.1594/PANGAEA.871465	UKR
UKR_80504	Destructive sampling method	plot_1440	Biomass_plot_DB.tab	PANGAEA	doi:10.1594/PANGAEA.871465	https://doi.pangaea.de/10.1594/PANGAEA.871465	UKR
UKR_80504	Destructive sampling method	plot_1441	Biomass_plot_DB.tab	PANGAEA	doi:10.1594/PANGAEA.871465	https://doi.pangaea.de/10.1594/PANGAEA.871465	UKR
UKR_80504	Destructive sampling method	plot_1442	Biomass_plot_DB.tab	PANGAEA	doi:10.1594/PANGAEA.871465	https://doi.pangaea.de/10.1594/PANGAEA.871465	UKR
UKR_80504	Destructive sampling method	plot_1443	Biomass_plot_DB.tab	PANGAEA	doi:10.1594/PANGAEA.871465	https://doi.pangaea.de/10.1594/PANGAEA.871465	UKR
UKR_80504	Destructive sampling method	plot_1444	Biomass_plot_DB.tab	PANGAEA	doi:10.1594/PANGAEA.871465	https://doi.pangaea.de/10.1594/PANGAEA.871465	UKR
UKR_80504	Destructive sampling method	plot_1445	Biomass_plot_DB.tab	PANGAEA	doi:10.1594/PANGAEA.871465	https://doi.pangaea.de/10.1594/PANGAEA.871465	UKR
UKR_80504	Destructive sampling method	plot_1446	Biomass_plot_DB.tab	PANGAEA	doi:10.1594/PANGAEA.871465	https://doi.pangaea.de/10.1594/PANGAEA.871465	UKR
UKR_80504	Destructive sampling method	plot_1447	Biomass_plot_DB.tab	PANGAEA	doi:10.1594/PANGAEA.871465	https://doi.pangaea.de/10.1594/PANGAEA.871465	UKR
UKR_80504	Destructive sampling method	plot_1448	Biomass_plot_DB.tab	PANGAEA	doi:10.1594/PANGAEA.871465	https://doi.pangaea.de/10.1594/PANGAEA.871465	UKR
UKR_80504	Destructive sampling method	plot_1449	Biomass_plot_DB.tab	PANGAEA	doi:10.1594/PANGAEA.871465	https://doi.pangaea.de/10.1594/PANGAEA.871465	UKR
UKR_80504	Destructive sampling method	plot_1450	Biomass_plot_DB.tab	PANGAEA	doi:10.1594/PANGAEA.871465	https://doi.pangaea.de/10.1594/PANGAEA.871465	UKR
UKR_80504	Destructive sampling method	plot_1451	Biomass_plot_DB.tab	PANGAEA	doi:10.1594/PANGAEA.871465	https://doi.pangaea.de/10.1594/PANGAEA.871465	UKR
UKR_80504	Destructive sampling method	plot_1452	Biomass_plot_DB.tab	PANGAEA	doi:10.1594/PANGAEA.871465	https://doi.pangaea.de/10.1594/PANGAEA.871465	UKR
UKR_80504	Destructive sampling method	plot_1453	Biomass_plot_DB.tab	PANGAEA	doi:10.1594/PANGAEA.871465	https://doi.pangaea.de/10.1594/PANGAEA.871465	UKR
UKR_80504	Destructive sampling method	plot_1454	Biomass_plot_DB.tab	PANGAEA	doi:10.1594/PANGAEA.871465	https://doi.pangaea.de/10.1594/PANGAEA.871465	UKR
UKR_80504	Destructive sampling method	plot_1455	Biomass_plot_DB.tab	PANGAEA	doi:10.1594/PANGAEA.871465	https://doi.pangaea.de/10.1594/PANGAEA.871465	UKR
UKR_80504	Destructive sampling method	plot_1456	Biomass_plot_DB.tab	PANGAEA	doi:10.1594/PANGAEA.871465	https://doi.pangaea.de/10.1594/PANGAEA.871465	UKR
UKR_80504	Destructive sampling method	plot_1457	Biomass_plot_DB.tab	PANGAEA	doi:10.1594/PANGAEA.871465	https://doi.pangaea.de/10.1594/PANGAEA.871465	UKR
UKR_80504	Destructive sampling method	plot_1458	Biomass_plot_DB.tab	PANGAEA	doi:10.1594/PANGAEA.871465	https://doi.pangaea.de/10.1594/PANGAEA.871465	UKR
UKR_80504	Destructive sampling method	plot_1459	Biomass_plot_DB.tab	PANGAEA	doi:10.1594/PANGAEA.871465	https://doi.pangaea.de/10.1594/PANGAEA.871465	UKR
UKR_80504	Destructive sampling method	plot_1460	Biomass_plot_DB.tab	PANGAEA	doi:10.1594/PANGAEA.871465	https://doi.pangaea.de/10.1594/PANGAEA.871465	UKR
UKR_80504	Destructive sampling method	plot_1461	Biomass_plot_DB.tab	PANGAEA	doi:10.1594/PANGAEA.871465	https://doi.pangaea.de/10.1594/PANGAEA.871465	UKR
UKR_80504	Destructive sampling method	plot_1462	Biomass_plot_DB.tab	PANGAEA	doi:10.1594/PANGAEA.871465	https://doi.pangaea.de/10.1594/PANGAEA.871465	UKR
UKR_80504	Destructive sampling method	plot_1463	Biomass_plot_DB.tab	PANGAEA	doi:10.1594/PANGAEA.871465	https://doi.pangaea.de/10.1594/PANGAEA.871465	UKR
UKR_80504	Destructive sampling method	plot_1464	Biomass_plot_DB.tab	PANGAEA	doi:10.1594/PANGAEA.871465	https://doi.pangaea.de/10.1594/PANGAEA.871465	UKR
UKR_80504	Destructive sampling method	plot_1465	Biomass_plot_DB.tab	PANGAEA	doi:10.1594/PANGAEA.871465	https://doi.pangaea.de/10.1594/PANGAEA.871465	UKR
UKR_80504	Destructive sampling method	plot_1466	Biomass_plot_DB.tab	PANGAEA	doi:10.1594/PANGAEA.871465	https://doi.pangaea.de/10.1594/PANGAEA.871465	UKR
UKR_80504	Destructive sampling method	plot_1467	Biomass_plot_DB.tab	PANGAEA	doi:10.1594/PANGAEA.871465	https://doi.pangaea.de/10.1594/PANGAEA.871465	UKR
UKR_80504	Destructive sampling method	plot_1468	Biomass_plot_DB.tab	PANGAEA	doi:10.1594/PANGAEA.871465	https://doi.pangaea.de/10.1594/PANGAEA.871465	UKR
UKR_80504	Destructive sampling method	plot_1469	Biomass_plot_DB.tab	PANGAEA	doi:10.1594/PANGAEA.871465	https://doi.pangaea.de/10.1594/PANGAEA.871465	UKR
UKR_80504	Destructive sampling method	plot_1470	Biomass_plot_DB.tab	PANGAEA	doi:10.1594/PANGAEA.871465	https://doi.pangaea.de/10.1594/PANGAEA.871465	UKR
UKR_80504	Destructive sampling method	plot_1471	Biomass_plot_DB.tab	PANGAEA	doi:10.1594/PANGAEA.871465	https://doi.pangaea.de/10.1594/PANGAEA.871465	UKR
UKR_80504	Destructive sampling method	plot_1472	Biomass_plot_DB.tab	PANGAEA	doi:10.1594/PANGAEA.871465	https://doi.pangaea.de/10.1594/PANGAEA.871465	UKR
UKR_80504	Destructive sampling method	plot_1473	Biomass_plot_DB.tab	PANGAEA	doi:10.1594/PANGAEA.871465	https://doi.pangaea.de/10.1594/PANGAEA.871465	UKR
UKR_80504	Destructive sampling method	plot_1474	Biomass_plot_DB.tab	PANGAEA	doi:10.1594/PANGAEA.871465	https://doi.pangaea.de/10.1594/PANGAEA.871465	UKR
UKR_80504	Destructive sampling method	plot_1475	Biomass_plot_DB.tab	PANGAEA	doi:10.1594/PANGAEA.871465	https://doi.pangaea.de/10.1594/PANGAEA.871465	UKR
UKR_80504	Destructive sampling method	plot_1476	Biomass_plot_DB.tab	PANGAEA	doi:10.1594/PANGAEA.871465	https://doi.pangaea.de/10.1594/PANGAEA.871465	UKR
UKR_80504	Destructive sampling method	plot_1477	Biomass_plot_DB.tab	PANGAEA	doi:10.1594/PANGAEA.871465	https://doi.pangaea.de/10.1594/PANGAEA.871465	UKR
UKR_80504	Destructive sampling method	plot_1478	Biomass_plot_DB.tab	PANGAEA	doi:10.1594/PANGAEA.871465	https://doi.pangaea.de/10.1594/PANGAEA.871465	UKR
UKR_80504	Destructive sampling method	plot_1479	Biomass_plot_DB.tab	PANGAEA	doi:10.1594/PANGAEA.871465	https://doi.pangaea.de/10.1594/PANGAEA.871465	UKR
UKR_80504	Destructive sampling method	plot_1480	Biomass_plot_DB.tab	PANGAEA	doi:10.1594/PANGAEA.871465	https://doi.pangaea.de/10.1594/PANGAEA.871465	UKR
UKR_80504	Destructive sampling method	plot_1481	Biomass_plot_DB.tab	PANGAEA	doi:10.1594/PANGAEA.871465	https://doi.pangaea.de/10.1594/PANGAEA.871465	UKR
UKR_80504	Destructive sampling method	plot_1482	Biomass_plot_DB.tab	PANGAEA	doi:10.1594/PANGAEA.871465	https://doi.pangaea.de/10.1594/PANGAEA.871465	UKR
UKR_80504	Destructive sampling method	plot_1483	Biomass_plot_DB.tab	PANGAEA	doi:10.1594/PANGAEA.871465	https://doi.pangaea.de/10.1594/PANGAEA.871465	UKR
UKR_80504	Destructive sampling method	plot_1484	Biomass_plot_DB.tab	PANGAEA	doi:10.1594/PANGAEA.871465	https://doi.pangaea.de/10.1594/PANGAEA.871465	UKR
UKR_80504	Destructive sampling method	plot_1485	Biomass_plot_DB.tab	PANGAEA	doi:10.1594/PANGAEA.871465	https://doi.pangaea.de/10.1594/PANGAEA.871465	UKR
UKR_80504	Destructive sampling method	plot_1486	Biomass_plot_DB.tab	PANGAEA	doi:10.1594/PANGAEA.871465	https://doi.pangaea.de/10.1594/PANGAEA.871465	UKR
UKR_80504	Destructive sampling method	plot_1487	Biomass_plot_DB.tab	PANGAEA	doi:10.1594/PANGAEA.871465	https://doi.pangaea.de/10.1594/PANGAEA.871465	UKR
UKR_80504	Destructive sampling method	plot_1488	Biomass_plot_DB.tab	PANGAEA	doi:10.1594/PANGAEA.871465	https://doi.pangaea.de/10.1594/PANGAEA.871465	UKR
UKR_80504	Destructive sampling method	plot_1489	Biomass_plot_DB.tab	PANGAEA	doi:10.1594/PANGAEA.871465	https://doi.pangaea.de/10.1594/PANGAEA.871465	UKR
UKR_80504	Destructive sampling method	plot_1490	Biomass_plot_DB.tab	PANGAEA	doi:10.1594/PANGAEA.871465	https://doi.pangaea.de/10.1594/PANGAEA.871465	UKR
UKR_80504	Destructive sampling method	plot_1491	Biomass_plot_DB.tab	PANGAEA	doi:10.1594/PANGAEA.871465	https://doi.pangaea.de/10.1594/PANGAEA.871465	UKR
UKR_80504	Destructive sampling method	plot_1492	Biomass_plot_DB.tab	PANGAEA	doi:10.1594/PANGAEA.871465	https://doi.pangaea.de/10.1594/PANGAEA.871465	UKR
UKR_80504	Destructive sampling method	plot_1493	Biomass_plot_DB.tab	PANGAEA	doi:10.1594/PANGAEA.871465	https://doi.pangaea.de/10.1594/PANGAEA.871465	UKR
UKR_80504	Destructive sampling method	plot_1494	Biomass_plot_DB.tab	PANGAEA	doi:10.1594/PANGAEA.871465	https://doi.pangaea.de/10.1594/PANGAEA.871465	UKR
BLR_80436	Destructive sampling method	plot_1495	Biomass_plot_DB.tab	PANGAEA	doi:10.1594/PANGAEA.871465	https://doi.pangaea.de/10.1594/PANGAEA.871465	BLR
BLR_80412	Destructive sampling method	plot_1496	Biomass_plot_DB.tab	PANGAEA	doi:10.1594/PANGAEA.871465	https://doi.pangaea.de/10.1594/PANGAEA.871465	BLR
BLR_80412	Destructive sampling method	plot_1497	Biomass_plot_DB.tab	PANGAEA	doi:10.1594/PANGAEA.871465	https://doi.pangaea.de/10.1594/PANGAEA.871465	BLR
BLR_80412	Destructive sampling method	plot_1498	Biomass_plot_DB.tab	PANGAEA	doi:10.1594/PANGAEA.871465	https://doi.pangaea.de/10.1594/PANGAEA.871465	BLR
BLR_80412	Destructive sampling method	plot_1499	Biomass_plot_DB.tab	PANGAEA	doi:10.1594/PANGAEA.871465	https://doi.pangaea.de/10.1594/PANGAEA.871465	BLR
BLR_80412	Destructive sampling method	plot_1500	Biomass_plot_DB.tab	PANGAEA	doi:10.1594/PANGAEA.871465	https://doi.pangaea.de/10.1594/PANGAEA.871465	BLR
BLR_80412	Destructive sampling method	plot_1501	Biomass_plot_DB.tab	PANGAEA	doi:10.1594/PANGAEA.871465	https://doi.pangaea.de/10.1594/PANGAEA.871465	BLR
BLR_80412	Destructive sampling method	plot_1502	Biomass_plot_DB.tab	PANGAEA	doi:10.1594/PANGAEA.871465	https://doi.pangaea.de/10.1594/PANGAEA.871465	BLR
LAT_80436	Destructive sampling method	plot_1503	Biomass_plot_DB.tab	PANGAEA	doi:10.1594/PANGAEA.871465	https://doi.pangaea.de/10.1594/PANGAEA.871465	LAT
LAT_80436	Destructive sampling method	plot_1504	Biomass_plot_DB.tab	PANGAEA	doi:10.1594/PANGAEA.871465	https://doi.pangaea.de/10.1594/PANGAEA.871465	LAT
LAT_80436	Destructive sampling method	plot_1505	Biomass_plot_DB.tab	PANGAEA	doi:10.1594/PANGAEA.871465	https://doi.pangaea.de/10.1594/PANGAEA.871465	LAT
RUS_80436	Destructive sampling method	plot_1506	Biomass_plot_DB.tab	PANGAEA	doi:10.1594/PANGAEA.871465	https://doi.pangaea.de/10.1594/PANGAEA.871465	RUS
RUS_80436	Destructive sampling method	plot_1507	Biomass_plot_DB.tab	PANGAEA	doi:10.1594/PANGAEA.871465	https://doi.pangaea.de/10.1594/PANGAEA.871465	RUS
RUS_80436	Destructive sampling method	plot_1508	Biomass_plot_DB.tab	PANGAEA	doi:10.1594/PANGAEA.871465	https://doi.pangaea.de/10.1594/PANGAEA.871465	RUS
RUS_80608	Destructive sampling method	plot_1563	Biomass_plot_DB.tab	PANGAEA	doi:10.1594/PANGAEA.871465	https://doi.pangaea.de/10.1594/PANGAEA.871465	RUS
RUS_80608	Destructive sampling method	plot_1600	Biomass_plot_DB.tab	PANGAEA	doi:10.1594/PANGAEA.871465	https://doi.pangaea.de/10.1594/PANGAEA.871465	RUS
RUS_80608	Destructive sampling method	plot_1601	Biomass_plot_DB.tab	PANGAEA	doi:10.1594/PANGAEA.871465	https://doi.pangaea.de/10.1594/PANGAEA.871465	RUS
RUS_80608	Destructive sampling method	plot_1602	Biomass_plot_DB.tab	PANGAEA	doi:10.1594/PANGAEA.871465	https://doi.pangaea.de/10.1594/PANGAEA.871465	RUS
RUS_80608	Destructive sampling method	plot_1603	Biomass_plot_DB.tab	PANGAEA	doi:10.1594/PANGAEA.871465	https://doi.pangaea.de/10.1594/PANGAEA.871465	RUS
RUS_80608	Destructive sampling method	plot_1604	Biomass_plot_DB.tab	PANGAEA	doi:10.1594/PANGAEA.871465	https://doi.pangaea.de/10.1594/PANGAEA.871465	RUS
RUS_80608	Destructive sampling method	plot_1605	Biomass_plot_DB.tab	PANGAEA	doi:10.1594/PANGAEA.871465	https://doi.pangaea.de/10.1594/PANGAEA.871465	RUS
RUS_80608	Destructive sampling method	plot_1606	Biomass_plot_DB.tab	PANGAEA	doi:10.1594/PANGAEA.871465	https://doi.pangaea.de/10.1594/PANGAEA.871465	RUS
RUS_80608	Destructive sampling method	plot_1607	Biomass_plot_DB.tab	PANGAEA	doi:10.1594/PANGAEA.871465	https://doi.pangaea.de/10.1594/PANGAEA.871465	RUS
RUS_80608	Destructive sampling method	plot_1608	Biomass_plot_DB.tab	PANGAEA	doi:10.1594/PANGAEA.871465	https://doi.pangaea.de/10.1594/PANGAEA.871465	RUS
RUS_80608	Destructive sampling method	plot_1609	Biomass_plot_DB.tab	PANGAEA	doi:10.1594/PANGAEA.871465	https://doi.pangaea.de/10.1594/PANGAEA.871465	RUS
RUS_80608	Destructive sampling method	plot_1610	Biomass_plot_DB.tab	PANGAEA	doi:10.1594/PANGAEA.871465	https://doi.pangaea.de/10.1594/PANGAEA.871465	RUS
RUS_80436	Destructive sampling method	plot_1635	Biomass_plot_DB.tab	PANGAEA	doi:10.1594/PANGAEA.871465	https://doi.pangaea.de/10.1594/PANGAEA.871465	RUS
MDA_80412	Destructive sampling method	plot_1638	Biomass_plot_DB.tab	PANGAEA	doi:10.1594/PANGAEA.871465	https://doi.pangaea.de/10.1594/PANGAEA.871465	MDA
RUS_80436	Destructive sampling method	plot_1639	Biomass_plot_DB.tab	PANGAEA	doi:10.1594/PANGAEA.871465	https://doi.pangaea.de/10.1594/PANGAEA.871465	RUS
BLR_80412	Destructive sampling method	plot_1640	Biomass_plot_DB.tab	PANGAEA	doi:10.1594/PANGAEA.871465	https://doi.pangaea.de/10.1594/PANGAEA.871465	BLR
BLR_80412	Destructive sampling method	plot_1641	Biomass_plot_DB.tab	PANGAEA	doi:10.1594/PANGAEA.871465	https://doi.pangaea.de/10.1594/PANGAEA.871465	BLR
BLR_80412	Destructive sampling method	plot_1642	Biomass_plot_DB.tab	PANGAEA	doi:10.1594/PANGAEA.871465	https://doi.pangaea.de/10.1594/PANGAEA.871465	BLR
BLR_80412	Destructive sampling method	plot_1643	Biomass_plot_DB.tab	PANGAEA	doi:10.1594/PANGAEA.871465	https://doi.pangaea.de/10.1594/PANGAEA.871465	BLR
BLR_80412	Destructive sampling method	plot_1644	Biomass_plot_DB.tab	PANGAEA	doi:10.1594/PANGAEA.871465	https://doi.pangaea.de/10.1594/PANGAEA.871465	BLR
BLR_80412	Destructive sampling method	plot_1645	Biomass_plot_DB.tab	PANGAEA	doi:10.1594/PANGAEA.871465	https://doi.pangaea.de/10.1594/PANGAEA.871465	BLR
BLR_80412	Destructive sampling method	plot_1646	Biomass_plot_DB.tab	PANGAEA	doi:10.1594/PANGAEA.871465	https://doi.pangaea.de/10.1594/PANGAEA.871465	BLR
BLR_80412	Destructive sampling method	plot_1647	Biomass_plot_DB.tab	PANGAEA	doi:10.1594/PANGAEA.871465	https://doi.pangaea.de/10.1594/PANGAEA.871465	BLR
BLR_80412	Destructive sampling method	plot_1648	Biomass_plot_DB.tab	PANGAEA	doi:10.1594/PANGAEA.871465	https://doi.pangaea.de/10.1594/PANGAEA.871465	BLR
BLR_80412	Destructive sampling method	plot_1649	Biomass_plot_DB.tab	PANGAEA	doi:10.1594/PANGAEA.871465	https://doi.pangaea.de/10.1594/PANGAEA.871465	BLR
BLR_80412	Destructive sampling method	plot_1650	Biomass_plot_DB.tab	PANGAEA	doi:10.1594/PANGAEA.871465	https://doi.pangaea.de/10.1594/PANGAEA.871465	BLR
BLR_80412	Destructive sampling method	plot_1651	Biomass_plot_DB.tab	PANGAEA	doi:10.1594/PANGAEA.871465	https://doi.pangaea.de/10.1594/PANGAEA.871465	BLR
BLR_80412	Destructive sampling method	plot_1652	Biomass_plot_DB.tab	PANGAEA	doi:10.1594/PANGAEA.871465	https://doi.pangaea.de/10.1594/PANGAEA.871465	BLR
BLR_80412	Destructive sampling method	plot_1653	Biomass_plot_DB.tab	PANGAEA	doi:10.1594/PANGAEA.871465	https://doi.pangaea.de/10.1594/PANGAEA.871465	BLR
BLR_80412	Destructive sampling method	plot_1654	Biomass_plot_DB.tab	PANGAEA	doi:10.1594/PANGAEA.871465	https://doi.pangaea.de/10.1594/PANGAEA.871465	BLR
BLR_80412	Destructive sampling method	plot_1655	Biomass_plot_DB.tab	PANGAEA	doi:10.1594/PANGAEA.871465	https://doi.pangaea.de/10.1594/PANGAEA.871465	BLR
BLR_80412	Destructive sampling method	plot_1656	Biomass_plot_DB.tab	PANGAEA	doi:10.1594/PANGAEA.871465	https://doi.pangaea.de/10.1594/PANGAEA.871465	BLR
BLR_80412	Destructive sampling method	plot_1657	Biomass_plot_DB.tab	PANGAEA	doi:10.1594/PANGAEA.871465	https://doi.pangaea.de/10.1594/PANGAEA.871465	BLR
BLR_80412	Destructive sampling method	plot_1658	Biomass_plot_DB.tab	PANGAEA	doi:10.1594/PANGAEA.871465	https://doi.pangaea.de/10.1594/PANGAEA.871465	BLR
BLR_80412	Destructive sampling method	plot_1659	Biomass_plot_DB.tab	PANGAEA	doi:10.1594/PANGAEA.871465	https://doi.pangaea.de/10.1594/PANGAEA.871465	BLR
BLR_80412	Destructive sampling method	plot_1660	Biomass_plot_DB.tab	PANGAEA	doi:10.1594/PANGAEA.871465	https://doi.pangaea.de/10.1594/PANGAEA.871465	BLR
BLR_80412	Destructive sampling method	plot_1661	Biomass_plot_DB.tab	PANGAEA	doi:10.1594/PANGAEA.871465	https://doi.pangaea.de/10.1594/PANGAEA.871465	BLR
BLR_80412	Destructive sampling method	plot_1662	Biomass_plot_DB.tab	PANGAEA	doi:10.1594/PANGAEA.871465	https://doi.pangaea.de/10.1594/PANGAEA.871465	BLR
BLR_80412	Destructive sampling method	plot_1663	Biomass_plot_DB.tab	PANGAEA	doi:10.1594/PANGAEA.871465	https://doi.pangaea.de/10.1594/PANGAEA.871465	BLR
BLR_80412	Destructive sampling method	plot_1664	Biomass_plot_DB.tab	PANGAEA	doi:10.1594/PANGAEA.871465	https://doi.pangaea.de/10.1594/PANGAEA.871465	BLR
BLR_80412	Destructive sampling method	plot_1665	Biomass_plot_DB.tab	PANGAEA	doi:10.1594/PANGAEA.871465	https://doi.pangaea.de/10.1594/PANGAEA.871465	BLR
BLR_80412	Destructive sampling method	plot_1666	Biomass_plot_DB.tab	PANGAEA	doi:10.1594/PANGAEA.871465	https://doi.pangaea.de/10.1594/PANGAEA.871465	BLR
BLR_80412	Destructive sampling method	plot_1667	Biomass_plot_DB.tab	PANGAEA	doi:10.1594/PANGAEA.871465	https://doi.pangaea.de/10.1594/PANGAEA.871465	BLR
BLR_80412	Destructive sampling method	plot_1668	Biomass_plot_DB.tab	PANGAEA	doi:10.1594/PANGAEA.871465	https://doi.pangaea.de/10.1594/PANGAEA.871465	BLR
BLR_80412	Destructive sampling method	plot_1669	Biomass_plot_DB.tab	PANGAEA	doi:10.1594/PANGAEA.871465	https://doi.pangaea.de/10.1594/PANGAEA.871465	BLR
BLR_80412	Destructive sampling method	plot_1670	Biomass_plot_DB.tab	PANGAEA	doi:10.1594/PANGAEA.871465	https://doi.pangaea.de/10.1594/PANGAEA.871465	BLR
BLR_80412	Destructive sampling method	plot_1671	Biomass_plot_DB.tab	PANGAEA	doi:10.1594/PANGAEA.871465	https://doi.pangaea.de/10.1594/PANGAEA.871465	BLR
BLR_80412	Destructive sampling method	plot_1672	Biomass_plot_DB.tab	PANGAEA	doi:10.1594/PANGAEA.871465	https://doi.pangaea.de/10.1594/PANGAEA.871465	BLR
BLR_80412	Destructive sampling method	plot_1673	Biomass_plot_DB.tab	PANGAEA	doi:10.1594/PANGAEA.871465	https://doi.pangaea.de/10.1594/PANGAEA.871465	BLR
BLR_80412	Destructive sampling method	plot_1674	Biomass_plot_DB.tab	PANGAEA	doi:10.1594/PANGAEA.871465	https://doi.pangaea.de/10.1594/PANGAEA.871465	BLR
BLR_80412	Destructive sampling method	plot_1675	Biomass_plot_DB.tab	PANGAEA	doi:10.1594/PANGAEA.871465	https://doi.pangaea.de/10.1594/PANGAEA.871465	BLR
BLR_80412	Destructive sampling method	plot_1676	Biomass_plot_DB.tab	PANGAEA	doi:10.1594/PANGAEA.871465	https://doi.pangaea.de/10.1594/PANGAEA.871465	BLR
BLR_80412	Destructive sampling method	plot_1677	Biomass_plot_DB.tab	PANGAEA	doi:10.1594/PANGAEA.871465	https://doi.pangaea.de/10.1594/PANGAEA.871465	BLR
BLR_80412	Destructive sampling method	plot_1678	Biomass_plot_DB.tab	PANGAEA	doi:10.1594/PANGAEA.871465	https://doi.pangaea.de/10.1594/PANGAEA.871465	BLR
BLR_80412	Destructive sampling method	plot_1679	Biomass_plot_DB.tab	PANGAEA	doi:10.1594/PANGAEA.871465	https://doi.pangaea.de/10.1594/PANGAEA.871465	BLR
BLR_80412	Destructive sampling method	plot_1680	Biomass_plot_DB.tab	PANGAEA	doi:10.1594/PANGAEA.871465	https://doi.pangaea.de/10.1594/PANGAEA.871465	BLR
BLR_80412	Destructive sampling method	plot_1681	Biomass_plot_DB.tab	PANGAEA	doi:10.1594/PANGAEA.871465	https://doi.pangaea.de/10.1594/PANGAEA.871465	BLR
BLR_80412	Destructive sampling method	plot_1682	Biomass_plot_DB.tab	PANGAEA	doi:10.1594/PANGAEA.871465	https://doi.pangaea.de/10.1594/PANGAEA.871465	BLR
BLR_80412	Destructive sampling method	plot_1683	Biomass_plot_DB.tab	PANGAEA	doi:10.1594/PANGAEA.871465	https://doi.pangaea.de/10.1594/PANGAEA.871465	BLR
BLR_80412	Destructive sampling method	plot_1684	Biomass_plot_DB.tab	PANGAEA	doi:10.1594/PANGAEA.871465	https://doi.pangaea.de/10.1594/PANGAEA.871465	BLR
BLR_80412	Destructive sampling method	plot_1685	Biomass_plot_DB.tab	PANGAEA	doi:10.1594/PANGAEA.871465	https://doi.pangaea.de/10.1594/PANGAEA.871465	BLR
BLR_80412	Destructive sampling method	plot_1686	Biomass_plot_DB.tab	PANGAEA	doi:10.1594/PANGAEA.871465	https://doi.pangaea.de/10.1594/PANGAEA.871465	BLR
BLR_80412	Destructive sampling method	plot_1687	Biomass_plot_DB.tab	PANGAEA	doi:10.1594/PANGAEA.871465	https://doi.pangaea.de/10.1594/PANGAEA.871465	BLR
BLR_80412	Destructive sampling method	plot_1688	Biomass_plot_DB.tab	PANGAEA	doi:10.1594/PANGAEA.871465	https://doi.pangaea.de/10.1594/PANGAEA.871465	BLR
BLR_80412	Destructive sampling method	plot_1689	Biomass_plot_DB.tab	PANGAEA	doi:10.1594/PANGAEA.871465	https://doi.pangaea.de/10.1594/PANGAEA.871465	BLR
BLR_80412	Destructive sampling method	plot_1690	Biomass_plot_DB.tab	PANGAEA	doi:10.1594/PANGAEA.871465	https://doi.pangaea.de/10.1594/PANGAEA.871465	BLR
MDA_80412	Destructive sampling method	plot_1691	Biomass_plot_DB.tab	PANGAEA	doi:10.1594/PANGAEA.871465	https://doi.pangaea.de/10.1594/PANGAEA.871465	MDA
UKR_80412	Destructive sampling method	plot_1692	Biomass_plot_DB.tab	PANGAEA	doi:10.1594/PANGAEA.871465	https://doi.pangaea.de/10.1594/PANGAEA.871465	UKR
UKR_80412	Destructive sampling method	plot_1693	Biomass_plot_DB.tab	PANGAEA	doi:10.1594/PANGAEA.871465	https://doi.pangaea.de/10.1594/PANGAEA.871465	UKR
UKR_80412	Destructive sampling method	plot_1694	Biomass_plot_DB.tab	PANGAEA	doi:10.1594/PANGAEA.871465	https://doi.pangaea.de/10.1594/PANGAEA.871465	UKR
UKR_80412	Destructive sampling method	plot_1695	Biomass_plot_DB.tab	PANGAEA	doi:10.1594/PANGAEA.871465	https://doi.pangaea.de/10.1594/PANGAEA.871465	UKR
UKR_80412	Destructive sampling method	plot_1696	Biomass_plot_DB.tab	PANGAEA	doi:10.1594/PANGAEA.871465	https://doi.pangaea.de/10.1594/PANGAEA.871465	UKR
UKR_80412	Destructive sampling method	plot_1697	Biomass_plot_DB.tab	PANGAEA	doi:10.1594/PANGAEA.871465	https://doi.pangaea.de/10.1594/PANGAEA.871465	UKR
UKR_80412	Destructive sampling method	plot_1698	Biomass_plot_DB.tab	PANGAEA	doi:10.1594/PANGAEA.871465	https://doi.pangaea.de/10.1594/PANGAEA.871465	UKR
UKR_80412	Destructive sampling method	plot_1699	Biomass_plot_DB.tab	PANGAEA	doi:10.1594/PANGAEA.871465	https://doi.pangaea.de/10.1594/PANGAEA.871465	UKR
UKR_80412	Destructive sampling method	plot_1700	Biomass_plot_DB.tab	PANGAEA	doi:10.1594/PANGAEA.871465	https://doi.pangaea.de/10.1594/PANGAEA.871465	UKR
UKR_80412	Destructive sampling method	plot_1701	Biomass_plot_DB.tab	PANGAEA	doi:10.1594/PANGAEA.871465	https://doi.pangaea.de/10.1594/PANGAEA.871465	UKR
UKR_80412	Destructive sampling method	plot_1702	Biomass_plot_DB.tab	PANGAEA	doi:10.1594/PANGAEA.871465	https://doi.pangaea.de/10.1594/PANGAEA.871465	UKR
UKR_80412	Destructive sampling method	plot_1703	Biomass_plot_DB.tab	PANGAEA	doi:10.1594/PANGAEA.871465	https://doi.pangaea.de/10.1594/PANGAEA.871465	UKR
UKR_80412	Destructive sampling method	plot_1704	Biomass_plot_DB.tab	PANGAEA	doi:10.1594/PANGAEA.871465	https://doi.pangaea.de/10.1594/PANGAEA.871465	UKR
UKR_80412	Destructive sampling method	plot_1705	Biomass_plot_DB.tab	PANGAEA	doi:10.1594/PANGAEA.871465	https://doi.pangaea.de/10.1594/PANGAEA.871465	UKR
UKR_80412	Destructive sampling method	plot_1706	Biomass_plot_DB.tab	PANGAEA	doi:10.1594/PANGAEA.871465	https://doi.pangaea.de/10.1594/PANGAEA.871465	UKR
UKR_80412	Destructive sampling method	plot_1707	Biomass_plot_DB.tab	PANGAEA	doi:10.1594/PANGAEA.871465	https://doi.pangaea.de/10.1594/PANGAEA.871465	UKR
UKR_80412	Destructive sampling method	plot_1708	Biomass_plot_DB.tab	PANGAEA	doi:10.1594/PANGAEA.871465	https://doi.pangaea.de/10.1594/PANGAEA.871465	UKR
UKR_80412	Destructive sampling method	plot_1709	Biomass_plot_DB.tab	PANGAEA	doi:10.1594/PANGAEA.871465	https://doi.pangaea.de/10.1594/PANGAEA.871465	UKR
UKR_80412	Destructive sampling method	plot_1710	Biomass_plot_DB.tab	PANGAEA	doi:10.1594/PANGAEA.871465	https://doi.pangaea.de/10.1594/PANGAEA.871465	UKR
UKR_80412	Destructive sampling method	plot_1711	Biomass_plot_DB.tab	PANGAEA	doi:10.1594/PANGAEA.871465	https://doi.pangaea.de/10.1594/PANGAEA.871465	UKR
UKR_80412	Destructive sampling method	plot_1712	Biomass_plot_DB.tab	PANGAEA	doi:10.1594/PANGAEA.871465	https://doi.pangaea.de/10.1594/PANGAEA.871465	UKR
UKR_80412	Destructive sampling method	plot_1713	Biomass_plot_DB.tab	PANGAEA	doi:10.1594/PANGAEA.871465	https://doi.pangaea.de/10.1594/PANGAEA.871465	UKR
UKR_80412	Destructive sampling method	plot_1714	Biomass_plot_DB.tab	PANGAEA	doi:10.1594/PANGAEA.871465	https://doi.pangaea.de/10.1594/PANGAEA.871465	UKR
UKR_80412	Destructive sampling method	plot_1715	Biomass_plot_DB.tab	PANGAEA	doi:10.1594/PANGAEA.871465	https://doi.pangaea.de/10.1594/PANGAEA.871465	UKR
UKR_80412	Destructive sampling method	plot_1716	Biomass_plot_DB.tab	PANGAEA	doi:10.1594/PANGAEA.871465	https://doi.pangaea.de/10.1594/PANGAEA.871465	UKR
UKR_80412	Destructive sampling method	plot_1717	Biomass_plot_DB.tab	PANGAEA	doi:10.1594/PANGAEA.871465	https://doi.pangaea.de/10.1594/PANGAEA.871465	UKR
UKR_80412	Destructive sampling method	plot_1718	Biomass_plot_DB.tab	PANGAEA	doi:10.1594/PANGAEA.871465	https://doi.pangaea.de/10.1594/PANGAEA.871465	UKR
UKR_80412	Destructive sampling method	plot_1719	Biomass_plot_DB.tab	PANGAEA	doi:10.1594/PANGAEA.871465	https://doi.pangaea.de/10.1594/PANGAEA.871465	UKR
UKR_80412	Destructive sampling method	plot_1720	Biomass_plot_DB.tab	PANGAEA	doi:10.1594/PANGAEA.871465	https://doi.pangaea.de/10.1594/PANGAEA.871465	UKR
UKR_80412	Destructive sampling method	plot_1721	Biomass_plot_DB.tab	PANGAEA	doi:10.1594/PANGAEA.871465	https://doi.pangaea.de/10.1594/PANGAEA.871465	UKR
UKR_80412	Destructive sampling method	plot_1722	Biomass_plot_DB.tab	PANGAEA	doi:10.1594/PANGAEA.871465	https://doi.pangaea.de/10.1594/PANGAEA.871465	UKR
UKR_80412	Destructive sampling method	plot_1723	Biomass_plot_DB.tab	PANGAEA	doi:10.1594/PANGAEA.871465	https://doi.pangaea.de/10.1594/PANGAEA.871465	UKR
RUS_80436	Destructive sampling method	plot_1724	Biomass_plot_DB.tab	PANGAEA	doi:10.1594/PANGAEA.871465	https://doi.pangaea.de/10.1594/PANGAEA.871465	RUS
RUS_80436	Destructive sampling method	plot_1725	Biomass_plot_DB.tab	PANGAEA	doi:10.1594/PANGAEA.871465	https://doi.pangaea.de/10.1594/PANGAEA.871465	RUS
RUS_80814	Destructive sampling method	plot_1726	Biomass_plot_DB.tab	PANGAEA	doi:10.1594/PANGAEA.871465	https://doi.pangaea.de/10.1594/PANGAEA.871465	RUS
RUS_80814	Destructive sampling method	plot_1727	Biomass_plot_DB.tab	PANGAEA	doi:10.1594/PANGAEA.871465	https://doi.pangaea.de/10.1594/PANGAEA.871465	RUS
RUS_80814	Destructive sampling method	plot_1728	Biomass_plot_DB.tab	PANGAEA	doi:10.1594/PANGAEA.871465	https://doi.pangaea.de/10.1594/PANGAEA.871465	RUS
RUS_80814	Destructive sampling method	plot_1729	Biomass_plot_DB.tab	PANGAEA	doi:10.1594/PANGAEA.871465	https://doi.pangaea.de/10.1594/PANGAEA.871465	RUS
RUS_80814	Destructive sampling method	plot_1730	Biomass_plot_DB.tab	PANGAEA	doi:10.1594/PANGAEA.871465	https://doi.pangaea.de/10.1594/PANGAEA.871465	RUS
RUS_80814	Destructive sampling method	plot_1731	Biomass_plot_DB.tab	PANGAEA	doi:10.1594/PANGAEA.871465	https://doi.pangaea.de/10.1594/PANGAEA.871465	RUS
RUS_80814	Destructive sampling method	plot_1732	Biomass_plot_DB.tab	PANGAEA	doi:10.1594/PANGAEA.871465	https://doi.pangaea.de/10.1594/PANGAEA.871465	RUS
RUS_80814	Destructive sampling method	plot_1733	Biomass_plot_DB.tab	PANGAEA	doi:10.1594/PANGAEA.871465	https://doi.pangaea.de/10.1594/PANGAEA.871465	RUS
RUS_80814	Destructive sampling method	plot_1734	Biomass_plot_DB.tab	PANGAEA	doi:10.1594/PANGAEA.871465	https://doi.pangaea.de/10.1594/PANGAEA.871465	RUS
RUS_80814	Destructive sampling method	plot_1735	Biomass_plot_DB.tab	PANGAEA	doi:10.1594/PANGAEA.871465	https://doi.pangaea.de/10.1594/PANGAEA.871465	RUS
RUS_80814	Destructive sampling method	plot_1736	Biomass_plot_DB.tab	PANGAEA	doi:10.1594/PANGAEA.871465	https://doi.pangaea.de/10.1594/PANGAEA.871465	RUS
RUS_80814	Destructive sampling method	plot_1737	Biomass_plot_DB.tab	PANGAEA	doi:10.1594/PANGAEA.871465	https://doi.pangaea.de/10.1594/PANGAEA.871465	RUS
RUS_80814	Destructive sampling method	plot_1738	Biomass_plot_DB.tab	PANGAEA	doi:10.1594/PANGAEA.871465	https://doi.pangaea.de/10.1594/PANGAEA.871465	RUS
RUS_80814	Destructive sampling method	plot_1739	Biomass_plot_DB.tab	PANGAEA	doi:10.1594/PANGAEA.871465	https://doi.pangaea.de/10.1594/PANGAEA.871465	RUS
RUS_80814	Destructive sampling method	plot_1740	Biomass_plot_DB.tab	PANGAEA	doi:10.1594/PANGAEA.871465	https://doi.pangaea.de/10.1594/PANGAEA.871465	RUS
RUS_80814	Destructive sampling method	plot_1741	Biomass_plot_DB.tab	PANGAEA	doi:10.1594/PANGAEA.871465	https://doi.pangaea.de/10.1594/PANGAEA.871465	RUS
RUS_80814	Destructive sampling method	plot_1742	Biomass_plot_DB.tab	PANGAEA	doi:10.1594/PANGAEA.871465	https://doi.pangaea.de/10.1594/PANGAEA.871465	RUS
RUS_80814	Destructive sampling method	plot_1743	Biomass_plot_DB.tab	PANGAEA	doi:10.1594/PANGAEA.871465	https://doi.pangaea.de/10.1594/PANGAEA.871465	RUS
RUS_80814	Destructive sampling method	plot_1744	Biomass_plot_DB.tab	PANGAEA	doi:10.1594/PANGAEA.871465	https://doi.pangaea.de/10.1594/PANGAEA.871465	RUS
RUS_80814	Destructive sampling method	plot_1745	Biomass_plot_DB.tab	PANGAEA	doi:10.1594/PANGAEA.871465	https://doi.pangaea.de/10.1594/PANGAEA.871465	RUS
RUS_80814	Destructive sampling method	plot_1746	Biomass_plot_DB.tab	PANGAEA	doi:10.1594/PANGAEA.871465	https://doi.pangaea.de/10.1594/PANGAEA.871465	RUS
RUS_80814	Destructive sampling method	plot_1747	Biomass_plot_DB.tab	PANGAEA	doi:10.1594/PANGAEA.871465	https://doi.pangaea.de/10.1594/PANGAEA.871465	RUS
RUS_80814	Destructive sampling method	plot_1748	Biomass_plot_DB.tab	PANGAEA	doi:10.1594/PANGAEA.871465	https://doi.pangaea.de/10.1594/PANGAEA.871465	RUS
RUS_80814	Destructive sampling method	plot_1749	Biomass_plot_DB.tab	PANGAEA	doi:10.1594/PANGAEA.871465	https://doi.pangaea.de/10.1594/PANGAEA.871465	RUS
RUS_80419	Destructive sampling method	plot_1750	Biomass_plot_DB.tab	PANGAEA	doi:10.1594/PANGAEA.871465	https://doi.pangaea.de/10.1594/PANGAEA.871465	RUS
RUS_80419	Destructive sampling method	plot_1751	Biomass_plot_DB.tab	PANGAEA	doi:10.1594/PANGAEA.871465	https://doi.pangaea.de/10.1594/PANGAEA.871465	RUS
RUS_80419	Destructive sampling method	plot_1752	Biomass_plot_DB.tab	PANGAEA	doi:10.1594/PANGAEA.871465	https://doi.pangaea.de/10.1594/PANGAEA.871465	RUS
RUS_80419	Destructive sampling method	plot_1753	Biomass_plot_DB.tab	PANGAEA	doi:10.1594/PANGAEA.871465	https://doi.pangaea.de/10.1594/PANGAEA.871465	RUS
RUS_80419	Destructive sampling method	plot_1754	Biomass_plot_DB.tab	PANGAEA	doi:10.1594/PANGAEA.871465	https://doi.pangaea.de/10.1594/PANGAEA.871465	RUS
RUS_80419	Destructive sampling method	plot_1755	Biomass_plot_DB.tab	PANGAEA	doi:10.1594/PANGAEA.871465	https://doi.pangaea.de/10.1594/PANGAEA.871465	RUS
RUS_80419	Destructive sampling method	plot_1756	Biomass_plot_DB.tab	PANGAEA	doi:10.1594/PANGAEA.871465	https://doi.pangaea.de/10.1594/PANGAEA.871465	RUS
RUS_80419	Destructive sampling method	plot_1757	Biomass_plot_DB.tab	PANGAEA	doi:10.1594/PANGAEA.871465	https://doi.pangaea.de/10.1594/PANGAEA.871465	RUS
RUS_80419	Destructive sampling method	plot_1758	Biomass_plot_DB.tab	PANGAEA	doi:10.1594/PANGAEA.871465	https://doi.pangaea.de/10.1594/PANGAEA.871465	RUS
RUS_80419	Destructive sampling method	plot_1759	Biomass_plot_DB.tab	PANGAEA	doi:10.1594/PANGAEA.871465	https://doi.pangaea.de/10.1594/PANGAEA.871465	RUS
UKR_80814	Destructive sampling method	plot_1760	Biomass_plot_DB.tab	PANGAEA	doi:10.1594/PANGAEA.871465	https://doi.pangaea.de/10.1594/PANGAEA.871465	UKR
UKR_80814	Destructive sampling method	plot_1761	Biomass_plot_DB.tab	PANGAEA	doi:10.1594/PANGAEA.871465	https://doi.pangaea.de/10.1594/PANGAEA.871465	UKR
UKR_80814	Destructive sampling method	plot_1762	Biomass_plot_DB.tab	PANGAEA	doi:10.1594/PANGAEA.871465	https://doi.pangaea.de/10.1594/PANGAEA.871465	UKR
UKR_80814	Destructive sampling method	plot_1763	Biomass_plot_DB.tab	PANGAEA	doi:10.1594/PANGAEA.871465	https://doi.pangaea.de/10.1594/PANGAEA.871465	UKR
UKR_80814	Destructive sampling method	plot_1764	Biomass_plot_DB.tab	PANGAEA	doi:10.1594/PANGAEA.871465	https://doi.pangaea.de/10.1594/PANGAEA.871465	UKR
UKR_80814	Destructive sampling method	plot_1765	Biomass_plot_DB.tab	PANGAEA	doi:10.1594/PANGAEA.871465	https://doi.pangaea.de/10.1594/PANGAEA.871465	UKR
UKR_80412	Destructive sampling method	plot_1766	Biomass_plot_DB.tab	PANGAEA	doi:10.1594/PANGAEA.871465	https://doi.pangaea.de/10.1594/PANGAEA.871465	UKR
UKR_80412	Destructive sampling method	plot_1767	Biomass_plot_DB.tab	PANGAEA	doi:10.1594/PANGAEA.871465	https://doi.pangaea.de/10.1594/PANGAEA.871465	UKR
UKR_80412	Destructive sampling method	plot_1768	Biomass_plot_DB.tab	PANGAEA	doi:10.1594/PANGAEA.871465	https://doi.pangaea.de/10.1594/PANGAEA.871465	UKR
LTU_80436	Destructive sampling method	plot_1787	Biomass_plot_DB.tab	PANGAEA	doi:10.1594/PANGAEA.871465	https://doi.pangaea.de/10.1594/PANGAEA.871465	LTU
LTU_80436	Destructive sampling method	plot_1788	Biomass_plot_DB.tab	PANGAEA	doi:10.1594/PANGAEA.871465	https://doi.pangaea.de/10.1594/PANGAEA.871465	LTU
LTU_80436	Destructive sampling method	plot_1789	Biomass_plot_DB.tab	PANGAEA	doi:10.1594/PANGAEA.871465	https://doi.pangaea.de/10.1594/PANGAEA.871465	LTU
LTU_80436	Destructive sampling method	plot_1790	Biomass_plot_DB.tab	PANGAEA	doi:10.1594/PANGAEA.871465	https://doi.pangaea.de/10.1594/PANGAEA.871465	LTU
LTU_80436	Destructive sampling method	plot_1791	Biomass_plot_DB.tab	PANGAEA	doi:10.1594/PANGAEA.871465	https://doi.pangaea.de/10.1594/PANGAEA.871465	LTU
LTU_80436	Destructive sampling method	plot_1792	Biomass_plot_DB.tab	PANGAEA	doi:10.1594/PANGAEA.871465	https://doi.pangaea.de/10.1594/PANGAEA.871465	LTU
LTU_80436	Destructive sampling method	plot_1793	Biomass_plot_DB.tab	PANGAEA	doi:10.1594/PANGAEA.871465	https://doi.pangaea.de/10.1594/PANGAEA.871465	LTU
LTU_80436	Destructive sampling method	plot_1794	Biomass_plot_DB.tab	PANGAEA	doi:10.1594/PANGAEA.871465	https://doi.pangaea.de/10.1594/PANGAEA.871465	LTU
RUS_80608	Destructive sampling method	plot_1795	Biomass_plot_DB.tab	PANGAEA	doi:10.1594/PANGAEA.871465	https://doi.pangaea.de/10.1594/PANGAEA.871465	RUS
RUS_80608	Destructive sampling method	plot_1796	Biomass_plot_DB.tab	PANGAEA	doi:10.1594/PANGAEA.871465	https://doi.pangaea.de/10.1594/PANGAEA.871465	RUS
RUS_80608	Destructive sampling method	plot_1797	Biomass_plot_DB.tab	PANGAEA	doi:10.1594/PANGAEA.871465	https://doi.pangaea.de/10.1594/PANGAEA.871465	RUS
RUS_80608	Destructive sampling method	plot_1798	Biomass_plot_DB.tab	PANGAEA	doi:10.1594/PANGAEA.871465	https://doi.pangaea.de/10.1594/PANGAEA.871465	RUS
RUS_80608	Destructive sampling method	plot_1799	Biomass_plot_DB.tab	PANGAEA	doi:10.1594/PANGAEA.871465	https://doi.pangaea.de/10.1594/PANGAEA.871465	RUS
RUS_80608	Destructive sampling method	plot_1800	Biomass_plot_DB.tab	PANGAEA	doi:10.1594/PANGAEA.871465	https://doi.pangaea.de/10.1594/PANGAEA.871465	RUS
RUS_80608	Destructive sampling method	plot_1801	Biomass_plot_DB.tab	PANGAEA	doi:10.1594/PANGAEA.871465	https://doi.pangaea.de/10.1594/PANGAEA.871465	RUS
RUS_80608	Destructive sampling method	plot_1802	Biomass_plot_DB.tab	PANGAEA	doi:10.1594/PANGAEA.871465	https://doi.pangaea.de/10.1594/PANGAEA.871465	RUS
RUS_80608	Destructive sampling method	plot_1803	Biomass_plot_DB.tab	PANGAEA	doi:10.1594/PANGAEA.871465	https://doi.pangaea.de/10.1594/PANGAEA.871465	RUS
RUS_80608	Destructive sampling method	plot_1804	Biomass_plot_DB.tab	PANGAEA	doi:10.1594/PANGAEA.871465	https://doi.pangaea.de/10.1594/PANGAEA.871465	RUS
RUS_80608	Destructive sampling method	plot_1805	Biomass_plot_DB.tab	PANGAEA	doi:10.1594/PANGAEA.871465	https://doi.pangaea.de/10.1594/PANGAEA.871465	RUS
RUS_80608	Destructive sampling method	plot_1806	Biomass_plot_DB.tab	PANGAEA	doi:10.1594/PANGAEA.871465	https://doi.pangaea.de/10.1594/PANGAEA.871465	RUS
RUS_80608	Destructive sampling method	plot_1807	Biomass_plot_DB.tab	PANGAEA	doi:10.1594/PANGAEA.871465	https://doi.pangaea.de/10.1594/PANGAEA.871465	RUS
RUS_80608	Destructive sampling method	plot_1808	Biomass_plot_DB.tab	PANGAEA	doi:10.1594/PANGAEA.871465	https://doi.pangaea.de/10.1594/PANGAEA.871465	RUS
RUS_80608	Destructive sampling method	plot_1809	Biomass_plot_DB.tab	PANGAEA	doi:10.1594/PANGAEA.871465	https://doi.pangaea.de/10.1594/PANGAEA.871465	RUS
EST_80436	Destructive sampling method	plot_1810	Biomass_plot_DB.tab	PANGAEA	doi:10.1594/PANGAEA.871465	https://doi.pangaea.de/10.1594/PANGAEA.871465	EST
EST_80436	Destructive sampling method	plot_1811	Biomass_plot_DB.tab	PANGAEA	doi:10.1594/PANGAEA.871465	https://doi.pangaea.de/10.1594/PANGAEA.871465	EST
EST_80436	Destructive sampling method	plot_1812	Biomass_plot_DB.tab	PANGAEA	doi:10.1594/PANGAEA.871465	https://doi.pangaea.de/10.1594/PANGAEA.871465	EST
EST_80436	Destructive sampling method	plot_1813	Biomass_plot_DB.tab	PANGAEA	doi:10.1594/PANGAEA.871465	https://doi.pangaea.de/10.1594/PANGAEA.871465	EST
EST_80436	Destructive sampling method	plot_1814	Biomass_plot_DB.tab	PANGAEA	doi:10.1594/PANGAEA.871465	https://doi.pangaea.de/10.1594/PANGAEA.871465	EST
EST_80436	Destructive sampling method	plot_1815	Biomass_plot_DB.tab	PANGAEA	doi:10.1594/PANGAEA.871465	https://doi.pangaea.de/10.1594/PANGAEA.871465	EST
RUS_80608	Destructive sampling method	plot_1816	Biomass_plot_DB.tab	PANGAEA	doi:10.1594/PANGAEA.871465	https://doi.pangaea.de/10.1594/PANGAEA.871465	RUS
RUS_80608	Destructive sampling method	plot_1817	Biomass_plot_DB.tab	PANGAEA	doi:10.1594/PANGAEA.871465	https://doi.pangaea.de/10.1594/PANGAEA.871465	RUS
RUS_80608	Destructive sampling method	plot_1818	Biomass_plot_DB.tab	PANGAEA	doi:10.1594/PANGAEA.871465	https://doi.pangaea.de/10.1594/PANGAEA.871465	RUS
RUS_80608	Destructive sampling method	plot_1819	Biomass_plot_DB.tab	PANGAEA	doi:10.1594/PANGAEA.871465	https://doi.pangaea.de/10.1594/PANGAEA.871465	RUS
RUS_80608	Destructive sampling method	plot_1820	Biomass_plot_DB.tab	PANGAEA	doi:10.1594/PANGAEA.871465	https://doi.pangaea.de/10.1594/PANGAEA.871465	RUS
RUS_80608	Destructive sampling method	plot_1821	Biomass_plot_DB.tab	PANGAEA	doi:10.1594/PANGAEA.871465	https://doi.pangaea.de/10.1594/PANGAEA.871465	RUS
RUS_80608	Destructive sampling method	plot_1822	Biomass_plot_DB.tab	PANGAEA	doi:10.1594/PANGAEA.871465	https://doi.pangaea.de/10.1594/PANGAEA.871465	RUS
RUS_80608	Destructive sampling method	plot_1823	Biomass_plot_DB.tab	PANGAEA	doi:10.1594/PANGAEA.871465	https://doi.pangaea.de/10.1594/PANGAEA.871465	RUS
RUS_80608	Destructive sampling method	plot_1824	Biomass_plot_DB.tab	PANGAEA	doi:10.1594/PANGAEA.871465	https://doi.pangaea.de/10.1594/PANGAEA.871465	RUS
RUS_80608	Destructive sampling method	plot_1825	Biomass_plot_DB.tab	PANGAEA	doi:10.1594/PANGAEA.871465	https://doi.pangaea.de/10.1594/PANGAEA.871465	RUS
RUS_80608	Destructive sampling method	plot_1826	Biomass_plot_DB.tab	PANGAEA	doi:10.1594/PANGAEA.871465	https://doi.pangaea.de/10.1594/PANGAEA.871465	RUS
RUS_80608	Destructive sampling method	plot_1827	Biomass_plot_DB.tab	PANGAEA	doi:10.1594/PANGAEA.871465	https://doi.pangaea.de/10.1594/PANGAEA.871465	RUS
RUS_80436	Destructive sampling method	plot_1834	Biomass_plot_DB.tab	PANGAEA	doi:10.1594/PANGAEA.871465	https://doi.pangaea.de/10.1594/PANGAEA.871465	RUS
RUS_80436	Destructive sampling method	plot_1835	Biomass_plot_DB.tab	PANGAEA	doi:10.1594/PANGAEA.871465	https://doi.pangaea.de/10.1594/PANGAEA.871465	RUS
RUS_80436	Destructive sampling method	plot_1836	Biomass_plot_DB.tab	PANGAEA	doi:10.1594/PANGAEA.871465	https://doi.pangaea.de/10.1594/PANGAEA.871465	RUS
RUS_80436	Destructive sampling method	plot_1837	Biomass_plot_DB.tab	PANGAEA	doi:10.1594/PANGAEA.871465	https://doi.pangaea.de/10.1594/PANGAEA.871465	RUS
RUS_80436	Destructive sampling method	plot_1838	Biomass_plot_DB.tab	PANGAEA	doi:10.1594/PANGAEA.871465	https://doi.pangaea.de/10.1594/PANGAEA.871465	RUS
RUS_80436	Destructive sampling method	plot_1839	Biomass_plot_DB.tab	PANGAEA	doi:10.1594/PANGAEA.871465	https://doi.pangaea.de/10.1594/PANGAEA.871465	RUS
RUS_80608	Destructive sampling method	plot_1847	Biomass_plot_DB.tab	PANGAEA	doi:10.1594/PANGAEA.871465	https://doi.pangaea.de/10.1594/PANGAEA.871465	RUS
RUS_80608	Destructive sampling method	plot_1848	Biomass_plot_DB.tab	PANGAEA	doi:10.1594/PANGAEA.871465	https://doi.pangaea.de/10.1594/PANGAEA.871465	RUS
RUS_80608	Destructive sampling method	plot_1849	Biomass_plot_DB.tab	PANGAEA	doi:10.1594/PANGAEA.871465	https://doi.pangaea.de/10.1594/PANGAEA.871465	RUS
RUS_80608	Destructive sampling method	plot_1850	Biomass_plot_DB.tab	PANGAEA	doi:10.1594/PANGAEA.871465	https://doi.pangaea.de/10.1594/PANGAEA.871465	RUS
RUS_80608	Destructive sampling method	plot_1851	Biomass_plot_DB.tab	PANGAEA	doi:10.1594/PANGAEA.871465	https://doi.pangaea.de/10.1594/PANGAEA.871465	RUS
RUS_80608	Destructive sampling method	plot_1852	Biomass_plot_DB.tab	PANGAEA	doi:10.1594/PANGAEA.871465	https://doi.pangaea.de/10.1594/PANGAEA.871465	RUS
RUS_80608	Destructive sampling method	plot_1853	Biomass_plot_DB.tab	PANGAEA	doi:10.1594/PANGAEA.871465	https://doi.pangaea.de/10.1594/PANGAEA.871465	RUS
RUS_80608	Destructive sampling method	plot_1854	Biomass_plot_DB.tab	PANGAEA	doi:10.1594/PANGAEA.871465	https://doi.pangaea.de/10.1594/PANGAEA.871465	RUS
RUS_80608	Destructive sampling method	plot_1855	Biomass_plot_DB.tab	PANGAEA	doi:10.1594/PANGAEA.871465	https://doi.pangaea.de/10.1594/PANGAEA.871465	RUS
RUS_80608	Destructive sampling method	plot_1856	Biomass_plot_DB.tab	PANGAEA	doi:10.1594/PANGAEA.871465	https://doi.pangaea.de/10.1594/PANGAEA.871465	RUS
RUS_80436	Destructive sampling method	plot_1857	Biomass_plot_DB.tab	PANGAEA	doi:10.1594/PANGAEA.871465	https://doi.pangaea.de/10.1594/PANGAEA.871465	RUS
RUS_80436	Destructive sampling method	plot_1858	Biomass_plot_DB.tab	PANGAEA	doi:10.1594/PANGAEA.871465	https://doi.pangaea.de/10.1594/PANGAEA.871465	RUS
RUS_80436	Destructive sampling method	plot_1859	Biomass_plot_DB.tab	PANGAEA	doi:10.1594/PANGAEA.871465	https://doi.pangaea.de/10.1594/PANGAEA.871465	RUS
RUS_80436	Destructive sampling method	plot_1860	Biomass_plot_DB.tab	PANGAEA	doi:10.1594/PANGAEA.871465	https://doi.pangaea.de/10.1594/PANGAEA.871465	RUS
RUS_80436	Destructive sampling method	plot_1861	Biomass_plot_DB.tab	PANGAEA	doi:10.1594/PANGAEA.871465	https://doi.pangaea.de/10.1594/PANGAEA.871465	RUS
RUS_80419	Destructive sampling method	plot_1862	Biomass_plot_DB.tab	PANGAEA	doi:10.1594/PANGAEA.871465	https://doi.pangaea.de/10.1594/PANGAEA.871465	RUS
RUS_80419	Destructive sampling method	plot_1863	Biomass_plot_DB.tab	PANGAEA	doi:10.1594/PANGAEA.871465	https://doi.pangaea.de/10.1594/PANGAEA.871465	RUS
RUS_80419	Destructive sampling method	plot_1864	Biomass_plot_DB.tab	PANGAEA	doi:10.1594/PANGAEA.871465	https://doi.pangaea.de/10.1594/PANGAEA.871465	RUS
RUS_80419	Destructive sampling method	plot_1865	Biomass_plot_DB.tab	PANGAEA	doi:10.1594/PANGAEA.871465	https://doi.pangaea.de/10.1594/PANGAEA.871465	RUS
RUS_80419	Destructive sampling method	plot_1866	Biomass_plot_DB.tab	PANGAEA	doi:10.1594/PANGAEA.871465	https://doi.pangaea.de/10.1594/PANGAEA.871465	RUS
RUS_80419	Destructive sampling method	plot_1867	Biomass_plot_DB.tab	PANGAEA	doi:10.1594/PANGAEA.871465	https://doi.pangaea.de/10.1594/PANGAEA.871465	RUS
RUS_80419	Destructive sampling method	plot_1868	Biomass_plot_DB.tab	PANGAEA	doi:10.1594/PANGAEA.871465	https://doi.pangaea.de/10.1594/PANGAEA.871465	RUS
RUS_80419	Destructive sampling method	plot_1869	Biomass_plot_DB.tab	PANGAEA	doi:10.1594/PANGAEA.871465	https://doi.pangaea.de/10.1594/PANGAEA.871465	RUS
RUS_80419	Destructive sampling method	plot_1870	Biomass_plot_DB.tab	PANGAEA	doi:10.1594/PANGAEA.871465	https://doi.pangaea.de/10.1594/PANGAEA.871465	RUS
RUS_80419	Destructive sampling method	plot_1871	Biomass_plot_DB.tab	PANGAEA	doi:10.1594/PANGAEA.871465	https://doi.pangaea.de/10.1594/PANGAEA.871465	RUS
RUS_80419	Destructive sampling method	plot_1872	Biomass_plot_DB.tab	PANGAEA	doi:10.1594/PANGAEA.871465	https://doi.pangaea.de/10.1594/PANGAEA.871465	RUS
RUS_80419	Destructive sampling method	plot_1873	Biomass_plot_DB.tab	PANGAEA	doi:10.1594/PANGAEA.871465	https://doi.pangaea.de/10.1594/PANGAEA.871465	RUS
BLR_80412	Destructive sampling method	plot_1874	Biomass_plot_DB.tab	PANGAEA	doi:10.1594/PANGAEA.871465	https://doi.pangaea.de/10.1594/PANGAEA.871465	BLR
BLR_80412	Destructive sampling method	plot_1875	Biomass_plot_DB.tab	PANGAEA	doi:10.1594/PANGAEA.871465	https://doi.pangaea.de/10.1594/PANGAEA.871465	BLR
BLR_80412	Destructive sampling method	plot_1876	Biomass_plot_DB.tab	PANGAEA	doi:10.1594/PANGAEA.871465	https://doi.pangaea.de/10.1594/PANGAEA.871465	BLR
BLR_80412	Destructive sampling method	plot_1877	Biomass_plot_DB.tab	PANGAEA	doi:10.1594/PANGAEA.871465	https://doi.pangaea.de/10.1594/PANGAEA.871465	BLR
BLR_80412	Destructive sampling method	plot_1878	Biomass_plot_DB.tab	PANGAEA	doi:10.1594/PANGAEA.871465	https://doi.pangaea.de/10.1594/PANGAEA.871465	BLR
BLR_80412	Destructive sampling method	plot_1879	Biomass_plot_DB.tab	PANGAEA	doi:10.1594/PANGAEA.871465	https://doi.pangaea.de/10.1594/PANGAEA.871465	BLR
BLR_80412	Destructive sampling method	plot_1880	Biomass_plot_DB.tab	PANGAEA	doi:10.1594/PANGAEA.871465	https://doi.pangaea.de/10.1594/PANGAEA.871465	BLR
BLR_80412	Destructive sampling method	plot_1881	Biomass_plot_DB.tab	PANGAEA	doi:10.1594/PANGAEA.871465	https://doi.pangaea.de/10.1594/PANGAEA.871465	BLR
BLR_80412	Destructive sampling method	plot_1882	Biomass_plot_DB.tab	PANGAEA	doi:10.1594/PANGAEA.871465	https://doi.pangaea.de/10.1594/PANGAEA.871465	BLR
BLR_80412	Destructive sampling method	plot_1883	Biomass_plot_DB.tab	PANGAEA	doi:10.1594/PANGAEA.871465	https://doi.pangaea.de/10.1594/PANGAEA.871465	BLR
BLR_80412	Destructive sampling method	plot_1884	Biomass_plot_DB.tab	PANGAEA	doi:10.1594/PANGAEA.871465	https://doi.pangaea.de/10.1594/PANGAEA.871465	BLR
BLR_80412	Destructive sampling method	plot_1885	Biomass_plot_DB.tab	PANGAEA	doi:10.1594/PANGAEA.871465	https://doi.pangaea.de/10.1594/PANGAEA.871465	BLR
BLR_80412	Destructive sampling method	plot_1886	Biomass_plot_DB.tab	PANGAEA	doi:10.1594/PANGAEA.871465	https://doi.pangaea.de/10.1594/PANGAEA.871465	BLR
BLR_80412	Destructive sampling method	plot_1887	Biomass_plot_DB.tab	PANGAEA	doi:10.1594/PANGAEA.871465	https://doi.pangaea.de/10.1594/PANGAEA.871465	BLR
BLR_80412	Destructive sampling method	plot_1888	Biomass_plot_DB.tab	PANGAEA	doi:10.1594/PANGAEA.871465	https://doi.pangaea.de/10.1594/PANGAEA.871465	BLR
BLR_80412	Destructive sampling method	plot_1889	Biomass_plot_DB.tab	PANGAEA	doi:10.1594/PANGAEA.871465	https://doi.pangaea.de/10.1594/PANGAEA.871465	BLR
BLR_80412	Destructive sampling method	plot_1890	Biomass_plot_DB.tab	PANGAEA	doi:10.1594/PANGAEA.871465	https://doi.pangaea.de/10.1594/PANGAEA.871465	BLR
BLR_80412	Destructive sampling method	plot_1891	Biomass_plot_DB.tab	PANGAEA	doi:10.1594/PANGAEA.871465	https://doi.pangaea.de/10.1594/PANGAEA.871465	BLR
BLR_80412	Destructive sampling method	plot_1892	Biomass_plot_DB.tab	PANGAEA	doi:10.1594/PANGAEA.871465	https://doi.pangaea.de/10.1594/PANGAEA.871465	BLR
BLR_80412	Destructive sampling method	plot_1893	Biomass_plot_DB.tab	PANGAEA	doi:10.1594/PANGAEA.871465	https://doi.pangaea.de/10.1594/PANGAEA.871465	BLR
BLR_80412	Destructive sampling method	plot_1894	Biomass_plot_DB.tab	PANGAEA	doi:10.1594/PANGAEA.871465	https://doi.pangaea.de/10.1594/PANGAEA.871465	BLR
BLR_80412	Destructive sampling method	plot_1895	Biomass_plot_DB.tab	PANGAEA	doi:10.1594/PANGAEA.871465	https://doi.pangaea.de/10.1594/PANGAEA.871465	BLR
BLR_80412	Destructive sampling method	plot_1896	Biomass_plot_DB.tab	PANGAEA	doi:10.1594/PANGAEA.871465	https://doi.pangaea.de/10.1594/PANGAEA.871465	BLR
BLR_80412	Destructive sampling method	plot_1897	Biomass_plot_DB.tab	PANGAEA	doi:10.1594/PANGAEA.871465	https://doi.pangaea.de/10.1594/PANGAEA.871465	BLR
BLR_80412	Destructive sampling method	plot_1898	Biomass_plot_DB.tab	PANGAEA	doi:10.1594/PANGAEA.871465	https://doi.pangaea.de/10.1594/PANGAEA.871465	BLR
BLR_80412	Destructive sampling method	plot_1899	Biomass_plot_DB.tab	PANGAEA	doi:10.1594/PANGAEA.871465	https://doi.pangaea.de/10.1594/PANGAEA.871465	BLR
BLR_80412	Destructive sampling method	plot_1900	Biomass_plot_DB.tab	PANGAEA	doi:10.1594/PANGAEA.871465	https://doi.pangaea.de/10.1594/PANGAEA.871465	BLR
BLR_80412	Destructive sampling method	plot_1901	Biomass_plot_DB.tab	PANGAEA	doi:10.1594/PANGAEA.871465	https://doi.pangaea.de/10.1594/PANGAEA.871465	BLR
BLR_80412	Destructive sampling method	plot_1902	Biomass_plot_DB.tab	PANGAEA	doi:10.1594/PANGAEA.871465	https://doi.pangaea.de/10.1594/PANGAEA.871465	BLR
BLR_80412	Destructive sampling method	plot_1903	Biomass_plot_DB.tab	PANGAEA	doi:10.1594/PANGAEA.871465	https://doi.pangaea.de/10.1594/PANGAEA.871465	BLR
BLR_80412	Destructive sampling method	plot_1904	Biomass_plot_DB.tab	PANGAEA	doi:10.1594/PANGAEA.871465	https://doi.pangaea.de/10.1594/PANGAEA.871465	BLR
BLR_80412	Destructive sampling method	plot_1918	Biomass_plot_DB.tab	PANGAEA	doi:10.1594/PANGAEA.871465	https://doi.pangaea.de/10.1594/PANGAEA.871465	BLR
BLR_80412	Destructive sampling method	plot_1927	Biomass_plot_DB.tab	PANGAEA	doi:10.1594/PANGAEA.871465	https://doi.pangaea.de/10.1594/PANGAEA.871465	BLR
UKR_80412	Destructive sampling method	plot_1959	Biomass_plot_DB.tab	PANGAEA	doi:10.1594/PANGAEA.871465	https://doi.pangaea.de/10.1594/PANGAEA.871465	UKR
UKR_80412	Destructive sampling method	plot_1960	Biomass_plot_DB.tab	PANGAEA	doi:10.1594/PANGAEA.871465	https://doi.pangaea.de/10.1594/PANGAEA.871465	UKR
UKR_80412	Destructive sampling method	plot_1961	Biomass_plot_DB.tab	PANGAEA	doi:10.1594/PANGAEA.871465	https://doi.pangaea.de/10.1594/PANGAEA.871465	UKR
UKR_80412	Destructive sampling method	plot_1962	Biomass_plot_DB.tab	PANGAEA	doi:10.1594/PANGAEA.871465	https://doi.pangaea.de/10.1594/PANGAEA.871465	UKR
UKR_80412	Destructive sampling method	plot_1963	Biomass_plot_DB.tab	PANGAEA	doi:10.1594/PANGAEA.871465	https://doi.pangaea.de/10.1594/PANGAEA.871465	UKR
UKR_80412	Destructive sampling method	plot_1964	Biomass_plot_DB.tab	PANGAEA	doi:10.1594/PANGAEA.871465	https://doi.pangaea.de/10.1594/PANGAEA.871465	UKR
UKR_80412	Destructive sampling method	plot_1965	Biomass_plot_DB.tab	PANGAEA	doi:10.1594/PANGAEA.871465	https://doi.pangaea.de/10.1594/PANGAEA.871465	UKR
UKR_80412	Destructive sampling method	plot_1966	Biomass_plot_DB.tab	PANGAEA	doi:10.1594/PANGAEA.871465	https://doi.pangaea.de/10.1594/PANGAEA.871465	UKR
UKR_80412	Destructive sampling method	plot_1967	Biomass_plot_DB.tab	PANGAEA	doi:10.1594/PANGAEA.871465	https://doi.pangaea.de/10.1594/PANGAEA.871465	UKR
UKR_80412	Destructive sampling method	plot_1968	Biomass_plot_DB.tab	PANGAEA	doi:10.1594/PANGAEA.871465	https://doi.pangaea.de/10.1594/PANGAEA.871465	UKR
UKR_80412	Destructive sampling method	plot_1969	Biomass_plot_DB.tab	PANGAEA	doi:10.1594/PANGAEA.871465	https://doi.pangaea.de/10.1594/PANGAEA.871465	UKR
UKR_80412	Destructive sampling method	plot_1970	Biomass_plot_DB.tab	PANGAEA	doi:10.1594/PANGAEA.871465	https://doi.pangaea.de/10.1594/PANGAEA.871465	UKR
UKR_80412	Destructive sampling method	plot_1971	Biomass_plot_DB.tab	PANGAEA	doi:10.1594/PANGAEA.871465	https://doi.pangaea.de/10.1594/PANGAEA.871465	UKR
UKR_80412	Destructive sampling method	plot_1972	Biomass_plot_DB.tab	PANGAEA	doi:10.1594/PANGAEA.871465	https://doi.pangaea.de/10.1594/PANGAEA.871465	UKR
UKR_80412	Destructive sampling method	plot_1973	Biomass_plot_DB.tab	PANGAEA	doi:10.1594/PANGAEA.871465	https://doi.pangaea.de/10.1594/PANGAEA.871465	UKR
UKR_80412	Destructive sampling method	plot_1974	Biomass_plot_DB.tab	PANGAEA	doi:10.1594/PANGAEA.871465	https://doi.pangaea.de/10.1594/PANGAEA.871465	UKR
UKR_80412	Destructive sampling method	plot_1975	Biomass_plot_DB.tab	PANGAEA	doi:10.1594/PANGAEA.871465	https://doi.pangaea.de/10.1594/PANGAEA.871465	UKR
UKR_80412	Destructive sampling method	plot_1976	Biomass_plot_DB.tab	PANGAEA	doi:10.1594/PANGAEA.871465	https://doi.pangaea.de/10.1594/PANGAEA.871465	UKR
UKR_80412	Destructive sampling method	plot_1977	Biomass_plot_DB.tab	PANGAEA	doi:10.1594/PANGAEA.871465	https://doi.pangaea.de/10.1594/PANGAEA.871465	UKR
UKR_80412	Destructive sampling method	plot_1978	Biomass_plot_DB.tab	PANGAEA	doi:10.1594/PANGAEA.871465	https://doi.pangaea.de/10.1594/PANGAEA.871465	UKR
UKR_80412	Destructive sampling method	plot_1979	Biomass_plot_DB.tab	PANGAEA	doi:10.1594/PANGAEA.871465	https://doi.pangaea.de/10.1594/PANGAEA.871465	UKR
UKR_80412	Destructive sampling method	plot_1980	Biomass_plot_DB.tab	PANGAEA	doi:10.1594/PANGAEA.871465	https://doi.pangaea.de/10.1594/PANGAEA.871465	UKR
UKR_80412	Destructive sampling method	plot_1981	Biomass_plot_DB.tab	PANGAEA	doi:10.1594/PANGAEA.871465	https://doi.pangaea.de/10.1594/PANGAEA.871465	UKR
UKR_80412	Destructive sampling method	plot_1982	Biomass_plot_DB.tab	PANGAEA	doi:10.1594/PANGAEA.871465	https://doi.pangaea.de/10.1594/PANGAEA.871465	UKR
UKR_80412	Destructive sampling method	plot_1983	Biomass_plot_DB.tab	PANGAEA	doi:10.1594/PANGAEA.871465	https://doi.pangaea.de/10.1594/PANGAEA.871465	UKR
UKR_80412	Destructive sampling method	plot_1984	Biomass_plot_DB.tab	PANGAEA	doi:10.1594/PANGAEA.871465	https://doi.pangaea.de/10.1594/PANGAEA.871465	UKR
UKR_80412	Destructive sampling method	plot_1985	Biomass_plot_DB.tab	PANGAEA	doi:10.1594/PANGAEA.871465	https://doi.pangaea.de/10.1594/PANGAEA.871465	UKR
UKR_80412	Destructive sampling method	plot_1986	Biomass_plot_DB.tab	PANGAEA	doi:10.1594/PANGAEA.871465	https://doi.pangaea.de/10.1594/PANGAEA.871465	UKR
UKR_80412	Destructive sampling method	plot_1987	Biomass_plot_DB.tab	PANGAEA	doi:10.1594/PANGAEA.871465	https://doi.pangaea.de/10.1594/PANGAEA.871465	UKR
UKR_80412	Destructive sampling method	plot_1988	Biomass_plot_DB.tab	PANGAEA	doi:10.1594/PANGAEA.871465	https://doi.pangaea.de/10.1594/PANGAEA.871465	UKR
UKR_80412	Destructive sampling method	plot_1989	Biomass_plot_DB.tab	PANGAEA	doi:10.1594/PANGAEA.871465	https://doi.pangaea.de/10.1594/PANGAEA.871465	UKR
UKR_80412	Destructive sampling method	plot_1990	Biomass_plot_DB.tab	PANGAEA	doi:10.1594/PANGAEA.871465	https://doi.pangaea.de/10.1594/PANGAEA.871465	UKR
UKR_80412	Destructive sampling method	plot_1991	Biomass_plot_DB.tab	PANGAEA	doi:10.1594/PANGAEA.871465	https://doi.pangaea.de/10.1594/PANGAEA.871465	UKR
UKR_80412	Destructive sampling method	plot_1992	Biomass_plot_DB.tab	PANGAEA	doi:10.1594/PANGAEA.871465	https://doi.pangaea.de/10.1594/PANGAEA.871465	UKR
UKR_80412	Destructive sampling method	plot_1993	Biomass_plot_DB.tab	PANGAEA	doi:10.1594/PANGAEA.871465	https://doi.pangaea.de/10.1594/PANGAEA.871465	UKR
UKR_80412	Destructive sampling method	plot_1994	Biomass_plot_DB.tab	PANGAEA	doi:10.1594/PANGAEA.871465	https://doi.pangaea.de/10.1594/PANGAEA.871465	UKR
UKR_80412	Destructive sampling method	plot_1995	Biomass_plot_DB.tab	PANGAEA	doi:10.1594/PANGAEA.871465	https://doi.pangaea.de/10.1594/PANGAEA.871465	UKR
UKR_80412	Destructive sampling method	plot_1996	Biomass_plot_DB.tab	PANGAEA	doi:10.1594/PANGAEA.871465	https://doi.pangaea.de/10.1594/PANGAEA.871465	UKR
UKR_80412	Destructive sampling method	plot_1997	Biomass_plot_DB.tab	PANGAEA	doi:10.1594/PANGAEA.871465	https://doi.pangaea.de/10.1594/PANGAEA.871465	UKR
UKR_80412	Destructive sampling method	plot_1998	Biomass_plot_DB.tab	PANGAEA	doi:10.1594/PANGAEA.871465	https://doi.pangaea.de/10.1594/PANGAEA.871465	UKR
UKR_80412	Destructive sampling method	plot_1999	Biomass_plot_DB.tab	PANGAEA	doi:10.1594/PANGAEA.871465	https://doi.pangaea.de/10.1594/PANGAEA.871465	UKR
UKR_80412	Destructive sampling method	plot_2000	Biomass_plot_DB.tab	PANGAEA	doi:10.1594/PANGAEA.871465	https://doi.pangaea.de/10.1594/PANGAEA.871465	UKR
UKR_80412	Destructive sampling method	plot_2001	Biomass_plot_DB.tab	PANGAEA	doi:10.1594/PANGAEA.871465	https://doi.pangaea.de/10.1594/PANGAEA.871465	UKR
UKR_80412	Destructive sampling method	plot_2002	Biomass_plot_DB.tab	PANGAEA	doi:10.1594/PANGAEA.871465	https://doi.pangaea.de/10.1594/PANGAEA.871465	UKR
UKR_80412	Destructive sampling method	plot_2003	Biomass_plot_DB.tab	PANGAEA	doi:10.1594/PANGAEA.871465	https://doi.pangaea.de/10.1594/PANGAEA.871465	UKR
UKR_80412	Destructive sampling method	plot_2004	Biomass_plot_DB.tab	PANGAEA	doi:10.1594/PANGAEA.871465	https://doi.pangaea.de/10.1594/PANGAEA.871465	UKR
UKR_80412	Destructive sampling method	plot_2005	Biomass_plot_DB.tab	PANGAEA	doi:10.1594/PANGAEA.871465	https://doi.pangaea.de/10.1594/PANGAEA.871465	UKR
UKR_80412	Destructive sampling method	plot_2006	Biomass_plot_DB.tab	PANGAEA	doi:10.1594/PANGAEA.871465	https://doi.pangaea.de/10.1594/PANGAEA.871465	UKR
UKR_80412	Destructive sampling method	plot_2007	Biomass_plot_DB.tab	PANGAEA	doi:10.1594/PANGAEA.871465	https://doi.pangaea.de/10.1594/PANGAEA.871465	UKR
UKR_80412	Destructive sampling method	plot_2008	Biomass_plot_DB.tab	PANGAEA	doi:10.1594/PANGAEA.871465	https://doi.pangaea.de/10.1594/PANGAEA.871465	UKR
UKR_80412	Destructive sampling method	plot_2009	Biomass_plot_DB.tab	PANGAEA	doi:10.1594/PANGAEA.871465	https://doi.pangaea.de/10.1594/PANGAEA.871465	UKR
UKR_80412	Destructive sampling method	plot_2010	Biomass_plot_DB.tab	PANGAEA	doi:10.1594/PANGAEA.871465	https://doi.pangaea.de/10.1594/PANGAEA.871465	UKR
UKR_80412	Destructive sampling method	plot_2011	Biomass_plot_DB.tab	PANGAEA	doi:10.1594/PANGAEA.871465	https://doi.pangaea.de/10.1594/PANGAEA.871465	UKR
UKR_80412	Destructive sampling method	plot_2012	Biomass_plot_DB.tab	PANGAEA	doi:10.1594/PANGAEA.871465	https://doi.pangaea.de/10.1594/PANGAEA.871465	UKR
UKR_80412	Destructive sampling method	plot_2013	Biomass_plot_DB.tab	PANGAEA	doi:10.1594/PANGAEA.871465	https://doi.pangaea.de/10.1594/PANGAEA.871465	UKR
UKR_80412	Destructive sampling method	plot_2014	Biomass_plot_DB.tab	PANGAEA	doi:10.1594/PANGAEA.871465	https://doi.pangaea.de/10.1594/PANGAEA.871465	UKR
UKR_80412	Destructive sampling method	plot_2015	Biomass_plot_DB.tab	PANGAEA	doi:10.1594/PANGAEA.871465	https://doi.pangaea.de/10.1594/PANGAEA.871465	UKR
UKR_80412	Destructive sampling method	plot_2016	Biomass_plot_DB.tab	PANGAEA	doi:10.1594/PANGAEA.871465	https://doi.pangaea.de/10.1594/PANGAEA.871465	UKR
UKR_80412	Destructive sampling method	plot_2017	Biomass_plot_DB.tab	PANGAEA	doi:10.1594/PANGAEA.871465	https://doi.pangaea.de/10.1594/PANGAEA.871465	UKR
UKR_80412	Destructive sampling method	plot_2018	Biomass_plot_DB.tab	PANGAEA	doi:10.1594/PANGAEA.871465	https://doi.pangaea.de/10.1594/PANGAEA.871465	UKR
UKR_80412	Destructive sampling method	plot_2019	Biomass_plot_DB.tab	PANGAEA	doi:10.1594/PANGAEA.871465	https://doi.pangaea.de/10.1594/PANGAEA.871465	UKR
UKR_80412	Destructive sampling method	plot_2020	Biomass_plot_DB.tab	PANGAEA	doi:10.1594/PANGAEA.871465	https://doi.pangaea.de/10.1594/PANGAEA.871465	UKR
UKR_80412	Destructive sampling method	plot_2021	Biomass_plot_DB.tab	PANGAEA	doi:10.1594/PANGAEA.871465	https://doi.pangaea.de/10.1594/PANGAEA.871465	UKR
UKR_80412	Destructive sampling method	plot_2022	Biomass_plot_DB.tab	PANGAEA	doi:10.1594/PANGAEA.871465	https://doi.pangaea.de/10.1594/PANGAEA.871465	UKR
UKR_80412	Destructive sampling method	plot_2023	Biomass_plot_DB.tab	PANGAEA	doi:10.1594/PANGAEA.871465	https://doi.pangaea.de/10.1594/PANGAEA.871465	UKR
UKR_80412	Destructive sampling method	plot_2024	Biomass_plot_DB.tab	PANGAEA	doi:10.1594/PANGAEA.871465	https://doi.pangaea.de/10.1594/PANGAEA.871465	UKR
UKR_80412	Destructive sampling method	plot_2025	Biomass_plot_DB.tab	PANGAEA	doi:10.1594/PANGAEA.871465	https://doi.pangaea.de/10.1594/PANGAEA.871465	UKR
UKR_80412	Destructive sampling method	plot_2026	Biomass_plot_DB.tab	PANGAEA	doi:10.1594/PANGAEA.871465	https://doi.pangaea.de/10.1594/PANGAEA.871465	UKR
UKR_80412	Destructive sampling method	plot_2027	Biomass_plot_DB.tab	PANGAEA	doi:10.1594/PANGAEA.871465	https://doi.pangaea.de/10.1594/PANGAEA.871465	UKR
UKR_80412	Destructive sampling method	plot_2028	Biomass_plot_DB.tab	PANGAEA	doi:10.1594/PANGAEA.871465	https://doi.pangaea.de/10.1594/PANGAEA.871465	UKR
UKR_80412	Destructive sampling method	plot_2029	Biomass_plot_DB.tab	PANGAEA	doi:10.1594/PANGAEA.871465	https://doi.pangaea.de/10.1594/PANGAEA.871465	UKR
UKR_80412	Destructive sampling method	plot_2030	Biomass_plot_DB.tab	PANGAEA	doi:10.1594/PANGAEA.871465	https://doi.pangaea.de/10.1594/PANGAEA.871465	UKR
UKR_80412	Destructive sampling method	plot_2031	Biomass_plot_DB.tab	PANGAEA	doi:10.1594/PANGAEA.871465	https://doi.pangaea.de/10.1594/PANGAEA.871465	UKR
UKR_80412	Destructive sampling method	plot_2032	Biomass_plot_DB.tab	PANGAEA	doi:10.1594/PANGAEA.871465	https://doi.pangaea.de/10.1594/PANGAEA.871465	UKR
UKR_80412	Destructive sampling method	plot_2033	Biomass_plot_DB.tab	PANGAEA	doi:10.1594/PANGAEA.871465	https://doi.pangaea.de/10.1594/PANGAEA.871465	UKR
UKR_80412	Destructive sampling method	plot_2034	Biomass_plot_DB.tab	PANGAEA	doi:10.1594/PANGAEA.871465	https://doi.pangaea.de/10.1594/PANGAEA.871465	UKR
UKR_80412	Destructive sampling method	plot_2035	Biomass_plot_DB.tab	PANGAEA	doi:10.1594/PANGAEA.871465	https://doi.pangaea.de/10.1594/PANGAEA.871465	UKR
UKR_80412	Destructive sampling method	plot_2036	Biomass_plot_DB.tab	PANGAEA	doi:10.1594/PANGAEA.871465	https://doi.pangaea.de/10.1594/PANGAEA.871465	UKR
UKR_80412	Destructive sampling method	plot_2037	Biomass_plot_DB.tab	PANGAEA	doi:10.1594/PANGAEA.871465	https://doi.pangaea.de/10.1594/PANGAEA.871465	UKR
UKR_80412	Destructive sampling method	plot_2038	Biomass_plot_DB.tab	PANGAEA	doi:10.1594/PANGAEA.871465	https://doi.pangaea.de/10.1594/PANGAEA.871465	UKR
UKR_80412	Destructive sampling method	plot_2039	Biomass_plot_DB.tab	PANGAEA	doi:10.1594/PANGAEA.871465	https://doi.pangaea.de/10.1594/PANGAEA.871465	UKR
UKR_80412	Destructive sampling method	plot_2040	Biomass_plot_DB.tab	PANGAEA	doi:10.1594/PANGAEA.871465	https://doi.pangaea.de/10.1594/PANGAEA.871465	UKR
UKR_80412	Destructive sampling method	plot_2041	Biomass_plot_DB.tab	PANGAEA	doi:10.1594/PANGAEA.871465	https://doi.pangaea.de/10.1594/PANGAEA.871465	UKR
UKR_80412	Destructive sampling method	plot_2042	Biomass_plot_DB.tab	PANGAEA	doi:10.1594/PANGAEA.871465	https://doi.pangaea.de/10.1594/PANGAEA.871465	UKR
UKR_80412	Destructive sampling method	plot_2043	Biomass_plot_DB.tab	PANGAEA	doi:10.1594/PANGAEA.871465	https://doi.pangaea.de/10.1594/PANGAEA.871465	UKR
UKR_80412	Destructive sampling method	plot_2044	Biomass_plot_DB.tab	PANGAEA	doi:10.1594/PANGAEA.871465	https://doi.pangaea.de/10.1594/PANGAEA.871465	UKR
UKR_80412	Destructive sampling method	plot_2045	Biomass_plot_DB.tab	PANGAEA	doi:10.1594/PANGAEA.871465	https://doi.pangaea.de/10.1594/PANGAEA.871465	UKR
UKR_80412	Destructive sampling method	plot_2046	Biomass_plot_DB.tab	PANGAEA	doi:10.1594/PANGAEA.871465	https://doi.pangaea.de/10.1594/PANGAEA.871465	UKR
UKR_80412	Destructive sampling method	plot_2047	Biomass_plot_DB.tab	PANGAEA	doi:10.1594/PANGAEA.871465	https://doi.pangaea.de/10.1594/PANGAEA.871465	UKR
UKR_80412	Destructive sampling method	plot_2048	Biomass_plot_DB.tab	PANGAEA	doi:10.1594/PANGAEA.871465	https://doi.pangaea.de/10.1594/PANGAEA.871465	UKR
UKR_80412	Destructive sampling method	plot_2049	Biomass_plot_DB.tab	PANGAEA	doi:10.1594/PANGAEA.871465	https://doi.pangaea.de/10.1594/PANGAEA.871465	UKR
UKR_80412	Destructive sampling method	plot_2050	Biomass_plot_DB.tab	PANGAEA	doi:10.1594/PANGAEA.871465	https://doi.pangaea.de/10.1594/PANGAEA.871465	UKR
UKR_80412	Destructive sampling method	plot_2051	Biomass_plot_DB.tab	PANGAEA	doi:10.1594/PANGAEA.871465	https://doi.pangaea.de/10.1594/PANGAEA.871465	UKR
UKR_80412	Destructive sampling method	plot_2052	Biomass_plot_DB.tab	PANGAEA	doi:10.1594/PANGAEA.871465	https://doi.pangaea.de/10.1594/PANGAEA.871465	UKR
UKR_80412	Destructive sampling method	plot_2053	Biomass_plot_DB.tab	PANGAEA	doi:10.1594/PANGAEA.871465	https://doi.pangaea.de/10.1594/PANGAEA.871465	UKR
UKR_80412	Destructive sampling method	plot_2054	Biomass_plot_DB.tab	PANGAEA	doi:10.1594/PANGAEA.871465	https://doi.pangaea.de/10.1594/PANGAEA.871465	UKR
UKR_80412	Destructive sampling method	plot_2055	Biomass_plot_DB.tab	PANGAEA	doi:10.1594/PANGAEA.871465	https://doi.pangaea.de/10.1594/PANGAEA.871465	UKR
UKR_80412	Destructive sampling method	plot_2056	Biomass_plot_DB.tab	PANGAEA	doi:10.1594/PANGAEA.871465	https://doi.pangaea.de/10.1594/PANGAEA.871465	UKR
UKR_80412	Destructive sampling method	plot_2057	Biomass_plot_DB.tab	PANGAEA	doi:10.1594/PANGAEA.871465	https://doi.pangaea.de/10.1594/PANGAEA.871465	UKR
UKR_80412	Destructive sampling method	plot_2058	Biomass_plot_DB.tab	PANGAEA	doi:10.1594/PANGAEA.871465	https://doi.pangaea.de/10.1594/PANGAEA.871465	UKR
UKR_80412	Destructive sampling method	plot_2059	Biomass_plot_DB.tab	PANGAEA	doi:10.1594/PANGAEA.871465	https://doi.pangaea.de/10.1594/PANGAEA.871465	UKR
UKR_80412	Destructive sampling method	plot_2060	Biomass_plot_DB.tab	PANGAEA	doi:10.1594/PANGAEA.871465	https://doi.pangaea.de/10.1594/PANGAEA.871465	UKR
UKR_80412	Destructive sampling method	plot_2061	Biomass_plot_DB.tab	PANGAEA	doi:10.1594/PANGAEA.871465	https://doi.pangaea.de/10.1594/PANGAEA.871465	UKR
UKR_80412	Destructive sampling method	plot_2062	Biomass_plot_DB.tab	PANGAEA	doi:10.1594/PANGAEA.871465	https://doi.pangaea.de/10.1594/PANGAEA.871465	UKR
UKR_80412	Destructive sampling method	plot_2063	Biomass_plot_DB.tab	PANGAEA	doi:10.1594/PANGAEA.871465	https://doi.pangaea.de/10.1594/PANGAEA.871465	UKR
UKR_80412	Destructive sampling method	plot_2064	Biomass_plot_DB.tab	PANGAEA	doi:10.1594/PANGAEA.871465	https://doi.pangaea.de/10.1594/PANGAEA.871465	UKR
UKR_80412	Destructive sampling method	plot_2065	Biomass_plot_DB.tab	PANGAEA	doi:10.1594/PANGAEA.871465	https://doi.pangaea.de/10.1594/PANGAEA.871465	UKR
UKR_80412	Destructive sampling method	plot_2066	Biomass_plot_DB.tab	PANGAEA	doi:10.1594/PANGAEA.871465	https://doi.pangaea.de/10.1594/PANGAEA.871465	UKR
UKR_80412	Destructive sampling method	plot_2067	Biomass_plot_DB.tab	PANGAEA	doi:10.1594/PANGAEA.871465	https://doi.pangaea.de/10.1594/PANGAEA.871465	UKR
UKR_80412	Destructive sampling method	plot_2068	Biomass_plot_DB.tab	PANGAEA	doi:10.1594/PANGAEA.871465	https://doi.pangaea.de/10.1594/PANGAEA.871465	UKR
UKR_80412	Destructive sampling method	plot_2069	Biomass_plot_DB.tab	PANGAEA	doi:10.1594/PANGAEA.871465	https://doi.pangaea.de/10.1594/PANGAEA.871465	UKR
UKR_80412	Destructive sampling method	plot_2070	Biomass_plot_DB.tab	PANGAEA	doi:10.1594/PANGAEA.871465	https://doi.pangaea.de/10.1594/PANGAEA.871465	UKR
UKR_80412	Destructive sampling method	plot_2071	Biomass_plot_DB.tab	PANGAEA	doi:10.1594/PANGAEA.871465	https://doi.pangaea.de/10.1594/PANGAEA.871465	UKR
UKR_80412	Destructive sampling method	plot_2072	Biomass_plot_DB.tab	PANGAEA	doi:10.1594/PANGAEA.871465	https://doi.pangaea.de/10.1594/PANGAEA.871465	UKR
UKR_80412	Destructive sampling method	plot_2073	Biomass_plot_DB.tab	PANGAEA	doi:10.1594/PANGAEA.871465	https://doi.pangaea.de/10.1594/PANGAEA.871465	UKR
UKR_80412	Destructive sampling method	plot_2074	Biomass_plot_DB.tab	PANGAEA	doi:10.1594/PANGAEA.871465	https://doi.pangaea.de/10.1594/PANGAEA.871465	UKR
UKR_80412	Destructive sampling method	plot_2075	Biomass_plot_DB.tab	PANGAEA	doi:10.1594/PANGAEA.871465	https://doi.pangaea.de/10.1594/PANGAEA.871465	UKR
UKR_80412	Destructive sampling method	plot_2076	Biomass_plot_DB.tab	PANGAEA	doi:10.1594/PANGAEA.871465	https://doi.pangaea.de/10.1594/PANGAEA.871465	UKR
UKR_80412	Destructive sampling method	plot_2077	Biomass_plot_DB.tab	PANGAEA	doi:10.1594/PANGAEA.871465	https://doi.pangaea.de/10.1594/PANGAEA.871465	UKR
UKR_80412	Destructive sampling method	plot_2078	Biomass_plot_DB.tab	PANGAEA	doi:10.1594/PANGAEA.871465	https://doi.pangaea.de/10.1594/PANGAEA.871465	UKR
UKR_80412	Destructive sampling method	plot_2079	Biomass_plot_DB.tab	PANGAEA	doi:10.1594/PANGAEA.871465	https://doi.pangaea.de/10.1594/PANGAEA.871465	UKR
UKR_80412	Destructive sampling method	plot_2080	Biomass_plot_DB.tab	PANGAEA	doi:10.1594/PANGAEA.871465	https://doi.pangaea.de/10.1594/PANGAEA.871465	UKR
UKR_80412	Destructive sampling method	plot_2081	Biomass_plot_DB.tab	PANGAEA	doi:10.1594/PANGAEA.871465	https://doi.pangaea.de/10.1594/PANGAEA.871465	UKR
UKR_80412	Destructive sampling method	plot_2082	Biomass_plot_DB.tab	PANGAEA	doi:10.1594/PANGAEA.871465	https://doi.pangaea.de/10.1594/PANGAEA.871465	UKR
UKR_80412	Destructive sampling method	plot_2083	Biomass_plot_DB.tab	PANGAEA	doi:10.1594/PANGAEA.871465	https://doi.pangaea.de/10.1594/PANGAEA.871465	UKR
UKR_80412	Destructive sampling method	plot_2084	Biomass_plot_DB.tab	PANGAEA	doi:10.1594/PANGAEA.871465	https://doi.pangaea.de/10.1594/PANGAEA.871465	UKR
UKR_80412	Destructive sampling method	plot_2085	Biomass_plot_DB.tab	PANGAEA	doi:10.1594/PANGAEA.871465	https://doi.pangaea.de/10.1594/PANGAEA.871465	UKR
UKR_80412	Destructive sampling method	plot_2086	Biomass_plot_DB.tab	PANGAEA	doi:10.1594/PANGAEA.871465	https://doi.pangaea.de/10.1594/PANGAEA.871465	UKR
UKR_80412	Destructive sampling method	plot_2087	Biomass_plot_DB.tab	PANGAEA	doi:10.1594/PANGAEA.871465	https://doi.pangaea.de/10.1594/PANGAEA.871465	UKR
UKR_80412	Destructive sampling method	plot_2088	Biomass_plot_DB.tab	PANGAEA	doi:10.1594/PANGAEA.871465	https://doi.pangaea.de/10.1594/PANGAEA.871465	UKR
UKR_80412	Destructive sampling method	plot_2089	Biomass_plot_DB.tab	PANGAEA	doi:10.1594/PANGAEA.871465	https://doi.pangaea.de/10.1594/PANGAEA.871465	UKR
UKR_80412	Destructive sampling method	plot_2090	Biomass_plot_DB.tab	PANGAEA	doi:10.1594/PANGAEA.871465	https://doi.pangaea.de/10.1594/PANGAEA.871465	UKR
UKR_80412	Destructive sampling method	plot_2091	Biomass_plot_DB.tab	PANGAEA	doi:10.1594/PANGAEA.871465	https://doi.pangaea.de/10.1594/PANGAEA.871465	UKR
UKR_80412	Destructive sampling method	plot_2092	Biomass_plot_DB.tab	PANGAEA	doi:10.1594/PANGAEA.871465	https://doi.pangaea.de/10.1594/PANGAEA.871465	UKR
UKR_80412	Destructive sampling method	plot_2093	Biomass_plot_DB.tab	PANGAEA	doi:10.1594/PANGAEA.871465	https://doi.pangaea.de/10.1594/PANGAEA.871465	UKR
UKR_80412	Destructive sampling method	plot_2094	Biomass_plot_DB.tab	PANGAEA	doi:10.1594/PANGAEA.871465	https://doi.pangaea.de/10.1594/PANGAEA.871465	UKR
UKR_80412	Destructive sampling method	plot_2095	Biomass_plot_DB.tab	PANGAEA	doi:10.1594/PANGAEA.871465	https://doi.pangaea.de/10.1594/PANGAEA.871465	UKR
UKR_80412	Destructive sampling method	plot_2096	Biomass_plot_DB.tab	PANGAEA	doi:10.1594/PANGAEA.871465	https://doi.pangaea.de/10.1594/PANGAEA.871465	UKR
UKR_80412	Destructive sampling method	plot_2097	Biomass_plot_DB.tab	PANGAEA	doi:10.1594/PANGAEA.871465	https://doi.pangaea.de/10.1594/PANGAEA.871465	UKR
UKR_80412	Destructive sampling method	plot_2098	Biomass_plot_DB.tab	PANGAEA	doi:10.1594/PANGAEA.871465	https://doi.pangaea.de/10.1594/PANGAEA.871465	UKR
UKR_80412	Destructive sampling method	plot_2099	Biomass_plot_DB.tab	PANGAEA	doi:10.1594/PANGAEA.871465	https://doi.pangaea.de/10.1594/PANGAEA.871465	UKR
UKR_80412	Destructive sampling method	plot_2100	Biomass_plot_DB.tab	PANGAEA	doi:10.1594/PANGAEA.871465	https://doi.pangaea.de/10.1594/PANGAEA.871465	UKR
UKR_80412	Destructive sampling method	plot_2101	Biomass_plot_DB.tab	PANGAEA	doi:10.1594/PANGAEA.871465	https://doi.pangaea.de/10.1594/PANGAEA.871465	UKR
UKR_80412	Destructive sampling method	plot_2102	Biomass_plot_DB.tab	PANGAEA	doi:10.1594/PANGAEA.871465	https://doi.pangaea.de/10.1594/PANGAEA.871465	UKR
UKR_80412	Destructive sampling method	plot_2103	Biomass_plot_DB.tab	PANGAEA	doi:10.1594/PANGAEA.871465	https://doi.pangaea.de/10.1594/PANGAEA.871465	UKR
UKR_80412	Destructive sampling method	plot_2104	Biomass_plot_DB.tab	PANGAEA	doi:10.1594/PANGAEA.871465	https://doi.pangaea.de/10.1594/PANGAEA.871465	UKR
UKR_80412	Destructive sampling method	plot_2105	Biomass_plot_DB.tab	PANGAEA	doi:10.1594/PANGAEA.871465	https://doi.pangaea.de/10.1594/PANGAEA.871465	UKR
UKR_80412	Destructive sampling method	plot_2106	Biomass_plot_DB.tab	PANGAEA	doi:10.1594/PANGAEA.871465	https://doi.pangaea.de/10.1594/PANGAEA.871465	UKR
UKR_80412	Destructive sampling method	plot_2107	Biomass_plot_DB.tab	PANGAEA	doi:10.1594/PANGAEA.871465	https://doi.pangaea.de/10.1594/PANGAEA.871465	UKR
UKR_80412	Destructive sampling method	plot_2108	Biomass_plot_DB.tab	PANGAEA	doi:10.1594/PANGAEA.871465	https://doi.pangaea.de/10.1594/PANGAEA.871465	UKR
UKR_80412	Destructive sampling method	plot_2109	Biomass_plot_DB.tab	PANGAEA	doi:10.1594/PANGAEA.871465	https://doi.pangaea.de/10.1594/PANGAEA.871465	UKR
UKR_80412	Destructive sampling method	plot_2110	Biomass_plot_DB.tab	PANGAEA	doi:10.1594/PANGAEA.871465	https://doi.pangaea.de/10.1594/PANGAEA.871465	UKR
UKR_80412	Destructive sampling method	plot_2111	Biomass_plot_DB.tab	PANGAEA	doi:10.1594/PANGAEA.871465	https://doi.pangaea.de/10.1594/PANGAEA.871465	UKR
UKR_80412	Destructive sampling method	plot_2112	Biomass_plot_DB.tab	PANGAEA	doi:10.1594/PANGAEA.871465	https://doi.pangaea.de/10.1594/PANGAEA.871465	UKR
UKR_80412	Destructive sampling method	plot_2113	Biomass_plot_DB.tab	PANGAEA	doi:10.1594/PANGAEA.871465	https://doi.pangaea.de/10.1594/PANGAEA.871465	UKR
UKR_80412	Destructive sampling method	plot_2114	Biomass_plot_DB.tab	PANGAEA	doi:10.1594/PANGAEA.871465	https://doi.pangaea.de/10.1594/PANGAEA.871465	UKR
UKR_80412	Destructive sampling method	plot_2115	Biomass_plot_DB.tab	PANGAEA	doi:10.1594/PANGAEA.871465	https://doi.pangaea.de/10.1594/PANGAEA.871465	UKR
UKR_80412	Destructive sampling method	plot_2116	Biomass_plot_DB.tab	PANGAEA	doi:10.1594/PANGAEA.871465	https://doi.pangaea.de/10.1594/PANGAEA.871465	UKR
UKR_80412	Destructive sampling method	plot_2117	Biomass_plot_DB.tab	PANGAEA	doi:10.1594/PANGAEA.871465	https://doi.pangaea.de/10.1594/PANGAEA.871465	UKR
UKR_80412	Destructive sampling method	plot_2118	Biomass_plot_DB.tab	PANGAEA	doi:10.1594/PANGAEA.871465	https://doi.pangaea.de/10.1594/PANGAEA.871465	UKR
UKR_80412	Destructive sampling method	plot_2119	Biomass_plot_DB.tab	PANGAEA	doi:10.1594/PANGAEA.871465	https://doi.pangaea.de/10.1594/PANGAEA.871465	UKR
UKR_80412	Destructive sampling method	plot_2120	Biomass_plot_DB.tab	PANGAEA	doi:10.1594/PANGAEA.871465	https://doi.pangaea.de/10.1594/PANGAEA.871465	UKR
UKR_80412	Destructive sampling method	plot_2121	Biomass_plot_DB.tab	PANGAEA	doi:10.1594/PANGAEA.871465	https://doi.pangaea.de/10.1594/PANGAEA.871465	UKR
UKR_80412	Destructive sampling method	plot_2122	Biomass_plot_DB.tab	PANGAEA	doi:10.1594/PANGAEA.871465	https://doi.pangaea.de/10.1594/PANGAEA.871465	UKR
UKR_80412	Destructive sampling method	plot_2123	Biomass_plot_DB.tab	PANGAEA	doi:10.1594/PANGAEA.871465	https://doi.pangaea.de/10.1594/PANGAEA.871465	UKR
UKR_80412	Destructive sampling method	plot_2124	Biomass_plot_DB.tab	PANGAEA	doi:10.1594/PANGAEA.871465	https://doi.pangaea.de/10.1594/PANGAEA.871465	UKR
UKR_80412	Destructive sampling method	plot_2125	Biomass_plot_DB.tab	PANGAEA	doi:10.1594/PANGAEA.871465	https://doi.pangaea.de/10.1594/PANGAEA.871465	UKR
UKR_80412	Destructive sampling method	plot_2126	Biomass_plot_DB.tab	PANGAEA	doi:10.1594/PANGAEA.871465	https://doi.pangaea.de/10.1594/PANGAEA.871465	UKR
UKR_80412	Destructive sampling method	plot_2127	Biomass_plot_DB.tab	PANGAEA	doi:10.1594/PANGAEA.871465	https://doi.pangaea.de/10.1594/PANGAEA.871465	UKR
UKR_80412	Destructive sampling method	plot_2128	Biomass_plot_DB.tab	PANGAEA	doi:10.1594/PANGAEA.871465	https://doi.pangaea.de/10.1594/PANGAEA.871465	UKR
UKR_80412	Destructive sampling method	plot_2129	Biomass_plot_DB.tab	PANGAEA	doi:10.1594/PANGAEA.871465	https://doi.pangaea.de/10.1594/PANGAEA.871465	UKR
UKR_80412	Destructive sampling method	plot_2130	Biomass_plot_DB.tab	PANGAEA	doi:10.1594/PANGAEA.871465	https://doi.pangaea.de/10.1594/PANGAEA.871465	UKR
UKR_80412	Destructive sampling method	plot_2131	Biomass_plot_DB.tab	PANGAEA	doi:10.1594/PANGAEA.871465	https://doi.pangaea.de/10.1594/PANGAEA.871465	UKR
UKR_80412	Destructive sampling method	plot_2132	Biomass_plot_DB.tab	PANGAEA	doi:10.1594/PANGAEA.871465	https://doi.pangaea.de/10.1594/PANGAEA.871465	UKR
UKR_80412	Destructive sampling method	plot_2133	Biomass_plot_DB.tab	PANGAEA	doi:10.1594/PANGAEA.871465	https://doi.pangaea.de/10.1594/PANGAEA.871465	UKR
UKR_80412	Destructive sampling method	plot_2134	Biomass_plot_DB.tab	PANGAEA	doi:10.1594/PANGAEA.871465	https://doi.pangaea.de/10.1594/PANGAEA.871465	UKR
UKR_80412	Destructive sampling method	plot_2135	Biomass_plot_DB.tab	PANGAEA	doi:10.1594/PANGAEA.871465	https://doi.pangaea.de/10.1594/PANGAEA.871465	UKR
UKR_80412	Destructive sampling method	plot_2136	Biomass_plot_DB.tab	PANGAEA	doi:10.1594/PANGAEA.871465	https://doi.pangaea.de/10.1594/PANGAEA.871465	UKR
UKR_80412	Destructive sampling method	plot_2137	Biomass_plot_DB.tab	PANGAEA	doi:10.1594/PANGAEA.871465	https://doi.pangaea.de/10.1594/PANGAEA.871465	UKR
UKR_80412	Destructive sampling method	plot_2138	Biomass_plot_DB.tab	PANGAEA	doi:10.1594/PANGAEA.871465	https://doi.pangaea.de/10.1594/PANGAEA.871465	UKR
UKR_80412	Destructive sampling method	plot_2139	Biomass_plot_DB.tab	PANGAEA	doi:10.1594/PANGAEA.871465	https://doi.pangaea.de/10.1594/PANGAEA.871465	UKR
UKR_80412	Destructive sampling method	plot_2140	Biomass_plot_DB.tab	PANGAEA	doi:10.1594/PANGAEA.871465	https://doi.pangaea.de/10.1594/PANGAEA.871465	UKR
UKR_80412	Destructive sampling method	plot_2141	Biomass_plot_DB.tab	PANGAEA	doi:10.1594/PANGAEA.871465	https://doi.pangaea.de/10.1594/PANGAEA.871465	UKR
UKR_80412	Destructive sampling method	plot_2142	Biomass_plot_DB.tab	PANGAEA	doi:10.1594/PANGAEA.871465	https://doi.pangaea.de/10.1594/PANGAEA.871465	UKR
UKR_80412	Destructive sampling method	plot_2143	Biomass_plot_DB.tab	PANGAEA	doi:10.1594/PANGAEA.871465	https://doi.pangaea.de/10.1594/PANGAEA.871465	UKR
UKR_80412	Destructive sampling method	plot_2144	Biomass_plot_DB.tab	PANGAEA	doi:10.1594/PANGAEA.871465	https://doi.pangaea.de/10.1594/PANGAEA.871465	UKR
UKR_80412	Destructive sampling method	plot_2145	Biomass_plot_DB.tab	PANGAEA	doi:10.1594/PANGAEA.871465	https://doi.pangaea.de/10.1594/PANGAEA.871465	UKR
UKR_80412	Destructive sampling method	plot_2146	Biomass_plot_DB.tab	PANGAEA	doi:10.1594/PANGAEA.871465	https://doi.pangaea.de/10.1594/PANGAEA.871465	UKR
UKR_80412	Destructive sampling method	plot_2147	Biomass_plot_DB.tab	PANGAEA	doi:10.1594/PANGAEA.871465	https://doi.pangaea.de/10.1594/PANGAEA.871465	UKR
UKR_80412	Destructive sampling method	plot_2148	Biomass_plot_DB.tab	PANGAEA	doi:10.1594/PANGAEA.871465	https://doi.pangaea.de/10.1594/PANGAEA.871465	UKR
UKR_80412	Destructive sampling method	plot_2149	Biomass_plot_DB.tab	PANGAEA	doi:10.1594/PANGAEA.871465	https://doi.pangaea.de/10.1594/PANGAEA.871465	UKR
UKR_80412	Destructive sampling method	plot_2150	Biomass_plot_DB.tab	PANGAEA	doi:10.1594/PANGAEA.871465	https://doi.pangaea.de/10.1594/PANGAEA.871465	UKR
UKR_80412	Destructive sampling method	plot_2151	Biomass_plot_DB.tab	PANGAEA	doi:10.1594/PANGAEA.871465	https://doi.pangaea.de/10.1594/PANGAEA.871465	UKR
RUS_80419	Destructive sampling method	plot_2152	Biomass_plot_DB.tab	PANGAEA	doi:10.1594/PANGAEA.871465	https://doi.pangaea.de/10.1594/PANGAEA.871465	RUS
RUS_80419	Destructive sampling method	plot_2153	Biomass_plot_DB.tab	PANGAEA	doi:10.1594/PANGAEA.871465	https://doi.pangaea.de/10.1594/PANGAEA.871465	RUS
RUS_80419	Destructive sampling method	plot_2154	Biomass_plot_DB.tab	PANGAEA	doi:10.1594/PANGAEA.871465	https://doi.pangaea.de/10.1594/PANGAEA.871465	RUS
RUS_80419	Destructive sampling method	plot_2155	Biomass_plot_DB.tab	PANGAEA	doi:10.1594/PANGAEA.871465	https://doi.pangaea.de/10.1594/PANGAEA.871465	RUS
RUS_80419	Destructive sampling method	plot_2157	Biomass_plot_DB.tab	PANGAEA	doi:10.1594/PANGAEA.871465	https://doi.pangaea.de/10.1594/PANGAEA.871465	RUS
RUS_80419	Destructive sampling method	plot_2159	Biomass_plot_DB.tab	PANGAEA	doi:10.1594/PANGAEA.871465	https://doi.pangaea.de/10.1594/PANGAEA.871465	RUS
RUS_80419	Destructive sampling method	plot_2161	Biomass_plot_DB.tab	PANGAEA	doi:10.1594/PANGAEA.871465	https://doi.pangaea.de/10.1594/PANGAEA.871465	RUS
RUS_80419	Destructive sampling method	plot_2163	Biomass_plot_DB.tab	PANGAEA	doi:10.1594/PANGAEA.871465	https://doi.pangaea.de/10.1594/PANGAEA.871465	RUS
RUS_80419	Destructive sampling method	plot_2164	Biomass_plot_DB.tab	PANGAEA	doi:10.1594/PANGAEA.871465	https://doi.pangaea.de/10.1594/PANGAEA.871465	RUS
RUS_80419	Destructive sampling method	plot_2165	Biomass_plot_DB.tab	PANGAEA	doi:10.1594/PANGAEA.871465	https://doi.pangaea.de/10.1594/PANGAEA.871465	RUS
RUS_80419	Destructive sampling method	plot_2166	Biomass_plot_DB.tab	PANGAEA	doi:10.1594/PANGAEA.871465	https://doi.pangaea.de/10.1594/PANGAEA.871465	RUS
RUS_80419	Destructive sampling method	plot_2167	Biomass_plot_DB.tab	PANGAEA	doi:10.1594/PANGAEA.871465	https://doi.pangaea.de/10.1594/PANGAEA.871465	RUS
RUS_80419	Destructive sampling method	plot_2169	Biomass_plot_DB.tab	PANGAEA	doi:10.1594/PANGAEA.871465	https://doi.pangaea.de/10.1594/PANGAEA.871465	RUS
RUS_80419	Destructive sampling method	plot_2171	Biomass_plot_DB.tab	PANGAEA	doi:10.1594/PANGAEA.871465	https://doi.pangaea.de/10.1594/PANGAEA.871465	RUS
RUS_80419	Destructive sampling method	plot_2173	Biomass_plot_DB.tab	PANGAEA	doi:10.1594/PANGAEA.871465	https://doi.pangaea.de/10.1594/PANGAEA.871465	RUS
RUS_80419	Destructive sampling method	plot_2175	Biomass_plot_DB.tab	PANGAEA	doi:10.1594/PANGAEA.871465	https://doi.pangaea.de/10.1594/PANGAEA.871465	RUS
RUS_80419	Destructive sampling method	plot_2177	Biomass_plot_DB.tab	PANGAEA	doi:10.1594/PANGAEA.871465	https://doi.pangaea.de/10.1594/PANGAEA.871465	RUS
RUS_80419	Destructive sampling method	plot_2178	Biomass_plot_DB.tab	PANGAEA	doi:10.1594/PANGAEA.871465	https://doi.pangaea.de/10.1594/PANGAEA.871465	RUS
RUS_80419	Destructive sampling method	plot_2179	Biomass_plot_DB.tab	PANGAEA	doi:10.1594/PANGAEA.871465	https://doi.pangaea.de/10.1594/PANGAEA.871465	RUS
RUS_80419	Destructive sampling method	plot_2181	Biomass_plot_DB.tab	PANGAEA	doi:10.1594/PANGAEA.871465	https://doi.pangaea.de/10.1594/PANGAEA.871465	RUS
RUS_80419	Destructive sampling method	plot_2183	Biomass_plot_DB.tab	PANGAEA	doi:10.1594/PANGAEA.871465	https://doi.pangaea.de/10.1594/PANGAEA.871465	RUS
RUS_80419	Destructive sampling method	plot_2185	Biomass_plot_DB.tab	PANGAEA	doi:10.1594/PANGAEA.871465	https://doi.pangaea.de/10.1594/PANGAEA.871465	RUS
RUS_80419	Destructive sampling method	plot_2187	Biomass_plot_DB.tab	PANGAEA	doi:10.1594/PANGAEA.871465	https://doi.pangaea.de/10.1594/PANGAEA.871465	RUS
RUS_80419	Destructive sampling method	plot_2188	Biomass_plot_DB.tab	PANGAEA	doi:10.1594/PANGAEA.871465	https://doi.pangaea.de/10.1594/PANGAEA.871465	RUS
RUS_80419	Destructive sampling method	plot_2189	Biomass_plot_DB.tab	PANGAEA	doi:10.1594/PANGAEA.871465	https://doi.pangaea.de/10.1594/PANGAEA.871465	RUS
RUS_80419	Destructive sampling method	plot_2190	Biomass_plot_DB.tab	PANGAEA	doi:10.1594/PANGAEA.871465	https://doi.pangaea.de/10.1594/PANGAEA.871465	RUS
RUS_80419	Destructive sampling method	plot_2191	Biomass_plot_DB.tab	PANGAEA	doi:10.1594/PANGAEA.871465	https://doi.pangaea.de/10.1594/PANGAEA.871465	RUS
RUS_80419	Destructive sampling method	plot_2193	Biomass_plot_DB.tab	PANGAEA	doi:10.1594/PANGAEA.871465	https://doi.pangaea.de/10.1594/PANGAEA.871465	RUS
RUS_80419	Destructive sampling method	plot_2195	Biomass_plot_DB.tab	PANGAEA	doi:10.1594/PANGAEA.871465	https://doi.pangaea.de/10.1594/PANGAEA.871465	RUS
RUS_80419	Destructive sampling method	plot_2197	Biomass_plot_DB.tab	PANGAEA	doi:10.1594/PANGAEA.871465	https://doi.pangaea.de/10.1594/PANGAEA.871465	RUS
RUS_80419	Destructive sampling method	plot_2199	Biomass_plot_DB.tab	PANGAEA	doi:10.1594/PANGAEA.871465	https://doi.pangaea.de/10.1594/PANGAEA.871465	RUS
RUS_80419	Destructive sampling method	plot_2200	Biomass_plot_DB.tab	PANGAEA	doi:10.1594/PANGAEA.871465	https://doi.pangaea.de/10.1594/PANGAEA.871465	RUS
RUS_80419	Destructive sampling method	plot_2201	Biomass_plot_DB.tab	PANGAEA	doi:10.1594/PANGAEA.871465	https://doi.pangaea.de/10.1594/PANGAEA.871465	RUS
RUS_80419	Destructive sampling method	plot_2202	Biomass_plot_DB.tab	PANGAEA	doi:10.1594/PANGAEA.871465	https://doi.pangaea.de/10.1594/PANGAEA.871465	RUS
RUS_80419	Destructive sampling method	plot_2203	Biomass_plot_DB.tab	PANGAEA	doi:10.1594/PANGAEA.871465	https://doi.pangaea.de/10.1594/PANGAEA.871465	RUS
RUS_80419	Destructive sampling method	plot_2204	Biomass_plot_DB.tab	PANGAEA	doi:10.1594/PANGAEA.871465	https://doi.pangaea.de/10.1594/PANGAEA.871465	RUS
RUS_80419	Destructive sampling method	plot_2205	Biomass_plot_DB.tab	PANGAEA	doi:10.1594/PANGAEA.871465	https://doi.pangaea.de/10.1594/PANGAEA.871465	RUS
RUS_80419	Destructive sampling method	plot_2207	Biomass_plot_DB.tab	PANGAEA	doi:10.1594/PANGAEA.871465	https://doi.pangaea.de/10.1594/PANGAEA.871465	RUS
RUS_80419	Destructive sampling method	plot_2209	Biomass_plot_DB.tab	PANGAEA	doi:10.1594/PANGAEA.871465	https://doi.pangaea.de/10.1594/PANGAEA.871465	RUS
RUS_80419	Destructive sampling method	plot_2211	Biomass_plot_DB.tab	PANGAEA	doi:10.1594/PANGAEA.871465	https://doi.pangaea.de/10.1594/PANGAEA.871465	RUS
RUS_80419	Destructive sampling method	plot_2213	Biomass_plot_DB.tab	PANGAEA	doi:10.1594/PANGAEA.871465	https://doi.pangaea.de/10.1594/PANGAEA.871465	RUS
RUS_80419	Destructive sampling method	plot_2214	Biomass_plot_DB.tab	PANGAEA	doi:10.1594/PANGAEA.871465	https://doi.pangaea.de/10.1594/PANGAEA.871465	RUS
RUS_80419	Destructive sampling method	plot_2215	Biomass_plot_DB.tab	PANGAEA	doi:10.1594/PANGAEA.871465	https://doi.pangaea.de/10.1594/PANGAEA.871465	RUS
RUS_80419	Destructive sampling method	plot_2216	Biomass_plot_DB.tab	PANGAEA	doi:10.1594/PANGAEA.871465	https://doi.pangaea.de/10.1594/PANGAEA.871465	RUS
RUS_80419	Destructive sampling method	plot_2219	Biomass_plot_DB.tab	PANGAEA	doi:10.1594/PANGAEA.871465	https://doi.pangaea.de/10.1594/PANGAEA.871465	RUS
RUS_80419	Destructive sampling method	plot_2221	Biomass_plot_DB.tab	PANGAEA	doi:10.1594/PANGAEA.871465	https://doi.pangaea.de/10.1594/PANGAEA.871465	RUS
RUS_80419	Destructive sampling method	plot_2223	Biomass_plot_DB.tab	PANGAEA	doi:10.1594/PANGAEA.871465	https://doi.pangaea.de/10.1594/PANGAEA.871465	RUS
RUS_80419	Destructive sampling method	plot_2224	Biomass_plot_DB.tab	PANGAEA	doi:10.1594/PANGAEA.871465	https://doi.pangaea.de/10.1594/PANGAEA.871465	RUS
RUS_80419	Destructive sampling method	plot_2225	Biomass_plot_DB.tab	PANGAEA	doi:10.1594/PANGAEA.871465	https://doi.pangaea.de/10.1594/PANGAEA.871465	RUS
RUS_80419	Destructive sampling method	plot_2226	Biomass_plot_DB.tab	PANGAEA	doi:10.1594/PANGAEA.871465	https://doi.pangaea.de/10.1594/PANGAEA.871465	RUS
RUS_80419	Destructive sampling method	plot_2230	Biomass_plot_DB.tab	PANGAEA	doi:10.1594/PANGAEA.871465	https://doi.pangaea.de/10.1594/PANGAEA.871465	RUS
RUS_80419	Destructive sampling method	plot_2232	Biomass_plot_DB.tab	PANGAEA	doi:10.1594/PANGAEA.871465	https://doi.pangaea.de/10.1594/PANGAEA.871465	RUS
RUS_80419	Destructive sampling method	plot_2234	Biomass_plot_DB.tab	PANGAEA	doi:10.1594/PANGAEA.871465	https://doi.pangaea.de/10.1594/PANGAEA.871465	RUS
RUS_80419	Destructive sampling method	plot_2235	Biomass_plot_DB.tab	PANGAEA	doi:10.1594/PANGAEA.871465	https://doi.pangaea.de/10.1594/PANGAEA.871465	RUS
RUS_80419	Destructive sampling method	plot_2236	Biomass_plot_DB.tab	PANGAEA	doi:10.1594/PANGAEA.871465	https://doi.pangaea.de/10.1594/PANGAEA.871465	RUS
RUS_80419	Destructive sampling method	plot_2237	Biomass_plot_DB.tab	PANGAEA	doi:10.1594/PANGAEA.871465	https://doi.pangaea.de/10.1594/PANGAEA.871465	RUS
RUS_80419	Destructive sampling method	plot_2241	Biomass_plot_DB.tab	PANGAEA	doi:10.1594/PANGAEA.871465	https://doi.pangaea.de/10.1594/PANGAEA.871465	RUS
RUS_80419	Destructive sampling method	plot_2243	Biomass_plot_DB.tab	PANGAEA	doi:10.1594/PANGAEA.871465	https://doi.pangaea.de/10.1594/PANGAEA.871465	RUS
RUS_80419	Destructive sampling method	plot_2245	Biomass_plot_DB.tab	PANGAEA	doi:10.1594/PANGAEA.871465	https://doi.pangaea.de/10.1594/PANGAEA.871465	RUS
RUS_80611	Destructive sampling method	plot_2291	Biomass_plot_DB.tab	PANGAEA	doi:10.1594/PANGAEA.871465	https://doi.pangaea.de/10.1594/PANGAEA.871465	RUS
RUS_80611	Destructive sampling method	plot_2294	Biomass_plot_DB.tab	PANGAEA	doi:10.1594/PANGAEA.871465	https://doi.pangaea.de/10.1594/PANGAEA.871465	RUS
RUS_80611	Destructive sampling method	plot_2297	Biomass_plot_DB.tab	PANGAEA	doi:10.1594/PANGAEA.871465	https://doi.pangaea.de/10.1594/PANGAEA.871465	RUS
RUS_80611	Destructive sampling method	plot_2302	Biomass_plot_DB.tab	PANGAEA	doi:10.1594/PANGAEA.871465	https://doi.pangaea.de/10.1594/PANGAEA.871465	RUS
RUS_80608	Destructive sampling method	plot_2383	Biomass_plot_DB.tab	PANGAEA	doi:10.1594/PANGAEA.871465	https://doi.pangaea.de/10.1594/PANGAEA.871465	RUS
RUS_80608	Destructive sampling method	plot_2384	Biomass_plot_DB.tab	PANGAEA	doi:10.1594/PANGAEA.871465	https://doi.pangaea.de/10.1594/PANGAEA.871465	RUS
RUS_80608	Destructive sampling method	plot_2385	Biomass_plot_DB.tab	PANGAEA	doi:10.1594/PANGAEA.871465	https://doi.pangaea.de/10.1594/PANGAEA.871465	RUS
RUS_80608	Destructive sampling method	plot_2386	Biomass_plot_DB.tab	PANGAEA	doi:10.1594/PANGAEA.871465	https://doi.pangaea.de/10.1594/PANGAEA.871465	RUS
RUS_80608	Destructive sampling method	plot_2387	Biomass_plot_DB.tab	PANGAEA	doi:10.1594/PANGAEA.871465	https://doi.pangaea.de/10.1594/PANGAEA.871465	RUS
RUS_80608	Destructive sampling method	plot_2388	Biomass_plot_DB.tab	PANGAEA	doi:10.1594/PANGAEA.871465	https://doi.pangaea.de/10.1594/PANGAEA.871465	RUS
RUS_80608	Destructive sampling method	plot_2389	Biomass_plot_DB.tab	PANGAEA	doi:10.1594/PANGAEA.871465	https://doi.pangaea.de/10.1594/PANGAEA.871465	RUS
RUS_80608	Destructive sampling method	plot_2390	Biomass_plot_DB.tab	PANGAEA	doi:10.1594/PANGAEA.871465	https://doi.pangaea.de/10.1594/PANGAEA.871465	RUS
RUS_80608	Destructive sampling method	plot_2391	Biomass_plot_DB.tab	PANGAEA	doi:10.1594/PANGAEA.871465	https://doi.pangaea.de/10.1594/PANGAEA.871465	RUS
RUS_80608	Destructive sampling method	plot_2392	Biomass_plot_DB.tab	PANGAEA	doi:10.1594/PANGAEA.871465	https://doi.pangaea.de/10.1594/PANGAEA.871465	RUS
RUS_80608	Destructive sampling method	plot_2393	Biomass_plot_DB.tab	PANGAEA	doi:10.1594/PANGAEA.871465	https://doi.pangaea.de/10.1594/PANGAEA.871465	RUS
RUS_80608	Destructive sampling method	plot_2394	Biomass_plot_DB.tab	PANGAEA	doi:10.1594/PANGAEA.871465	https://doi.pangaea.de/10.1594/PANGAEA.871465	RUS
RUS_80608	Destructive sampling method	plot_2395	Biomass_plot_DB.tab	PANGAEA	doi:10.1594/PANGAEA.871465	https://doi.pangaea.de/10.1594/PANGAEA.871465	RUS
RUS_80608	Destructive sampling method	plot_2396	Biomass_plot_DB.tab	PANGAEA	doi:10.1594/PANGAEA.871465	https://doi.pangaea.de/10.1594/PANGAEA.871465	RUS
RUS_80608	Destructive sampling method	plot_2397	Biomass_plot_DB.tab	PANGAEA	doi:10.1594/PANGAEA.871465	https://doi.pangaea.de/10.1594/PANGAEA.871465	RUS
RUS_80608	Destructive sampling method	plot_2398	Biomass_plot_DB.tab	PANGAEA	doi:10.1594/PANGAEA.871465	https://doi.pangaea.de/10.1594/PANGAEA.871465	RUS
RUS_80608	Destructive sampling method	plot_2399	Biomass_plot_DB.tab	PANGAEA	doi:10.1594/PANGAEA.871465	https://doi.pangaea.de/10.1594/PANGAEA.871465	RUS
RUS_80608	Destructive sampling method	plot_2400	Biomass_plot_DB.tab	PANGAEA	doi:10.1594/PANGAEA.871465	https://doi.pangaea.de/10.1594/PANGAEA.871465	RUS
RUS_80608	Destructive sampling method	plot_2401	Biomass_plot_DB.tab	PANGAEA	doi:10.1594/PANGAEA.871465	https://doi.pangaea.de/10.1594/PANGAEA.871465	RUS
RUS_80608	Destructive sampling method	plot_2402	Biomass_plot_DB.tab	PANGAEA	doi:10.1594/PANGAEA.871465	https://doi.pangaea.de/10.1594/PANGAEA.871465	RUS
RUS_80608	Destructive sampling method	plot_2403	Biomass_plot_DB.tab	PANGAEA	doi:10.1594/PANGAEA.871465	https://doi.pangaea.de/10.1594/PANGAEA.871465	RUS
RUS_80608	Destructive sampling method	plot_2404	Biomass_plot_DB.tab	PANGAEA	doi:10.1594/PANGAEA.871465	https://doi.pangaea.de/10.1594/PANGAEA.871465	RUS
RUS_80608	Destructive sampling method	plot_2405	Biomass_plot_DB.tab	PANGAEA	doi:10.1594/PANGAEA.871465	https://doi.pangaea.de/10.1594/PANGAEA.871465	RUS
RUS_80608	Destructive sampling method	plot_2406	Biomass_plot_DB.tab	PANGAEA	doi:10.1594/PANGAEA.871465	https://doi.pangaea.de/10.1594/PANGAEA.871465	RUS
RUS_80608	Destructive sampling method	plot_2407	Biomass_plot_DB.tab	PANGAEA	doi:10.1594/PANGAEA.871465	https://doi.pangaea.de/10.1594/PANGAEA.871465	RUS
RUS_80608	Destructive sampling method	plot_2408	Biomass_plot_DB.tab	PANGAEA	doi:10.1594/PANGAEA.871465	https://doi.pangaea.de/10.1594/PANGAEA.871465	RUS
RUS_80608	Destructive sampling method	plot_2409	Biomass_plot_DB.tab	PANGAEA	doi:10.1594/PANGAEA.871465	https://doi.pangaea.de/10.1594/PANGAEA.871465	RUS
RUS_80608	Destructive sampling method	plot_2410	Biomass_plot_DB.tab	PANGAEA	doi:10.1594/PANGAEA.871465	https://doi.pangaea.de/10.1594/PANGAEA.871465	RUS
RUS_80608	Destructive sampling method	plot_2411	Biomass_plot_DB.tab	PANGAEA	doi:10.1594/PANGAEA.871465	https://doi.pangaea.de/10.1594/PANGAEA.871465	RUS
RUS_80608	Destructive sampling method	plot_2412	Biomass_plot_DB.tab	PANGAEA	doi:10.1594/PANGAEA.871465	https://doi.pangaea.de/10.1594/PANGAEA.871465	RUS
RUS_80608	Destructive sampling method	plot_2413	Biomass_plot_DB.tab	PANGAEA	doi:10.1594/PANGAEA.871465	https://doi.pangaea.de/10.1594/PANGAEA.871465	RUS
RUS_80608	Destructive sampling method	plot_2414	Biomass_plot_DB.tab	PANGAEA	doi:10.1594/PANGAEA.871465	https://doi.pangaea.de/10.1594/PANGAEA.871465	RUS
RUS_80608	Destructive sampling method	plot_2415	Biomass_plot_DB.tab	PANGAEA	doi:10.1594/PANGAEA.871465	https://doi.pangaea.de/10.1594/PANGAEA.871465	RUS
RUS_80608	Destructive sampling method	plot_2416	Biomass_plot_DB.tab	PANGAEA	doi:10.1594/PANGAEA.871465	https://doi.pangaea.de/10.1594/PANGAEA.871465	RUS
RUS_80608	Destructive sampling method	plot_2417	Biomass_plot_DB.tab	PANGAEA	doi:10.1594/PANGAEA.871465	https://doi.pangaea.de/10.1594/PANGAEA.871465	RUS
RUS_80608	Destructive sampling method	plot_2418	Biomass_plot_DB.tab	PANGAEA	doi:10.1594/PANGAEA.871465	https://doi.pangaea.de/10.1594/PANGAEA.871465	RUS
RUS_80608	Destructive sampling method	plot_2419	Biomass_plot_DB.tab	PANGAEA	doi:10.1594/PANGAEA.871465	https://doi.pangaea.de/10.1594/PANGAEA.871465	RUS
RUS_80608	Destructive sampling method	plot_2420	Biomass_plot_DB.tab	PANGAEA	doi:10.1594/PANGAEA.871465	https://doi.pangaea.de/10.1594/PANGAEA.871465	RUS
RUS_80608	Destructive sampling method	plot_2421	Biomass_plot_DB.tab	PANGAEA	doi:10.1594/PANGAEA.871465	https://doi.pangaea.de/10.1594/PANGAEA.871465	RUS
RUS_80608	Destructive sampling method	plot_2422	Biomass_plot_DB.tab	PANGAEA	doi:10.1594/PANGAEA.871465	https://doi.pangaea.de/10.1594/PANGAEA.871465	RUS
RUS_80608	Destructive sampling method	plot_2423	Biomass_plot_DB.tab	PANGAEA	doi:10.1594/PANGAEA.871465	https://doi.pangaea.de/10.1594/PANGAEA.871465	RUS
RUS_80608	Destructive sampling method	plot_2424	Biomass_plot_DB.tab	PANGAEA	doi:10.1594/PANGAEA.871465	https://doi.pangaea.de/10.1594/PANGAEA.871465	RUS
RUS_80608	Destructive sampling method	plot_2425	Biomass_plot_DB.tab	PANGAEA	doi:10.1594/PANGAEA.871465	https://doi.pangaea.de/10.1594/PANGAEA.871465	RUS
RUS_80608	Destructive sampling method	plot_2426	Biomass_plot_DB.tab	PANGAEA	doi:10.1594/PANGAEA.871465	https://doi.pangaea.de/10.1594/PANGAEA.871465	RUS
RUS_80608	Destructive sampling method	plot_2427	Biomass_plot_DB.tab	PANGAEA	doi:10.1594/PANGAEA.871465	https://doi.pangaea.de/10.1594/PANGAEA.871465	RUS
RUS_80608	Destructive sampling method	plot_2428	Biomass_plot_DB.tab	PANGAEA	doi:10.1594/PANGAEA.871465	https://doi.pangaea.de/10.1594/PANGAEA.871465	RUS
RUS_80608	Destructive sampling method	plot_2429	Biomass_plot_DB.tab	PANGAEA	doi:10.1594/PANGAEA.871465	https://doi.pangaea.de/10.1594/PANGAEA.871465	RUS
RUS_80608	Destructive sampling method	plot_2430	Biomass_plot_DB.tab	PANGAEA	doi:10.1594/PANGAEA.871465	https://doi.pangaea.de/10.1594/PANGAEA.871465	RUS
RUS_80608	Destructive sampling method	plot_2431	Biomass_plot_DB.tab	PANGAEA	doi:10.1594/PANGAEA.871465	https://doi.pangaea.de/10.1594/PANGAEA.871465	RUS
RUS_80608	Destructive sampling method	plot_2432	Biomass_plot_DB.tab	PANGAEA	doi:10.1594/PANGAEA.871465	https://doi.pangaea.de/10.1594/PANGAEA.871465	RUS
RUS_80608	Destructive sampling method	plot_2433	Biomass_plot_DB.tab	PANGAEA	doi:10.1594/PANGAEA.871465	https://doi.pangaea.de/10.1594/PANGAEA.871465	RUS
RUS_80608	Destructive sampling method	plot_2434	Biomass_plot_DB.tab	PANGAEA	doi:10.1594/PANGAEA.871465	https://doi.pangaea.de/10.1594/PANGAEA.871465	RUS
RUS_80608	Destructive sampling method	plot_2435	Biomass_plot_DB.tab	PANGAEA	doi:10.1594/PANGAEA.871465	https://doi.pangaea.de/10.1594/PANGAEA.871465	RUS
RUS_80814	Destructive sampling method	plot_2436	Biomass_plot_DB.tab	PANGAEA	doi:10.1594/PANGAEA.871465	https://doi.pangaea.de/10.1594/PANGAEA.871465	RUS
RUS_80814	Destructive sampling method	plot_2437	Biomass_plot_DB.tab	PANGAEA	doi:10.1594/PANGAEA.871465	https://doi.pangaea.de/10.1594/PANGAEA.871465	RUS
RUS_80814	Destructive sampling method	plot_2438	Biomass_plot_DB.tab	PANGAEA	doi:10.1594/PANGAEA.871465	https://doi.pangaea.de/10.1594/PANGAEA.871465	RUS
RUS_80814	Destructive sampling method	plot_2439	Biomass_plot_DB.tab	PANGAEA	doi:10.1594/PANGAEA.871465	https://doi.pangaea.de/10.1594/PANGAEA.871465	RUS
RUS_80814	Destructive sampling method	plot_2440	Biomass_plot_DB.tab	PANGAEA	doi:10.1594/PANGAEA.871465	https://doi.pangaea.de/10.1594/PANGAEA.871465	RUS
RUS_80814	Destructive sampling method	plot_2441	Biomass_plot_DB.tab	PANGAEA	doi:10.1594/PANGAEA.871465	https://doi.pangaea.de/10.1594/PANGAEA.871465	RUS
RUS_80814	Destructive sampling method	plot_2442	Biomass_plot_DB.tab	PANGAEA	doi:10.1594/PANGAEA.871465	https://doi.pangaea.de/10.1594/PANGAEA.871465	RUS
RUS_80814	Destructive sampling method	plot_2443	Biomass_plot_DB.tab	PANGAEA	doi:10.1594/PANGAEA.871465	https://doi.pangaea.de/10.1594/PANGAEA.871465	RUS
RUS_80814	Destructive sampling method	plot_2444	Biomass_plot_DB.tab	PANGAEA	doi:10.1594/PANGAEA.871465	https://doi.pangaea.de/10.1594/PANGAEA.871465	RUS
RUS_80814	Destructive sampling method	plot_2445	Biomass_plot_DB.tab	PANGAEA	doi:10.1594/PANGAEA.871465	https://doi.pangaea.de/10.1594/PANGAEA.871465	RUS
RUS_80814	Destructive sampling method	plot_2446	Biomass_plot_DB.tab	PANGAEA	doi:10.1594/PANGAEA.871465	https://doi.pangaea.de/10.1594/PANGAEA.871465	RUS
RUS_80814	Destructive sampling method	plot_2447	Biomass_plot_DB.tab	PANGAEA	doi:10.1594/PANGAEA.871465	https://doi.pangaea.de/10.1594/PANGAEA.871465	RUS
RUS_80814	Destructive sampling method	plot_2448	Biomass_plot_DB.tab	PANGAEA	doi:10.1594/PANGAEA.871465	https://doi.pangaea.de/10.1594/PANGAEA.871465	RUS
RUS_80814	Destructive sampling method	plot_2449	Biomass_plot_DB.tab	PANGAEA	doi:10.1594/PANGAEA.871465	https://doi.pangaea.de/10.1594/PANGAEA.871465	RUS
RUS_80814	Destructive sampling method	plot_2450	Biomass_plot_DB.tab	PANGAEA	doi:10.1594/PANGAEA.871465	https://doi.pangaea.de/10.1594/PANGAEA.871465	RUS
RUS_80814	Destructive sampling method	plot_2451	Biomass_plot_DB.tab	PANGAEA	doi:10.1594/PANGAEA.871465	https://doi.pangaea.de/10.1594/PANGAEA.871465	RUS
RUS_80814	Destructive sampling method	plot_2452	Biomass_plot_DB.tab	PANGAEA	doi:10.1594/PANGAEA.871465	https://doi.pangaea.de/10.1594/PANGAEA.871465	RUS
RUS_80814	Destructive sampling method	plot_2453	Biomass_plot_DB.tab	PANGAEA	doi:10.1594/PANGAEA.871465	https://doi.pangaea.de/10.1594/PANGAEA.871465	RUS
RUS_80814	Destructive sampling method	plot_2454	Biomass_plot_DB.tab	PANGAEA	doi:10.1594/PANGAEA.871465	https://doi.pangaea.de/10.1594/PANGAEA.871465	RUS
RUS_80814	Destructive sampling method	plot_2455	Biomass_plot_DB.tab	PANGAEA	doi:10.1594/PANGAEA.871465	https://doi.pangaea.de/10.1594/PANGAEA.871465	RUS
RUS_80814	Destructive sampling method	plot_2456	Biomass_plot_DB.tab	PANGAEA	doi:10.1594/PANGAEA.871465	https://doi.pangaea.de/10.1594/PANGAEA.871465	RUS
RUS_80814	Destructive sampling method	plot_2457	Biomass_plot_DB.tab	PANGAEA	doi:10.1594/PANGAEA.871465	https://doi.pangaea.de/10.1594/PANGAEA.871465	RUS
RUS_80814	Destructive sampling method	plot_2458	Biomass_plot_DB.tab	PANGAEA	doi:10.1594/PANGAEA.871465	https://doi.pangaea.de/10.1594/PANGAEA.871465	RUS
RUS_80814	Destructive sampling method	plot_2459	Biomass_plot_DB.tab	PANGAEA	doi:10.1594/PANGAEA.871465	https://doi.pangaea.de/10.1594/PANGAEA.871465	RUS
RUS_80814	Destructive sampling method	plot_2460	Biomass_plot_DB.tab	PANGAEA	doi:10.1594/PANGAEA.871465	https://doi.pangaea.de/10.1594/PANGAEA.871465	RUS
RUS_80814	Destructive sampling method	plot_2461	Biomass_plot_DB.tab	PANGAEA	doi:10.1594/PANGAEA.871465	https://doi.pangaea.de/10.1594/PANGAEA.871465	RUS
RUS_80814	Destructive sampling method	plot_2462	Biomass_plot_DB.tab	PANGAEA	doi:10.1594/PANGAEA.871465	https://doi.pangaea.de/10.1594/PANGAEA.871465	RUS
RUS_80814	Destructive sampling method	plot_2463	Biomass_plot_DB.tab	PANGAEA	doi:10.1594/PANGAEA.871465	https://doi.pangaea.de/10.1594/PANGAEA.871465	RUS
RUS_80814	Destructive sampling method	plot_2464	Biomass_plot_DB.tab	PANGAEA	doi:10.1594/PANGAEA.871465	https://doi.pangaea.de/10.1594/PANGAEA.871465	RUS
RUS_80814	Destructive sampling method	plot_2465	Biomass_plot_DB.tab	PANGAEA	doi:10.1594/PANGAEA.871465	https://doi.pangaea.de/10.1594/PANGAEA.871465	RUS
RUS_80814	Destructive sampling method	plot_2466	Biomass_plot_DB.tab	PANGAEA	doi:10.1594/PANGAEA.871465	https://doi.pangaea.de/10.1594/PANGAEA.871465	RUS
RUS_80814	Destructive sampling method	plot_2467	Biomass_plot_DB.tab	PANGAEA	doi:10.1594/PANGAEA.871465	https://doi.pangaea.de/10.1594/PANGAEA.871465	RUS
RUS_80814	Destructive sampling method	plot_2468	Biomass_plot_DB.tab	PANGAEA	doi:10.1594/PANGAEA.871465	https://doi.pangaea.de/10.1594/PANGAEA.871465	RUS
RUS_80814	Destructive sampling method	plot_2469	Biomass_plot_DB.tab	PANGAEA	doi:10.1594/PANGAEA.871465	https://doi.pangaea.de/10.1594/PANGAEA.871465	RUS
RUS_80814	Destructive sampling method	plot_2470	Biomass_plot_DB.tab	PANGAEA	doi:10.1594/PANGAEA.871465	https://doi.pangaea.de/10.1594/PANGAEA.871465	RUS
RUS_80814	Destructive sampling method	plot_2471	Biomass_plot_DB.tab	PANGAEA	doi:10.1594/PANGAEA.871465	https://doi.pangaea.de/10.1594/PANGAEA.871465	RUS
RUS_80814	Destructive sampling method	plot_2472	Biomass_plot_DB.tab	PANGAEA	doi:10.1594/PANGAEA.871465	https://doi.pangaea.de/10.1594/PANGAEA.871465	RUS
RUS_80814	Destructive sampling method	plot_2473	Biomass_plot_DB.tab	PANGAEA	doi:10.1594/PANGAEA.871465	https://doi.pangaea.de/10.1594/PANGAEA.871465	RUS
RUS_80814	Destructive sampling method	plot_2474	Biomass_plot_DB.tab	PANGAEA	doi:10.1594/PANGAEA.871465	https://doi.pangaea.de/10.1594/PANGAEA.871465	RUS
RUS_80814	Destructive sampling method	plot_2475	Biomass_plot_DB.tab	PANGAEA	doi:10.1594/PANGAEA.871465	https://doi.pangaea.de/10.1594/PANGAEA.871465	RUS
RUS_80814	Destructive sampling method	plot_2476	Biomass_plot_DB.tab	PANGAEA	doi:10.1594/PANGAEA.871465	https://doi.pangaea.de/10.1594/PANGAEA.871465	RUS
RUS_80814	Destructive sampling method	plot_2477	Biomass_plot_DB.tab	PANGAEA	doi:10.1594/PANGAEA.871465	https://doi.pangaea.de/10.1594/PANGAEA.871465	RUS
RUS_80608	Destructive sampling method	plot_2478	Biomass_plot_DB.tab	PANGAEA	doi:10.1594/PANGAEA.871465	https://doi.pangaea.de/10.1594/PANGAEA.871465	RUS
RUS_80608	Destructive sampling method	plot_2479	Biomass_plot_DB.tab	PANGAEA	doi:10.1594/PANGAEA.871465	https://doi.pangaea.de/10.1594/PANGAEA.871465	RUS
RUS_80608	Destructive sampling method	plot_2480	Biomass_plot_DB.tab	PANGAEA	doi:10.1594/PANGAEA.871465	https://doi.pangaea.de/10.1594/PANGAEA.871465	RUS
RUS_80436	Destructive sampling method	plot_2481	Biomass_plot_DB.tab	PANGAEA	doi:10.1594/PANGAEA.871465	https://doi.pangaea.de/10.1594/PANGAEA.871465	RUS
RUS_80436	Destructive sampling method	plot_2482	Biomass_plot_DB.tab	PANGAEA	doi:10.1594/PANGAEA.871465	https://doi.pangaea.de/10.1594/PANGAEA.871465	RUS
RUS_80436	Destructive sampling method	plot_2483	Biomass_plot_DB.tab	PANGAEA	doi:10.1594/PANGAEA.871465	https://doi.pangaea.de/10.1594/PANGAEA.871465	RUS
RUS_80436	Destructive sampling method	plot_2484	Biomass_plot_DB.tab	PANGAEA	doi:10.1594/PANGAEA.871465	https://doi.pangaea.de/10.1594/PANGAEA.871465	RUS
RUS_80436	Destructive sampling method	plot_2485	Biomass_plot_DB.tab	PANGAEA	doi:10.1594/PANGAEA.871465	https://doi.pangaea.de/10.1594/PANGAEA.871465	RUS
RUS_80436	Destructive sampling method	plot_2486	Biomass_plot_DB.tab	PANGAEA	doi:10.1594/PANGAEA.871465	https://doi.pangaea.de/10.1594/PANGAEA.871465	RUS
UKR_80504	Destructive sampling method	plot_2487	Biomass_plot_DB.tab	PANGAEA	doi:10.1594/PANGAEA.871465	https://doi.pangaea.de/10.1594/PANGAEA.871465	UKR
RUS_80608	Destructive sampling method	plot_2488	Biomass_plot_DB.tab	PANGAEA	doi:10.1594/PANGAEA.871465	https://doi.pangaea.de/10.1594/PANGAEA.871465	RUS
RUS_80608	Destructive sampling method	plot_2489	Biomass_plot_DB.tab	PANGAEA	doi:10.1594/PANGAEA.871465	https://doi.pangaea.de/10.1594/PANGAEA.871465	RUS
RUS_80608	Destructive sampling method	plot_2490	Biomass_plot_DB.tab	PANGAEA	doi:10.1594/PANGAEA.871465	https://doi.pangaea.de/10.1594/PANGAEA.871465	RUS
BLR_80412	Destructive sampling method	plot_2491	Biomass_plot_DB.tab	PANGAEA	doi:10.1594/PANGAEA.871465	https://doi.pangaea.de/10.1594/PANGAEA.871465	BLR
BLR_80412	Destructive sampling method	plot_2492	Biomass_plot_DB.tab	PANGAEA	doi:10.1594/PANGAEA.871465	https://doi.pangaea.de/10.1594/PANGAEA.871465	BLR
BLR_80412	Destructive sampling method	plot_2493	Biomass_plot_DB.tab	PANGAEA	doi:10.1594/PANGAEA.871465	https://doi.pangaea.de/10.1594/PANGAEA.871465	BLR
RUS_80419	Destructive sampling method	plot_2494	Biomass_plot_DB.tab	PANGAEA	doi:10.1594/PANGAEA.871465	https://doi.pangaea.de/10.1594/PANGAEA.871465	RUS
RUS_80419	Destructive sampling method	plot_2495	Biomass_plot_DB.tab	PANGAEA	doi:10.1594/PANGAEA.871465	https://doi.pangaea.de/10.1594/PANGAEA.871465	RUS
RUS_80419	Destructive sampling method	plot_2498	Biomass_plot_DB.tab	PANGAEA	doi:10.1594/PANGAEA.871465	https://doi.pangaea.de/10.1594/PANGAEA.871465	RUS
RUS_80419	Destructive sampling method	plot_2499	Biomass_plot_DB.tab	PANGAEA	doi:10.1594/PANGAEA.871465	https://doi.pangaea.de/10.1594/PANGAEA.871465	RUS
RUS_80419	Destructive sampling method	plot_2500	Biomass_plot_DB.tab	PANGAEA	doi:10.1594/PANGAEA.871465	https://doi.pangaea.de/10.1594/PANGAEA.871465	RUS
RUS_80436	Destructive sampling method	plot_2501	Biomass_plot_DB.tab	PANGAEA	doi:10.1594/PANGAEA.871465	https://doi.pangaea.de/10.1594/PANGAEA.871465	RUS
RUS_80436	Destructive sampling method	plot_2502	Biomass_plot_DB.tab	PANGAEA	doi:10.1594/PANGAEA.871465	https://doi.pangaea.de/10.1594/PANGAEA.871465	RUS
RUS_80436	Destructive sampling method	plot_2503	Biomass_plot_DB.tab	PANGAEA	doi:10.1594/PANGAEA.871465	https://doi.pangaea.de/10.1594/PANGAEA.871465	RUS
RUS_80436	Destructive sampling method	plot_2504	Biomass_plot_DB.tab	PANGAEA	doi:10.1594/PANGAEA.871465	https://doi.pangaea.de/10.1594/PANGAEA.871465	RUS
RUS_80436	Destructive sampling method	plot_2505	Biomass_plot_DB.tab	PANGAEA	doi:10.1594/PANGAEA.871465	https://doi.pangaea.de/10.1594/PANGAEA.871465	RUS
RUS_80436	Destructive sampling method	plot_2506	Biomass_plot_DB.tab	PANGAEA	doi:10.1594/PANGAEA.871465	https://doi.pangaea.de/10.1594/PANGAEA.871465	RUS
RUS_80436	Destructive sampling method	plot_2507	Biomass_plot_DB.tab	PANGAEA	doi:10.1594/PANGAEA.871465	https://doi.pangaea.de/10.1594/PANGAEA.871465	RUS
RUS_80436	Destructive sampling method	plot_2508	Biomass_plot_DB.tab	PANGAEA	doi:10.1594/PANGAEA.871465	https://doi.pangaea.de/10.1594/PANGAEA.871465	RUS
RUS_80436	Destructive sampling method	plot_2509	Biomass_plot_DB.tab	PANGAEA	doi:10.1594/PANGAEA.871465	https://doi.pangaea.de/10.1594/PANGAEA.871465	RUS
RUS_80436	Destructive sampling method	plot_2510	Biomass_plot_DB.tab	PANGAEA	doi:10.1594/PANGAEA.871465	https://doi.pangaea.de/10.1594/PANGAEA.871465	RUS
RUS_80436	Destructive sampling method	plot_2511	Biomass_plot_DB.tab	PANGAEA	doi:10.1594/PANGAEA.871465	https://doi.pangaea.de/10.1594/PANGAEA.871465	RUS
RUS_80436	Destructive sampling method	plot_2512	Biomass_plot_DB.tab	PANGAEA	doi:10.1594/PANGAEA.871465	https://doi.pangaea.de/10.1594/PANGAEA.871465	RUS
RUS_80436	Destructive sampling method	plot_2513	Biomass_plot_DB.tab	PANGAEA	doi:10.1594/PANGAEA.871465	https://doi.pangaea.de/10.1594/PANGAEA.871465	RUS
RUS_80436	Destructive sampling method	plot_2514	Biomass_plot_DB.tab	PANGAEA	doi:10.1594/PANGAEA.871465	https://doi.pangaea.de/10.1594/PANGAEA.871465	RUS
RUS_80436	Destructive sampling method	plot_2515	Biomass_plot_DB.tab	PANGAEA	doi:10.1594/PANGAEA.871465	https://doi.pangaea.de/10.1594/PANGAEA.871465	RUS
RUS_80436	Destructive sampling method	plot_2516	Biomass_plot_DB.tab	PANGAEA	doi:10.1594/PANGAEA.871465	https://doi.pangaea.de/10.1594/PANGAEA.871465	RUS
RUS_80436	Destructive sampling method	plot_2517	Biomass_plot_DB.tab	PANGAEA	doi:10.1594/PANGAEA.871465	https://doi.pangaea.de/10.1594/PANGAEA.871465	RUS
RUS_80436	Destructive sampling method	plot_2518	Biomass_plot_DB.tab	PANGAEA	doi:10.1594/PANGAEA.871465	https://doi.pangaea.de/10.1594/PANGAEA.871465	RUS
RUS_80436	Destructive sampling method	plot_2519	Biomass_plot_DB.tab	PANGAEA	doi:10.1594/PANGAEA.871465	https://doi.pangaea.de/10.1594/PANGAEA.871465	RUS
RUS_80436	Destructive sampling method	plot_2520	Biomass_plot_DB.tab	PANGAEA	doi:10.1594/PANGAEA.871465	https://doi.pangaea.de/10.1594/PANGAEA.871465	RUS
RUS_80436	Destructive sampling method	plot_2521	Biomass_plot_DB.tab	PANGAEA	doi:10.1594/PANGAEA.871465	https://doi.pangaea.de/10.1594/PANGAEA.871465	RUS
RUS_80436	Destructive sampling method	plot_2522	Biomass_plot_DB.tab	PANGAEA	doi:10.1594/PANGAEA.871465	https://doi.pangaea.de/10.1594/PANGAEA.871465	RUS
RUS_80436	Destructive sampling method	plot_2523	Biomass_plot_DB.tab	PANGAEA	doi:10.1594/PANGAEA.871465	https://doi.pangaea.de/10.1594/PANGAEA.871465	RUS
RUS_80436	Destructive sampling method	plot_2524	Biomass_plot_DB.tab	PANGAEA	doi:10.1594/PANGAEA.871465	https://doi.pangaea.de/10.1594/PANGAEA.871465	RUS
RUS_80436	Destructive sampling method	plot_2525	Biomass_plot_DB.tab	PANGAEA	doi:10.1594/PANGAEA.871465	https://doi.pangaea.de/10.1594/PANGAEA.871465	RUS
RUS_80436	Destructive sampling method	plot_2526	Biomass_plot_DB.tab	PANGAEA	doi:10.1594/PANGAEA.871465	https://doi.pangaea.de/10.1594/PANGAEA.871465	RUS
RUS_80436	Destructive sampling method	plot_2527	Biomass_plot_DB.tab	PANGAEA	doi:10.1594/PANGAEA.871465	https://doi.pangaea.de/10.1594/PANGAEA.871465	RUS
RUS_80436	Destructive sampling method	plot_2530	Biomass_plot_DB.tab	PANGAEA	doi:10.1594/PANGAEA.871465	https://doi.pangaea.de/10.1594/PANGAEA.871465	RUS
RUS_80436	Destructive sampling method	plot_2531	Biomass_plot_DB.tab	PANGAEA	doi:10.1594/PANGAEA.871465	https://doi.pangaea.de/10.1594/PANGAEA.871465	RUS
RUS_80436	Destructive sampling method	plot_2532	Biomass_plot_DB.tab	PANGAEA	doi:10.1594/PANGAEA.871465	https://doi.pangaea.de/10.1594/PANGAEA.871465	RUS
RUS_80436	Destructive sampling method	plot_2533	Biomass_plot_DB.tab	PANGAEA	doi:10.1594/PANGAEA.871465	https://doi.pangaea.de/10.1594/PANGAEA.871465	RUS
RUS_80436	Destructive sampling method	plot_2534	Biomass_plot_DB.tab	PANGAEA	doi:10.1594/PANGAEA.871465	https://doi.pangaea.de/10.1594/PANGAEA.871465	RUS
RUS_80436	Destructive sampling method	plot_2535	Biomass_plot_DB.tab	PANGAEA	doi:10.1594/PANGAEA.871465	https://doi.pangaea.de/10.1594/PANGAEA.871465	RUS
RUS_80436	Destructive sampling method	plot_2536	Biomass_plot_DB.tab	PANGAEA	doi:10.1594/PANGAEA.871465	https://doi.pangaea.de/10.1594/PANGAEA.871465	RUS
RUS_80436	Destructive sampling method	plot_2537	Biomass_plot_DB.tab	PANGAEA	doi:10.1594/PANGAEA.871465	https://doi.pangaea.de/10.1594/PANGAEA.871465	RUS
RUS_80436	Destructive sampling method	plot_2538	Biomass_plot_DB.tab	PANGAEA	doi:10.1594/PANGAEA.871465	https://doi.pangaea.de/10.1594/PANGAEA.871465	RUS
RUS_80436	Destructive sampling method	plot_2539	Biomass_plot_DB.tab	PANGAEA	doi:10.1594/PANGAEA.871465	https://doi.pangaea.de/10.1594/PANGAEA.871465	RUS
RUS_80436	Destructive sampling method	plot_2540	Biomass_plot_DB.tab	PANGAEA	doi:10.1594/PANGAEA.871465	https://doi.pangaea.de/10.1594/PANGAEA.871465	RUS
RUS_80436	Destructive sampling method	plot_2541	Biomass_plot_DB.tab	PANGAEA	doi:10.1594/PANGAEA.871465	https://doi.pangaea.de/10.1594/PANGAEA.871465	RUS
RUS_80436	Destructive sampling method	plot_2542	Biomass_plot_DB.tab	PANGAEA	doi:10.1594/PANGAEA.871465	https://doi.pangaea.de/10.1594/PANGAEA.871465	RUS
RUS_80436	Destructive sampling method	plot_2543	Biomass_plot_DB.tab	PANGAEA	doi:10.1594/PANGAEA.871465	https://doi.pangaea.de/10.1594/PANGAEA.871465	RUS
RUS_80436	Destructive sampling method	plot_2544	Biomass_plot_DB.tab	PANGAEA	doi:10.1594/PANGAEA.871465	https://doi.pangaea.de/10.1594/PANGAEA.871465	RUS
RUS_80436	Destructive sampling method	plot_2545	Biomass_plot_DB.tab	PANGAEA	doi:10.1594/PANGAEA.871465	https://doi.pangaea.de/10.1594/PANGAEA.871465	RUS
RUS_80436	Destructive sampling method	plot_2547	Biomass_plot_DB.tab	PANGAEA	doi:10.1594/PANGAEA.871465	https://doi.pangaea.de/10.1594/PANGAEA.871465	RUS
RUS_80436	Destructive sampling method	plot_2548	Biomass_plot_DB.tab	PANGAEA	doi:10.1594/PANGAEA.871465	https://doi.pangaea.de/10.1594/PANGAEA.871465	RUS
RUS_80436	Destructive sampling method	plot_2549	Biomass_plot_DB.tab	PANGAEA	doi:10.1594/PANGAEA.871465	https://doi.pangaea.de/10.1594/PANGAEA.871465	RUS
RUS_80436	Destructive sampling method	plot_2551	Biomass_plot_DB.tab	PANGAEA	doi:10.1594/PANGAEA.871465	https://doi.pangaea.de/10.1594/PANGAEA.871465	RUS
RUS_80436	Destructive sampling method	plot_2552	Biomass_plot_DB.tab	PANGAEA	doi:10.1594/PANGAEA.871465	https://doi.pangaea.de/10.1594/PANGAEA.871465	RUS
RUS_80436	Destructive sampling method	plot_2554	Biomass_plot_DB.tab	PANGAEA	doi:10.1594/PANGAEA.871465	https://doi.pangaea.de/10.1594/PANGAEA.871465	RUS
RUS_80436	Destructive sampling method	plot_2555	Biomass_plot_DB.tab	PANGAEA	doi:10.1594/PANGAEA.871465	https://doi.pangaea.de/10.1594/PANGAEA.871465	RUS
RUS_80436	Destructive sampling method	plot_2556	Biomass_plot_DB.tab	PANGAEA	doi:10.1594/PANGAEA.871465	https://doi.pangaea.de/10.1594/PANGAEA.871465	RUS
RUS_80436	Destructive sampling method	plot_2558	Biomass_plot_DB.tab	PANGAEA	doi:10.1594/PANGAEA.871465	https://doi.pangaea.de/10.1594/PANGAEA.871465	RUS
RUS_80608	Destructive sampling method	plot_2559	Biomass_plot_DB.tab	PANGAEA	doi:10.1594/PANGAEA.871465	https://doi.pangaea.de/10.1594/PANGAEA.871465	RUS
RUS_80608	Destructive sampling method	plot_2560	Biomass_plot_DB.tab	PANGAEA	doi:10.1594/PANGAEA.871465	https://doi.pangaea.de/10.1594/PANGAEA.871465	RUS
RUS_80608	Destructive sampling method	plot_2561	Biomass_plot_DB.tab	PANGAEA	doi:10.1594/PANGAEA.871465	https://doi.pangaea.de/10.1594/PANGAEA.871465	RUS
RUS_80608	Destructive sampling method	plot_2562	Biomass_plot_DB.tab	PANGAEA	doi:10.1594/PANGAEA.871465	https://doi.pangaea.de/10.1594/PANGAEA.871465	RUS
RUS_80608	Destructive sampling method	plot_2563	Biomass_plot_DB.tab	PANGAEA	doi:10.1594/PANGAEA.871465	https://doi.pangaea.de/10.1594/PANGAEA.871465	RUS
RUS_80601	Destructive sampling method	plot_2564	Biomass_plot_DB.tab	PANGAEA	doi:10.1594/PANGAEA.871465	https://doi.pangaea.de/10.1594/PANGAEA.871465	RUS
RUS_80608	Destructive sampling method	plot_2565	Biomass_plot_DB.tab	PANGAEA	doi:10.1594/PANGAEA.871465	https://doi.pangaea.de/10.1594/PANGAEA.871465	RUS
RUS_80608	Destructive sampling method	plot_2566	Biomass_plot_DB.tab	PANGAEA	doi:10.1594/PANGAEA.871465	https://doi.pangaea.de/10.1594/PANGAEA.871465	RUS
RUS_80608	Destructive sampling method	plot_2567	Biomass_plot_DB.tab	PANGAEA	doi:10.1594/PANGAEA.871465	https://doi.pangaea.de/10.1594/PANGAEA.871465	RUS
RUS_80608	Destructive sampling method	plot_2568	Biomass_plot_DB.tab	PANGAEA	doi:10.1594/PANGAEA.871465	https://doi.pangaea.de/10.1594/PANGAEA.871465	RUS
RUS_80608	Destructive sampling method	plot_2569	Biomass_plot_DB.tab	PANGAEA	doi:10.1594/PANGAEA.871465	https://doi.pangaea.de/10.1594/PANGAEA.871465	RUS
RUS_80608	Destructive sampling method	plot_2570	Biomass_plot_DB.tab	PANGAEA	doi:10.1594/PANGAEA.871465	https://doi.pangaea.de/10.1594/PANGAEA.871465	RUS
RUS_80608	Destructive sampling method	plot_2571	Biomass_plot_DB.tab	PANGAEA	doi:10.1594/PANGAEA.871465	https://doi.pangaea.de/10.1594/PANGAEA.871465	RUS
RUS_80608	Destructive sampling method	plot_2572	Biomass_plot_DB.tab	PANGAEA	doi:10.1594/PANGAEA.871465	https://doi.pangaea.de/10.1594/PANGAEA.871465	RUS
RUS_80817	Destructive sampling method	plot_2574	Biomass_plot_DB.tab	PANGAEA	doi:10.1594/PANGAEA.871465	https://doi.pangaea.de/10.1594/PANGAEA.871465	RUS
RUS_80817	Destructive sampling method	plot_2575	Biomass_plot_DB.tab	PANGAEA	doi:10.1594/PANGAEA.871465	https://doi.pangaea.de/10.1594/PANGAEA.871465	RUS
RUS_80817	Destructive sampling method	plot_2576	Biomass_plot_DB.tab	PANGAEA	doi:10.1594/PANGAEA.871465	https://doi.pangaea.de/10.1594/PANGAEA.871465	RUS
RUS_80817	Destructive sampling method	plot_2577	Biomass_plot_DB.tab	PANGAEA	doi:10.1594/PANGAEA.871465	https://doi.pangaea.de/10.1594/PANGAEA.871465	RUS
RUS_80817	Destructive sampling method	plot_2578	Biomass_plot_DB.tab	PANGAEA	doi:10.1594/PANGAEA.871465	https://doi.pangaea.de/10.1594/PANGAEA.871465	RUS
RUS_80817	Destructive sampling method	plot_2580	Biomass_plot_DB.tab	PANGAEA	doi:10.1594/PANGAEA.871465	https://doi.pangaea.de/10.1594/PANGAEA.871465	RUS
RUS_80601	Destructive sampling method	plot_2587	Biomass_plot_DB.tab	PANGAEA	doi:10.1594/PANGAEA.871465	https://doi.pangaea.de/10.1594/PANGAEA.871465	RUS
RUS_80601	Destructive sampling method	plot_2589	Biomass_plot_DB.tab	PANGAEA	doi:10.1594/PANGAEA.871465	https://doi.pangaea.de/10.1594/PANGAEA.871465	RUS
RUS_80601	Destructive sampling method	plot_2591	Biomass_plot_DB.tab	PANGAEA	doi:10.1594/PANGAEA.871465	https://doi.pangaea.de/10.1594/PANGAEA.871465	RUS
RUS_80601	Destructive sampling method	plot_2592	Biomass_plot_DB.tab	PANGAEA	doi:10.1594/PANGAEA.871465	https://doi.pangaea.de/10.1594/PANGAEA.871465	RUS
RUS_80601	Destructive sampling method	plot_2593	Biomass_plot_DB.tab	PANGAEA	doi:10.1594/PANGAEA.871465	https://doi.pangaea.de/10.1594/PANGAEA.871465	RUS
RUS_80817	Destructive sampling method	plot_2595	Biomass_plot_DB.tab	PANGAEA	doi:10.1594/PANGAEA.871465	https://doi.pangaea.de/10.1594/PANGAEA.871465	RUS
RUS_80817	Destructive sampling method	plot_2597	Biomass_plot_DB.tab	PANGAEA	doi:10.1594/PANGAEA.871465	https://doi.pangaea.de/10.1594/PANGAEA.871465	RUS
RUS_80817	Destructive sampling method	plot_2603	Biomass_plot_DB.tab	PANGAEA	doi:10.1594/PANGAEA.871465	https://doi.pangaea.de/10.1594/PANGAEA.871465	RUS
RUS_80519	Destructive sampling method	plot_2605	Biomass_plot_DB.tab	PANGAEA	doi:10.1594/PANGAEA.871465	https://doi.pangaea.de/10.1594/PANGAEA.871465	RUS
RUS_80519	Destructive sampling method	plot_2606	Biomass_plot_DB.tab	PANGAEA	doi:10.1594/PANGAEA.871465	https://doi.pangaea.de/10.1594/PANGAEA.871465	RUS
RUS_80519	Destructive sampling method	plot_2609	Biomass_plot_DB.tab	PANGAEA	doi:10.1594/PANGAEA.871465	https://doi.pangaea.de/10.1594/PANGAEA.871465	RUS
RUS_80519	Destructive sampling method	plot_2612	Biomass_plot_DB.tab	PANGAEA	doi:10.1594/PANGAEA.871465	https://doi.pangaea.de/10.1594/PANGAEA.871465	RUS
RUS_80443	Destructive sampling method	plot_2613	Biomass_plot_DB.tab	PANGAEA	doi:10.1594/PANGAEA.871465	https://doi.pangaea.de/10.1594/PANGAEA.871465	RUS
RUS_80443	Destructive sampling method	plot_2614	Biomass_plot_DB.tab	PANGAEA	doi:10.1594/PANGAEA.871465	https://doi.pangaea.de/10.1594/PANGAEA.871465	RUS
RUS_80443	Destructive sampling method	plot_2615	Biomass_plot_DB.tab	PANGAEA	doi:10.1594/PANGAEA.871465	https://doi.pangaea.de/10.1594/PANGAEA.871465	RUS
RUS_80443	Destructive sampling method	plot_2616	Biomass_plot_DB.tab	PANGAEA	doi:10.1594/PANGAEA.871465	https://doi.pangaea.de/10.1594/PANGAEA.871465	RUS
RUS_80443	Destructive sampling method	plot_2617	Biomass_plot_DB.tab	PANGAEA	doi:10.1594/PANGAEA.871465	https://doi.pangaea.de/10.1594/PANGAEA.871465	RUS
RUS_80443	Destructive sampling method	plot_2618	Biomass_plot_DB.tab	PANGAEA	doi:10.1594/PANGAEA.871465	https://doi.pangaea.de/10.1594/PANGAEA.871465	RUS
RUS_80443	Destructive sampling method	plot_2619	Biomass_plot_DB.tab	PANGAEA	doi:10.1594/PANGAEA.871465	https://doi.pangaea.de/10.1594/PANGAEA.871465	RUS
RUS_80443	Destructive sampling method	plot_2620	Biomass_plot_DB.tab	PANGAEA	doi:10.1594/PANGAEA.871465	https://doi.pangaea.de/10.1594/PANGAEA.871465	RUS
RUS_80443	Destructive sampling method	plot_2621	Biomass_plot_DB.tab	PANGAEA	doi:10.1594/PANGAEA.871465	https://doi.pangaea.de/10.1594/PANGAEA.871465	RUS
RUS_80443	Destructive sampling method	plot_2622	Biomass_plot_DB.tab	PANGAEA	doi:10.1594/PANGAEA.871465	https://doi.pangaea.de/10.1594/PANGAEA.871465	RUS
RUS_80443	Destructive sampling method	plot_2623	Biomass_plot_DB.tab	PANGAEA	doi:10.1594/PANGAEA.871465	https://doi.pangaea.de/10.1594/PANGAEA.871465	RUS
RUS_80443	Destructive sampling method	plot_2624	Biomass_plot_DB.tab	PANGAEA	doi:10.1594/PANGAEA.871465	https://doi.pangaea.de/10.1594/PANGAEA.871465	RUS
RUS_80443	Destructive sampling method	plot_2625	Biomass_plot_DB.tab	PANGAEA	doi:10.1594/PANGAEA.871465	https://doi.pangaea.de/10.1594/PANGAEA.871465	RUS
RUS_80443	Destructive sampling method	plot_2626	Biomass_plot_DB.tab	PANGAEA	doi:10.1594/PANGAEA.871465	https://doi.pangaea.de/10.1594/PANGAEA.871465	RUS
RUS_80443	Destructive sampling method	plot_2627	Biomass_plot_DB.tab	PANGAEA	doi:10.1594/PANGAEA.871465	https://doi.pangaea.de/10.1594/PANGAEA.871465	RUS
RUS_80443	Destructive sampling method	plot_2628	Biomass_plot_DB.tab	PANGAEA	doi:10.1594/PANGAEA.871465	https://doi.pangaea.de/10.1594/PANGAEA.871465	RUS
RUS_80443	Destructive sampling method	plot_2629	Biomass_plot_DB.tab	PANGAEA	doi:10.1594/PANGAEA.871465	https://doi.pangaea.de/10.1594/PANGAEA.871465	RUS
RUS_80443	Destructive sampling method	plot_2630	Biomass_plot_DB.tab	PANGAEA	doi:10.1594/PANGAEA.871465	https://doi.pangaea.de/10.1594/PANGAEA.871465	RUS
RUS_80443	Destructive sampling method	plot_2631	Biomass_plot_DB.tab	PANGAEA	doi:10.1594/PANGAEA.871465	https://doi.pangaea.de/10.1594/PANGAEA.871465	RUS
RUS_80443	Destructive sampling method	plot_2632	Biomass_plot_DB.tab	PANGAEA	doi:10.1594/PANGAEA.871465	https://doi.pangaea.de/10.1594/PANGAEA.871465	RUS
RUS_80443	Destructive sampling method	plot_2633	Biomass_plot_DB.tab	PANGAEA	doi:10.1594/PANGAEA.871465	https://doi.pangaea.de/10.1594/PANGAEA.871465	RUS
RUS_80443	Destructive sampling method	plot_2634	Biomass_plot_DB.tab	PANGAEA	doi:10.1594/PANGAEA.871465	https://doi.pangaea.de/10.1594/PANGAEA.871465	RUS
RUS_80443	Destructive sampling method	plot_2635	Biomass_plot_DB.tab	PANGAEA	doi:10.1594/PANGAEA.871465	https://doi.pangaea.de/10.1594/PANGAEA.871465	RUS
RUS_80443	Destructive sampling method	plot_2636	Biomass_plot_DB.tab	PANGAEA	doi:10.1594/PANGAEA.871465	https://doi.pangaea.de/10.1594/PANGAEA.871465	RUS
RUS_80606	Destructive sampling method	plot_2637	Biomass_plot_DB.tab	PANGAEA	doi:10.1594/PANGAEA.871465	https://doi.pangaea.de/10.1594/PANGAEA.871465	RUS
RUS_80606	Destructive sampling method	plot_2638	Biomass_plot_DB.tab	PANGAEA	doi:10.1594/PANGAEA.871465	https://doi.pangaea.de/10.1594/PANGAEA.871465	RUS
RUS_80606	Destructive sampling method	plot_2639	Biomass_plot_DB.tab	PANGAEA	doi:10.1594/PANGAEA.871465	https://doi.pangaea.de/10.1594/PANGAEA.871465	RUS
RUS_80606	Destructive sampling method	plot_2640	Biomass_plot_DB.tab	PANGAEA	doi:10.1594/PANGAEA.871465	https://doi.pangaea.de/10.1594/PANGAEA.871465	RUS
RUS_80606	Destructive sampling method	plot_2641	Biomass_plot_DB.tab	PANGAEA	doi:10.1594/PANGAEA.871465	https://doi.pangaea.de/10.1594/PANGAEA.871465	RUS
RUS_80606	Destructive sampling method	plot_2642	Biomass_plot_DB.tab	PANGAEA	doi:10.1594/PANGAEA.871465	https://doi.pangaea.de/10.1594/PANGAEA.871465	RUS
RUS_80606	Destructive sampling method	plot_2643	Biomass_plot_DB.tab	PANGAEA	doi:10.1594/PANGAEA.871465	https://doi.pangaea.de/10.1594/PANGAEA.871465	RUS
RUS_80606	Destructive sampling method	plot_2644	Biomass_plot_DB.tab	PANGAEA	doi:10.1594/PANGAEA.871465	https://doi.pangaea.de/10.1594/PANGAEA.871465	RUS
RUS_80606	Destructive sampling method	plot_2645	Biomass_plot_DB.tab	PANGAEA	doi:10.1594/PANGAEA.871465	https://doi.pangaea.de/10.1594/PANGAEA.871465	RUS
RUS_80606	Destructive sampling method	plot_2646	Biomass_plot_DB.tab	PANGAEA	doi:10.1594/PANGAEA.871465	https://doi.pangaea.de/10.1594/PANGAEA.871465	RUS
RUS_80606	Destructive sampling method	plot_2647	Biomass_plot_DB.tab	PANGAEA	doi:10.1594/PANGAEA.871465	https://doi.pangaea.de/10.1594/PANGAEA.871465	RUS
RUS_80606	Destructive sampling method	plot_2648	Biomass_plot_DB.tab	PANGAEA	doi:10.1594/PANGAEA.871465	https://doi.pangaea.de/10.1594/PANGAEA.871465	RUS
RUS_80606	Destructive sampling method	plot_2649	Biomass_plot_DB.tab	PANGAEA	doi:10.1594/PANGAEA.871465	https://doi.pangaea.de/10.1594/PANGAEA.871465	RUS
RUS_80606	Destructive sampling method	plot_2650	Biomass_plot_DB.tab	PANGAEA	doi:10.1594/PANGAEA.871465	https://doi.pangaea.de/10.1594/PANGAEA.871465	RUS
RUS_80606	Destructive sampling method	plot_2651	Biomass_plot_DB.tab	PANGAEA	doi:10.1594/PANGAEA.871465	https://doi.pangaea.de/10.1594/PANGAEA.871465	RUS
RUS_80611	Destructive sampling method	plot_2652	Biomass_plot_DB.tab	PANGAEA	doi:10.1594/PANGAEA.871465	https://doi.pangaea.de/10.1594/PANGAEA.871465	RUS
RUS_80611	Destructive sampling method	plot_2653	Biomass_plot_DB.tab	PANGAEA	doi:10.1594/PANGAEA.871465	https://doi.pangaea.de/10.1594/PANGAEA.871465	RUS
RUS_80505	Destructive sampling method	plot_2654	Biomass_plot_DB.tab	PANGAEA	doi:10.1594/PANGAEA.871465	https://doi.pangaea.de/10.1594/PANGAEA.871465	RUS
RUS_80505	Destructive sampling method	plot_2655	Biomass_plot_DB.tab	PANGAEA	doi:10.1594/PANGAEA.871465	https://doi.pangaea.de/10.1594/PANGAEA.871465	RUS
RUS_80611	Destructive sampling method	plot_2656	Biomass_plot_DB.tab	PANGAEA	doi:10.1594/PANGAEA.871465	https://doi.pangaea.de/10.1594/PANGAEA.871465	RUS
RUS_80611	Destructive sampling method	plot_2657	Biomass_plot_DB.tab	PANGAEA	doi:10.1594/PANGAEA.871465	https://doi.pangaea.de/10.1594/PANGAEA.871465	RUS
RUS_80611	Destructive sampling method	plot_2658	Biomass_plot_DB.tab	PANGAEA	doi:10.1594/PANGAEA.871465	https://doi.pangaea.de/10.1594/PANGAEA.871465	RUS
RUS_80611	Destructive sampling method	plot_2659	Biomass_plot_DB.tab	PANGAEA	doi:10.1594/PANGAEA.871465	https://doi.pangaea.de/10.1594/PANGAEA.871465	RUS
RUS_80611	Destructive sampling method	plot_2660	Biomass_plot_DB.tab	PANGAEA	doi:10.1594/PANGAEA.871465	https://doi.pangaea.de/10.1594/PANGAEA.871465	RUS
RUS_80817	Destructive sampling method	plot_2661	Biomass_plot_DB.tab	PANGAEA	doi:10.1594/PANGAEA.871465	https://doi.pangaea.de/10.1594/PANGAEA.871465	RUS
RUS_80817	Destructive sampling method	plot_2662	Biomass_plot_DB.tab	PANGAEA	doi:10.1594/PANGAEA.871465	https://doi.pangaea.de/10.1594/PANGAEA.871465	RUS
RUS_80817	Destructive sampling method	plot_2663	Biomass_plot_DB.tab	PANGAEA	doi:10.1594/PANGAEA.871465	https://doi.pangaea.de/10.1594/PANGAEA.871465	RUS
RUS_80444	Destructive sampling method	plot_2665	Biomass_plot_DB.tab	PANGAEA	doi:10.1594/PANGAEA.871465	https://doi.pangaea.de/10.1594/PANGAEA.871465	RUS
RUS_80444	Destructive sampling method	plot_2666	Biomass_plot_DB.tab	PANGAEA	doi:10.1594/PANGAEA.871465	https://doi.pangaea.de/10.1594/PANGAEA.871465	RUS
RUS_80809	Destructive sampling method	plot_2667	Biomass_plot_DB.tab	PANGAEA	doi:10.1594/PANGAEA.871465	https://doi.pangaea.de/10.1594/PANGAEA.871465	RUS
RUS_80809	Destructive sampling method	plot_2668	Biomass_plot_DB.tab	PANGAEA	doi:10.1594/PANGAEA.871465	https://doi.pangaea.de/10.1594/PANGAEA.871465	RUS
RUS_80809	Destructive sampling method	plot_2669	Biomass_plot_DB.tab	PANGAEA	doi:10.1594/PANGAEA.871465	https://doi.pangaea.de/10.1594/PANGAEA.871465	RUS
RUS_80809	Destructive sampling method	plot_2670	Biomass_plot_DB.tab	PANGAEA	doi:10.1594/PANGAEA.871465	https://doi.pangaea.de/10.1594/PANGAEA.871465	RUS
RUS_80809	Destructive sampling method	plot_2671	Biomass_plot_DB.tab	PANGAEA	doi:10.1594/PANGAEA.871465	https://doi.pangaea.de/10.1594/PANGAEA.871465	RUS
RUS_80601	Destructive sampling method	plot_2672	Biomass_plot_DB.tab	PANGAEA	doi:10.1594/PANGAEA.871465	https://doi.pangaea.de/10.1594/PANGAEA.871465	RUS
RUS_80601	Destructive sampling method	plot_2673	Biomass_plot_DB.tab	PANGAEA	doi:10.1594/PANGAEA.871465	https://doi.pangaea.de/10.1594/PANGAEA.871465	RUS
RUS_80601	Destructive sampling method	plot_2674	Biomass_plot_DB.tab	PANGAEA	doi:10.1594/PANGAEA.871465	https://doi.pangaea.de/10.1594/PANGAEA.871465	RUS
RUS_80601	Destructive sampling method	plot_2675	Biomass_plot_DB.tab	PANGAEA	doi:10.1594/PANGAEA.871465	https://doi.pangaea.de/10.1594/PANGAEA.871465	RUS
RUS_80601	Destructive sampling method	plot_2676	Biomass_plot_DB.tab	PANGAEA	doi:10.1594/PANGAEA.871465	https://doi.pangaea.de/10.1594/PANGAEA.871465	RUS
RUS_80601	Destructive sampling method	plot_2677	Biomass_plot_DB.tab	PANGAEA	doi:10.1594/PANGAEA.871465	https://doi.pangaea.de/10.1594/PANGAEA.871465	RUS
RUS_80601	Destructive sampling method	plot_2678	Biomass_plot_DB.tab	PANGAEA	doi:10.1594/PANGAEA.871465	https://doi.pangaea.de/10.1594/PANGAEA.871465	RUS
RUS_80601	Destructive sampling method	plot_2679	Biomass_plot_DB.tab	PANGAEA	doi:10.1594/PANGAEA.871465	https://doi.pangaea.de/10.1594/PANGAEA.871465	RUS
RUS_80601	Destructive sampling method	plot_2680	Biomass_plot_DB.tab	PANGAEA	doi:10.1594/PANGAEA.871465	https://doi.pangaea.de/10.1594/PANGAEA.871465	RUS
RUS_80601	Destructive sampling method	plot_2681	Biomass_plot_DB.tab	PANGAEA	doi:10.1594/PANGAEA.871465	https://doi.pangaea.de/10.1594/PANGAEA.871465	RUS
RUS_80601	Destructive sampling method	plot_2682	Biomass_plot_DB.tab	PANGAEA	doi:10.1594/PANGAEA.871465	https://doi.pangaea.de/10.1594/PANGAEA.871465	RUS
RUS_80601	Destructive sampling method	plot_2683	Biomass_plot_DB.tab	PANGAEA	doi:10.1594/PANGAEA.871465	https://doi.pangaea.de/10.1594/PANGAEA.871465	RUS
RUS_80601	Destructive sampling method	plot_2684	Biomass_plot_DB.tab	PANGAEA	doi:10.1594/PANGAEA.871465	https://doi.pangaea.de/10.1594/PANGAEA.871465	RUS
RUS_80601	Destructive sampling method	plot_2685	Biomass_plot_DB.tab	PANGAEA	doi:10.1594/PANGAEA.871465	https://doi.pangaea.de/10.1594/PANGAEA.871465	RUS
RUS_80601	Destructive sampling method	plot_2686	Biomass_plot_DB.tab	PANGAEA	doi:10.1594/PANGAEA.871465	https://doi.pangaea.de/10.1594/PANGAEA.871465	RUS
RUS_80601	Destructive sampling method	plot_2687	Biomass_plot_DB.tab	PANGAEA	doi:10.1594/PANGAEA.871465	https://doi.pangaea.de/10.1594/PANGAEA.871465	RUS
RUS_80601	Destructive sampling method	plot_2688	Biomass_plot_DB.tab	PANGAEA	doi:10.1594/PANGAEA.871465	https://doi.pangaea.de/10.1594/PANGAEA.871465	RUS
RUS_80601	Destructive sampling method	plot_2689	Biomass_plot_DB.tab	PANGAEA	doi:10.1594/PANGAEA.871465	https://doi.pangaea.de/10.1594/PANGAEA.871465	RUS
RUS_80601	Destructive sampling method	plot_2690	Biomass_plot_DB.tab	PANGAEA	doi:10.1594/PANGAEA.871465	https://doi.pangaea.de/10.1594/PANGAEA.871465	RUS
RUS_80601	Destructive sampling method	plot_2691	Biomass_plot_DB.tab	PANGAEA	doi:10.1594/PANGAEA.871465	https://doi.pangaea.de/10.1594/PANGAEA.871465	RUS
RUS_80601	Destructive sampling method	plot_2692	Biomass_plot_DB.tab	PANGAEA	doi:10.1594/PANGAEA.871465	https://doi.pangaea.de/10.1594/PANGAEA.871465	RUS
RUS_80601	Destructive sampling method	plot_2693	Biomass_plot_DB.tab	PANGAEA	doi:10.1594/PANGAEA.871465	https://doi.pangaea.de/10.1594/PANGAEA.871465	RUS
RUS_80601	Destructive sampling method	plot_2694	Biomass_plot_DB.tab	PANGAEA	doi:10.1594/PANGAEA.871465	https://doi.pangaea.de/10.1594/PANGAEA.871465	RUS
RUS_80601	Destructive sampling method	plot_2695	Biomass_plot_DB.tab	PANGAEA	doi:10.1594/PANGAEA.871465	https://doi.pangaea.de/10.1594/PANGAEA.871465	RUS
RUS_80601	Destructive sampling method	plot_2696	Biomass_plot_DB.tab	PANGAEA	doi:10.1594/PANGAEA.871465	https://doi.pangaea.de/10.1594/PANGAEA.871465	RUS
RUS_80601	Destructive sampling method	plot_2697	Biomass_plot_DB.tab	PANGAEA	doi:10.1594/PANGAEA.871465	https://doi.pangaea.de/10.1594/PANGAEA.871465	RUS
RUS_80601	Destructive sampling method	plot_2698	Biomass_plot_DB.tab	PANGAEA	doi:10.1594/PANGAEA.871465	https://doi.pangaea.de/10.1594/PANGAEA.871465	RUS
RUS_80601	Destructive sampling method	plot_2699	Biomass_plot_DB.tab	PANGAEA	doi:10.1594/PANGAEA.871465	https://doi.pangaea.de/10.1594/PANGAEA.871465	RUS
RUS_80601	Destructive sampling method	plot_2700	Biomass_plot_DB.tab	PANGAEA	doi:10.1594/PANGAEA.871465	https://doi.pangaea.de/10.1594/PANGAEA.871465	RUS
RUS_80601	Destructive sampling method	plot_2701	Biomass_plot_DB.tab	PANGAEA	doi:10.1594/PANGAEA.871465	https://doi.pangaea.de/10.1594/PANGAEA.871465	RUS
RUS_80601	Destructive sampling method	plot_2702	Biomass_plot_DB.tab	PANGAEA	doi:10.1594/PANGAEA.871465	https://doi.pangaea.de/10.1594/PANGAEA.871465	RUS
RUS_80601	Destructive sampling method	plot_2703	Biomass_plot_DB.tab	PANGAEA	doi:10.1594/PANGAEA.871465	https://doi.pangaea.de/10.1594/PANGAEA.871465	RUS
RUS_80601	Destructive sampling method	plot_2704	Biomass_plot_DB.tab	PANGAEA	doi:10.1594/PANGAEA.871465	https://doi.pangaea.de/10.1594/PANGAEA.871465	RUS
RUS_80601	Destructive sampling method	plot_2705	Biomass_plot_DB.tab	PANGAEA	doi:10.1594/PANGAEA.871465	https://doi.pangaea.de/10.1594/PANGAEA.871465	RUS
RUS_80601	Destructive sampling method	plot_2706	Biomass_plot_DB.tab	PANGAEA	doi:10.1594/PANGAEA.871465	https://doi.pangaea.de/10.1594/PANGAEA.871465	RUS
RUS_80601	Destructive sampling method	plot_2707	Biomass_plot_DB.tab	PANGAEA	doi:10.1594/PANGAEA.871465	https://doi.pangaea.de/10.1594/PANGAEA.871465	RUS
RUS_80601	Destructive sampling method	plot_2708	Biomass_plot_DB.tab	PANGAEA	doi:10.1594/PANGAEA.871465	https://doi.pangaea.de/10.1594/PANGAEA.871465	RUS
RUS_80601	Destructive sampling method	plot_2709	Biomass_plot_DB.tab	PANGAEA	doi:10.1594/PANGAEA.871465	https://doi.pangaea.de/10.1594/PANGAEA.871465	RUS
RUS_80601	Destructive sampling method	plot_2710	Biomass_plot_DB.tab	PANGAEA	doi:10.1594/PANGAEA.871465	https://doi.pangaea.de/10.1594/PANGAEA.871465	RUS
RUS_80601	Destructive sampling method	plot_2711	Biomass_plot_DB.tab	PANGAEA	doi:10.1594/PANGAEA.871465	https://doi.pangaea.de/10.1594/PANGAEA.871465	RUS
RUS_80601	Destructive sampling method	plot_2712	Biomass_plot_DB.tab	PANGAEA	doi:10.1594/PANGAEA.871465	https://doi.pangaea.de/10.1594/PANGAEA.871465	RUS
RUS_80601	Destructive sampling method	plot_2713	Biomass_plot_DB.tab	PANGAEA	doi:10.1594/PANGAEA.871465	https://doi.pangaea.de/10.1594/PANGAEA.871465	RUS
RUS_80601	Destructive sampling method	plot_2714	Biomass_plot_DB.tab	PANGAEA	doi:10.1594/PANGAEA.871465	https://doi.pangaea.de/10.1594/PANGAEA.871465	RUS
RUS_80601	Destructive sampling method	plot_2715	Biomass_plot_DB.tab	PANGAEA	doi:10.1594/PANGAEA.871465	https://doi.pangaea.de/10.1594/PANGAEA.871465	RUS
RUS_80601	Destructive sampling method	plot_2716	Biomass_plot_DB.tab	PANGAEA	doi:10.1594/PANGAEA.871465	https://doi.pangaea.de/10.1594/PANGAEA.871465	RUS
RUS_80444	Destructive sampling method	plot_2719	Biomass_plot_DB.tab	PANGAEA	doi:10.1594/PANGAEA.871465	https://doi.pangaea.de/10.1594/PANGAEA.871465	RUS
RUS_80444	Destructive sampling method	plot_2720	Biomass_plot_DB.tab	PANGAEA	doi:10.1594/PANGAEA.871465	https://doi.pangaea.de/10.1594/PANGAEA.871465	RUS
RUS_80605	Destructive sampling method	plot_2721	Biomass_plot_DB.tab	PANGAEA	doi:10.1594/PANGAEA.871465	https://doi.pangaea.de/10.1594/PANGAEA.871465	RUS
RUS_80605	Destructive sampling method	plot_2724	Biomass_plot_DB.tab	PANGAEA	doi:10.1594/PANGAEA.871465	https://doi.pangaea.de/10.1594/PANGAEA.871465	RUS
RUS_81103	Destructive sampling method	plot_2727	Biomass_plot_DB.tab	PANGAEA	doi:10.1594/PANGAEA.871465	https://doi.pangaea.de/10.1594/PANGAEA.871465	RUS
RUS_81103	Destructive sampling method	plot_2728	Biomass_plot_DB.tab	PANGAEA	doi:10.1594/PANGAEA.871465	https://doi.pangaea.de/10.1594/PANGAEA.871465	RUS
RUS_81103	Destructive sampling method	plot_2730	Biomass_plot_DB.tab	PANGAEA	doi:10.1594/PANGAEA.871465	https://doi.pangaea.de/10.1594/PANGAEA.871465	RUS
RUS_81103	Destructive sampling method	plot_2731	Biomass_plot_DB.tab	PANGAEA	doi:10.1594/PANGAEA.871465	https://doi.pangaea.de/10.1594/PANGAEA.871465	RUS
RUS_80601	Destructive sampling method	plot_2732	Biomass_plot_DB.tab	PANGAEA	doi:10.1594/PANGAEA.871465	https://doi.pangaea.de/10.1594/PANGAEA.871465	RUS
RUS_80601	Destructive sampling method	plot_2733	Biomass_plot_DB.tab	PANGAEA	doi:10.1594/PANGAEA.871465	https://doi.pangaea.de/10.1594/PANGAEA.871465	RUS
RUS_80601	Destructive sampling method	plot_2734	Biomass_plot_DB.tab	PANGAEA	doi:10.1594/PANGAEA.871465	https://doi.pangaea.de/10.1594/PANGAEA.871465	RUS
RUS_80601	Destructive sampling method	plot_2735	Biomass_plot_DB.tab	PANGAEA	doi:10.1594/PANGAEA.871465	https://doi.pangaea.de/10.1594/PANGAEA.871465	RUS
RUS_80601	Destructive sampling method	plot_2736	Biomass_plot_DB.tab	PANGAEA	doi:10.1594/PANGAEA.871465	https://doi.pangaea.de/10.1594/PANGAEA.871465	RUS
RUS_80609	Destructive sampling method	plot_2739	Biomass_plot_DB.tab	PANGAEA	doi:10.1594/PANGAEA.871465	https://doi.pangaea.de/10.1594/PANGAEA.871465	RUS
RUS_80609	Destructive sampling method	plot_2740	Biomass_plot_DB.tab	PANGAEA	doi:10.1594/PANGAEA.871465	https://doi.pangaea.de/10.1594/PANGAEA.871465	RUS
RUS_80609	Destructive sampling method	plot_2741	Biomass_plot_DB.tab	PANGAEA	doi:10.1594/PANGAEA.871465	https://doi.pangaea.de/10.1594/PANGAEA.871465	RUS
RUS_80609	Destructive sampling method	plot_2742	Biomass_plot_DB.tab	PANGAEA	doi:10.1594/PANGAEA.871465	https://doi.pangaea.de/10.1594/PANGAEA.871465	RUS
RUS_80609	Destructive sampling method	plot_2744	Biomass_plot_DB.tab	PANGAEA	doi:10.1594/PANGAEA.871465	https://doi.pangaea.de/10.1594/PANGAEA.871465	RUS
RUS_80609	Destructive sampling method	plot_2745	Biomass_plot_DB.tab	PANGAEA	doi:10.1594/PANGAEA.871465	https://doi.pangaea.de/10.1594/PANGAEA.871465	RUS
RUS_80609	Destructive sampling method	plot_2746	Biomass_plot_DB.tab	PANGAEA	doi:10.1594/PANGAEA.871465	https://doi.pangaea.de/10.1594/PANGAEA.871465	RUS
RUS_80609	Destructive sampling method	plot_2747	Biomass_plot_DB.tab	PANGAEA	doi:10.1594/PANGAEA.871465	https://doi.pangaea.de/10.1594/PANGAEA.871465	RUS
RUS_80609	Destructive sampling method	plot_2748	Biomass_plot_DB.tab	PANGAEA	doi:10.1594/PANGAEA.871465	https://doi.pangaea.de/10.1594/PANGAEA.871465	RUS
RUS_80609	Destructive sampling method	plot_2749	Biomass_plot_DB.tab	PANGAEA	doi:10.1594/PANGAEA.871465	https://doi.pangaea.de/10.1594/PANGAEA.871465	RUS
RUS_80601	Destructive sampling method	plot_2756	Biomass_plot_DB.tab	PANGAEA	doi:10.1594/PANGAEA.871465	https://doi.pangaea.de/10.1594/PANGAEA.871465	RUS
RUS_80601	Destructive sampling method	plot_2757	Biomass_plot_DB.tab	PANGAEA	doi:10.1594/PANGAEA.871465	https://doi.pangaea.de/10.1594/PANGAEA.871465	RUS
RUS_80601	Destructive sampling method	plot_2758	Biomass_plot_DB.tab	PANGAEA	doi:10.1594/PANGAEA.871465	https://doi.pangaea.de/10.1594/PANGAEA.871465	RUS
RUS_80601	Destructive sampling method	plot_2759	Biomass_plot_DB.tab	PANGAEA	doi:10.1594/PANGAEA.871465	https://doi.pangaea.de/10.1594/PANGAEA.871465	RUS
RUS_80601	Destructive sampling method	plot_2760	Biomass_plot_DB.tab	PANGAEA	doi:10.1594/PANGAEA.871465	https://doi.pangaea.de/10.1594/PANGAEA.871465	RUS
RUS_80601	Destructive sampling method	plot_2761	Biomass_plot_DB.tab	PANGAEA	doi:10.1594/PANGAEA.871465	https://doi.pangaea.de/10.1594/PANGAEA.871465	RUS
RUS_80601	Destructive sampling method	plot_2766	Biomass_plot_DB.tab	PANGAEA	doi:10.1594/PANGAEA.871465	https://doi.pangaea.de/10.1594/PANGAEA.871465	RUS
RUS_81111	Destructive sampling method	plot_2770	Biomass_plot_DB.tab	PANGAEA	doi:10.1594/PANGAEA.871465	https://doi.pangaea.de/10.1594/PANGAEA.871465	RUS
KAZ_80809	Destructive sampling method	plot_2773	Biomass_plot_DB.tab	PANGAEA	doi:10.1594/PANGAEA.871465	https://doi.pangaea.de/10.1594/PANGAEA.871465	KAZ
KAZ_80809	Destructive sampling method	plot_2774	Biomass_plot_DB.tab	PANGAEA	doi:10.1594/PANGAEA.871465	https://doi.pangaea.de/10.1594/PANGAEA.871465	KAZ
KAZ_80809	Destructive sampling method	plot_2775	Biomass_plot_DB.tab	PANGAEA	doi:10.1594/PANGAEA.871465	https://doi.pangaea.de/10.1594/PANGAEA.871465	KAZ
RUS_80605	Destructive sampling method	plot_2780	Biomass_plot_DB.tab	PANGAEA	doi:10.1594/PANGAEA.871465	https://doi.pangaea.de/10.1594/PANGAEA.871465	RUS
RUS_80605	Destructive sampling method	plot_2781	Biomass_plot_DB.tab	PANGAEA	doi:10.1594/PANGAEA.871465	https://doi.pangaea.de/10.1594/PANGAEA.871465	RUS
RUS_80605	Destructive sampling method	plot_2782	Biomass_plot_DB.tab	PANGAEA	doi:10.1594/PANGAEA.871465	https://doi.pangaea.de/10.1594/PANGAEA.871465	RUS
RUS_80605	Destructive sampling method	plot_2783	Biomass_plot_DB.tab	PANGAEA	doi:10.1594/PANGAEA.871465	https://doi.pangaea.de/10.1594/PANGAEA.871465	RUS
RUS_80601	Destructive sampling method	plot_2784	Biomass_plot_DB.tab	PANGAEA	doi:10.1594/PANGAEA.871465	https://doi.pangaea.de/10.1594/PANGAEA.871465	RUS
RUS_80601	Destructive sampling method	plot_2785	Biomass_plot_DB.tab	PANGAEA	doi:10.1594/PANGAEA.871465	https://doi.pangaea.de/10.1594/PANGAEA.871465	RUS
RUS_80436	Destructive sampling method	plot_2786	Biomass_plot_DB.tab	PANGAEA	doi:10.1594/PANGAEA.871465	https://doi.pangaea.de/10.1594/PANGAEA.871465	RUS
RUS_80436	Destructive sampling method	plot_2787	Biomass_plot_DB.tab	PANGAEA	doi:10.1594/PANGAEA.871465	https://doi.pangaea.de/10.1594/PANGAEA.871465	RUS
RUS_81103	Destructive sampling method	plot_2788	Biomass_plot_DB.tab	PANGAEA	doi:10.1594/PANGAEA.871465	https://doi.pangaea.de/10.1594/PANGAEA.871465	RUS
RUS_81103	Destructive sampling method	plot_2789	Biomass_plot_DB.tab	PANGAEA	doi:10.1594/PANGAEA.871465	https://doi.pangaea.de/10.1594/PANGAEA.871465	RUS
RUS_81103	Destructive sampling method	plot_2790	Biomass_plot_DB.tab	PANGAEA	doi:10.1594/PANGAEA.871465	https://doi.pangaea.de/10.1594/PANGAEA.871465	RUS
RUS_81103	Destructive sampling method	plot_2791	Biomass_plot_DB.tab	PANGAEA	doi:10.1594/PANGAEA.871465	https://doi.pangaea.de/10.1594/PANGAEA.871465	RUS
RUS_81103	Destructive sampling method	plot_2792	Biomass_plot_DB.tab	PANGAEA	doi:10.1594/PANGAEA.871465	https://doi.pangaea.de/10.1594/PANGAEA.871465	RUS
RUS_81103	Destructive sampling method	plot_2793	Biomass_plot_DB.tab	PANGAEA	doi:10.1594/PANGAEA.871465	https://doi.pangaea.de/10.1594/PANGAEA.871465	RUS
RUS_80419	Destructive sampling method	plot_2794	Biomass_plot_DB.tab	PANGAEA	doi:10.1594/PANGAEA.871465	https://doi.pangaea.de/10.1594/PANGAEA.871465	RUS
RUS_80419	Destructive sampling method	plot_2795	Biomass_plot_DB.tab	PANGAEA	doi:10.1594/PANGAEA.871465	https://doi.pangaea.de/10.1594/PANGAEA.871465	RUS
RUS_80419	Destructive sampling method	plot_2796	Biomass_plot_DB.tab	PANGAEA	doi:10.1594/PANGAEA.871465	https://doi.pangaea.de/10.1594/PANGAEA.871465	RUS
RUS_80419	Destructive sampling method	plot_2797	Biomass_plot_DB.tab	PANGAEA	doi:10.1594/PANGAEA.871465	https://doi.pangaea.de/10.1594/PANGAEA.871465	RUS
RUS_80419	Destructive sampling method	plot_2798	Biomass_plot_DB.tab	PANGAEA	doi:10.1594/PANGAEA.871465	https://doi.pangaea.de/10.1594/PANGAEA.871465	RUS
RUS_80601	Destructive sampling method	plot_2799	Biomass_plot_DB.tab	PANGAEA	doi:10.1594/PANGAEA.871465	https://doi.pangaea.de/10.1594/PANGAEA.871465	RUS
RUS_80601	Destructive sampling method	plot_2800	Biomass_plot_DB.tab	PANGAEA	doi:10.1594/PANGAEA.871465	https://doi.pangaea.de/10.1594/PANGAEA.871465	RUS
RUS_80601	Destructive sampling method	plot_2801	Biomass_plot_DB.tab	PANGAEA	doi:10.1594/PANGAEA.871465	https://doi.pangaea.de/10.1594/PANGAEA.871465	RUS
RUS_80601	Destructive sampling method	plot_2802	Biomass_plot_DB.tab	PANGAEA	doi:10.1594/PANGAEA.871465	https://doi.pangaea.de/10.1594/PANGAEA.871465	RUS
RUS_80436	Destructive sampling method	plot_2804	Biomass_plot_DB.tab	PANGAEA	doi:10.1594/PANGAEA.871465	https://doi.pangaea.de/10.1594/PANGAEA.871465	RUS
RUS_80436	Destructive sampling method	plot_2805	Biomass_plot_DB.tab	PANGAEA	doi:10.1594/PANGAEA.871465	https://doi.pangaea.de/10.1594/PANGAEA.871465	RUS
RUS_80436	Destructive sampling method	plot_2806	Biomass_plot_DB.tab	PANGAEA	doi:10.1594/PANGAEA.871465	https://doi.pangaea.de/10.1594/PANGAEA.871465	RUS
RUS_80436	Destructive sampling method	plot_2807	Biomass_plot_DB.tab	PANGAEA	doi:10.1594/PANGAEA.871465	https://doi.pangaea.de/10.1594/PANGAEA.871465	RUS
RUS_80436	Destructive sampling method	plot_2808	Biomass_plot_DB.tab	PANGAEA	doi:10.1594/PANGAEA.871465	https://doi.pangaea.de/10.1594/PANGAEA.871465	RUS
RUS_80436	Destructive sampling method	plot_2809	Biomass_plot_DB.tab	PANGAEA	doi:10.1594/PANGAEA.871465	https://doi.pangaea.de/10.1594/PANGAEA.871465	RUS
RUS_80601	Destructive sampling method	plot_2811	Biomass_plot_DB.tab	PANGAEA	doi:10.1594/PANGAEA.871465	https://doi.pangaea.de/10.1594/PANGAEA.871465	RUS
RUS_80601	Destructive sampling method	plot_2812	Biomass_plot_DB.tab	PANGAEA	doi:10.1594/PANGAEA.871465	https://doi.pangaea.de/10.1594/PANGAEA.871465	RUS
RUS_80601	Destructive sampling method	plot_2813	Biomass_plot_DB.tab	PANGAEA	doi:10.1594/PANGAEA.871465	https://doi.pangaea.de/10.1594/PANGAEA.871465	RUS
RUS_80601	Destructive sampling method	plot_2814	Biomass_plot_DB.tab	PANGAEA	doi:10.1594/PANGAEA.871465	https://doi.pangaea.de/10.1594/PANGAEA.871465	RUS
RUS_80601	Destructive sampling method	plot_2815	Biomass_plot_DB.tab	PANGAEA	doi:10.1594/PANGAEA.871465	https://doi.pangaea.de/10.1594/PANGAEA.871465	RUS
RUS_80601	Destructive sampling method	plot_2816	Biomass_plot_DB.tab	PANGAEA	doi:10.1594/PANGAEA.871465	https://doi.pangaea.de/10.1594/PANGAEA.871465	RUS
RUS_80601	Destructive sampling method	plot_2817	Biomass_plot_DB.tab	PANGAEA	doi:10.1594/PANGAEA.871465	https://doi.pangaea.de/10.1594/PANGAEA.871465	RUS
RUS_80601	Destructive sampling method	plot_2818	Biomass_plot_DB.tab	PANGAEA	doi:10.1594/PANGAEA.871465	https://doi.pangaea.de/10.1594/PANGAEA.871465	RUS
RUS_80601	Destructive sampling method	plot_2819	Biomass_plot_DB.tab	PANGAEA	doi:10.1594/PANGAEA.871465	https://doi.pangaea.de/10.1594/PANGAEA.871465	RUS
RUS_80601	Destructive sampling method	plot_2820	Biomass_plot_DB.tab	PANGAEA	doi:10.1594/PANGAEA.871465	https://doi.pangaea.de/10.1594/PANGAEA.871465	RUS
RUS_80601	Destructive sampling method	plot_2821	Biomass_plot_DB.tab	PANGAEA	doi:10.1594/PANGAEA.871465	https://doi.pangaea.de/10.1594/PANGAEA.871465	RUS
RUS_80601	Destructive sampling method	plot_2822	Biomass_plot_DB.tab	PANGAEA	doi:10.1594/PANGAEA.871465	https://doi.pangaea.de/10.1594/PANGAEA.871465	RUS
RUS_80601	Destructive sampling method	plot_2823	Biomass_plot_DB.tab	PANGAEA	doi:10.1594/PANGAEA.871465	https://doi.pangaea.de/10.1594/PANGAEA.871465	RUS
RUS_80601	Destructive sampling method	plot_2824	Biomass_plot_DB.tab	PANGAEA	doi:10.1594/PANGAEA.871465	https://doi.pangaea.de/10.1594/PANGAEA.871465	RUS
RUS_80601	Destructive sampling method	plot_2825	Biomass_plot_DB.tab	PANGAEA	doi:10.1594/PANGAEA.871465	https://doi.pangaea.de/10.1594/PANGAEA.871465	RUS
RUS_80601	Destructive sampling method	plot_2826	Biomass_plot_DB.tab	PANGAEA	doi:10.1594/PANGAEA.871465	https://doi.pangaea.de/10.1594/PANGAEA.871465	RUS
RUS_80601	Destructive sampling method	plot_2827	Biomass_plot_DB.tab	PANGAEA	doi:10.1594/PANGAEA.871465	https://doi.pangaea.de/10.1594/PANGAEA.871465	RUS
RUS_80601	Destructive sampling method	plot_2828	Biomass_plot_DB.tab	PANGAEA	doi:10.1594/PANGAEA.871465	https://doi.pangaea.de/10.1594/PANGAEA.871465	RUS
RUS_80601	Destructive sampling method	plot_2829	Biomass_plot_DB.tab	PANGAEA	doi:10.1594/PANGAEA.871465	https://doi.pangaea.de/10.1594/PANGAEA.871465	RUS
RUS_80601	Destructive sampling method	plot_2830	Biomass_plot_DB.tab	PANGAEA	doi:10.1594/PANGAEA.871465	https://doi.pangaea.de/10.1594/PANGAEA.871465	RUS
RUS_80601	Destructive sampling method	plot_2831	Biomass_plot_DB.tab	PANGAEA	doi:10.1594/PANGAEA.871465	https://doi.pangaea.de/10.1594/PANGAEA.871465	RUS
RUS_80601	Destructive sampling method	plot_2832	Biomass_plot_DB.tab	PANGAEA	doi:10.1594/PANGAEA.871465	https://doi.pangaea.de/10.1594/PANGAEA.871465	RUS
RUS_80601	Destructive sampling method	plot_2833	Biomass_plot_DB.tab	PANGAEA	doi:10.1594/PANGAEA.871465	https://doi.pangaea.de/10.1594/PANGAEA.871465	RUS
RUS_80601	Destructive sampling method	plot_2834	Biomass_plot_DB.tab	PANGAEA	doi:10.1594/PANGAEA.871465	https://doi.pangaea.de/10.1594/PANGAEA.871465	RUS
RUS_80601	Destructive sampling method	plot_2835	Biomass_plot_DB.tab	PANGAEA	doi:10.1594/PANGAEA.871465	https://doi.pangaea.de/10.1594/PANGAEA.871465	RUS
RUS_80601	Destructive sampling method	plot_2836	Biomass_plot_DB.tab	PANGAEA	doi:10.1594/PANGAEA.871465	https://doi.pangaea.de/10.1594/PANGAEA.871465	RUS
RUS_80601	Destructive sampling method	plot_2837	Biomass_plot_DB.tab	PANGAEA	doi:10.1594/PANGAEA.871465	https://doi.pangaea.de/10.1594/PANGAEA.871465	RUS
RUS_80601	Destructive sampling method	plot_2838	Biomass_plot_DB.tab	PANGAEA	doi:10.1594/PANGAEA.871465	https://doi.pangaea.de/10.1594/PANGAEA.871465	RUS
RUS_80601	Destructive sampling method	plot_2839	Biomass_plot_DB.tab	PANGAEA	doi:10.1594/PANGAEA.871465	https://doi.pangaea.de/10.1594/PANGAEA.871465	RUS
RUS_80601	Destructive sampling method	plot_2840	Biomass_plot_DB.tab	PANGAEA	doi:10.1594/PANGAEA.871465	https://doi.pangaea.de/10.1594/PANGAEA.871465	RUS
RUS_80601	Destructive sampling method	plot_2841	Biomass_plot_DB.tab	PANGAEA	doi:10.1594/PANGAEA.871465	https://doi.pangaea.de/10.1594/PANGAEA.871465	RUS
RUS_80601	Destructive sampling method	plot_2842	Biomass_plot_DB.tab	PANGAEA	doi:10.1594/PANGAEA.871465	https://doi.pangaea.de/10.1594/PANGAEA.871465	RUS
RUS_80601	Destructive sampling method	plot_2843	Biomass_plot_DB.tab	PANGAEA	doi:10.1594/PANGAEA.871465	https://doi.pangaea.de/10.1594/PANGAEA.871465	RUS
RUS_81114	Destructive sampling method	plot_2844	Biomass_plot_DB.tab	PANGAEA	doi:10.1594/PANGAEA.871465	https://doi.pangaea.de/10.1594/PANGAEA.871465	RUS
RUS_81114	Destructive sampling method	plot_2845	Biomass_plot_DB.tab	PANGAEA	doi:10.1594/PANGAEA.871465	https://doi.pangaea.de/10.1594/PANGAEA.871465	RUS
RUS_81114	Destructive sampling method	plot_2846	Biomass_plot_DB.tab	PANGAEA	doi:10.1594/PANGAEA.871465	https://doi.pangaea.de/10.1594/PANGAEA.871465	RUS
RUS_81114	Destructive sampling method	plot_2847	Biomass_plot_DB.tab	PANGAEA	doi:10.1594/PANGAEA.871465	https://doi.pangaea.de/10.1594/PANGAEA.871465	RUS
RUS_81114	Destructive sampling method	plot_2848	Biomass_plot_DB.tab	PANGAEA	doi:10.1594/PANGAEA.871465	https://doi.pangaea.de/10.1594/PANGAEA.871465	RUS
RUS_81114	Destructive sampling method	plot_2849	Biomass_plot_DB.tab	PANGAEA	doi:10.1594/PANGAEA.871465	https://doi.pangaea.de/10.1594/PANGAEA.871465	RUS
RUS_81114	Destructive sampling method	plot_2850	Biomass_plot_DB.tab	PANGAEA	doi:10.1594/PANGAEA.871465	https://doi.pangaea.de/10.1594/PANGAEA.871465	RUS
RUS_81114	Destructive sampling method	plot_2851	Biomass_plot_DB.tab	PANGAEA	doi:10.1594/PANGAEA.871465	https://doi.pangaea.de/10.1594/PANGAEA.871465	RUS
RUS_81114	Destructive sampling method	plot_2852	Biomass_plot_DB.tab	PANGAEA	doi:10.1594/PANGAEA.871465	https://doi.pangaea.de/10.1594/PANGAEA.871465	RUS
RUS_81114	Destructive sampling method	plot_2853	Biomass_plot_DB.tab	PANGAEA	doi:10.1594/PANGAEA.871465	https://doi.pangaea.de/10.1594/PANGAEA.871465	RUS
RUS_81114	Destructive sampling method	plot_2854	Biomass_plot_DB.tab	PANGAEA	doi:10.1594/PANGAEA.871465	https://doi.pangaea.de/10.1594/PANGAEA.871465	RUS
RUS_81114	Destructive sampling method	plot_2855	Biomass_plot_DB.tab	PANGAEA	doi:10.1594/PANGAEA.871465	https://doi.pangaea.de/10.1594/PANGAEA.871465	RUS
RUS_81114	Destructive sampling method	plot_2856	Biomass_plot_DB.tab	PANGAEA	doi:10.1594/PANGAEA.871465	https://doi.pangaea.de/10.1594/PANGAEA.871465	RUS
RUS_81114	Destructive sampling method	plot_2857	Biomass_plot_DB.tab	PANGAEA	doi:10.1594/PANGAEA.871465	https://doi.pangaea.de/10.1594/PANGAEA.871465	RUS
RUS_81114	Destructive sampling method	plot_2858	Biomass_plot_DB.tab	PANGAEA	doi:10.1594/PANGAEA.871465	https://doi.pangaea.de/10.1594/PANGAEA.871465	RUS
RUS_81114	Destructive sampling method	plot_2859	Biomass_plot_DB.tab	PANGAEA	doi:10.1594/PANGAEA.871465	https://doi.pangaea.de/10.1594/PANGAEA.871465	RUS
RUS_81114	Destructive sampling method	plot_2860	Biomass_plot_DB.tab	PANGAEA	doi:10.1594/PANGAEA.871465	https://doi.pangaea.de/10.1594/PANGAEA.871465	RUS
RUS_80809	Destructive sampling method	plot_2861	Biomass_plot_DB.tab	PANGAEA	doi:10.1594/PANGAEA.871465	https://doi.pangaea.de/10.1594/PANGAEA.871465	RUS
RUS_80809	Destructive sampling method	plot_2862	Biomass_plot_DB.tab	PANGAEA	doi:10.1594/PANGAEA.871465	https://doi.pangaea.de/10.1594/PANGAEA.871465	RUS
RUS_80809	Destructive sampling method	plot_2863	Biomass_plot_DB.tab	PANGAEA	doi:10.1594/PANGAEA.871465	https://doi.pangaea.de/10.1594/PANGAEA.871465	RUS
RUS_80809	Destructive sampling method	plot_2864	Biomass_plot_DB.tab	PANGAEA	doi:10.1594/PANGAEA.871465	https://doi.pangaea.de/10.1594/PANGAEA.871465	RUS
RUS_80809	Destructive sampling method	plot_2865	Biomass_plot_DB.tab	PANGAEA	doi:10.1594/PANGAEA.871465	https://doi.pangaea.de/10.1594/PANGAEA.871465	RUS
RUS_80809	Destructive sampling method	plot_2866	Biomass_plot_DB.tab	PANGAEA	doi:10.1594/PANGAEA.871465	https://doi.pangaea.de/10.1594/PANGAEA.871465	RUS
RUS_80809	Destructive sampling method	plot_2867	Biomass_plot_DB.tab	PANGAEA	doi:10.1594/PANGAEA.871465	https://doi.pangaea.de/10.1594/PANGAEA.871465	RUS
RUS_80809	Destructive sampling method	plot_2868	Biomass_plot_DB.tab	PANGAEA	doi:10.1594/PANGAEA.871465	https://doi.pangaea.de/10.1594/PANGAEA.871465	RUS
RUS_80809	Destructive sampling method	plot_2869	Biomass_plot_DB.tab	PANGAEA	doi:10.1594/PANGAEA.871465	https://doi.pangaea.de/10.1594/PANGAEA.871465	RUS
RUS_80809	Destructive sampling method	plot_2870	Biomass_plot_DB.tab	PANGAEA	doi:10.1594/PANGAEA.871465	https://doi.pangaea.de/10.1594/PANGAEA.871465	RUS
RUS_80809	Destructive sampling method	plot_2871	Biomass_plot_DB.tab	PANGAEA	doi:10.1594/PANGAEA.871465	https://doi.pangaea.de/10.1594/PANGAEA.871465	RUS
RUS_80809	Destructive sampling method	plot_2872	Biomass_plot_DB.tab	PANGAEA	doi:10.1594/PANGAEA.871465	https://doi.pangaea.de/10.1594/PANGAEA.871465	RUS
RUS_80809	Destructive sampling method	plot_2873	Biomass_plot_DB.tab	PANGAEA	doi:10.1594/PANGAEA.871465	https://doi.pangaea.de/10.1594/PANGAEA.871465	RUS
RUS_80809	Destructive sampling method	plot_2874	Biomass_plot_DB.tab	PANGAEA	doi:10.1594/PANGAEA.871465	https://doi.pangaea.de/10.1594/PANGAEA.871465	RUS
RUS_80809	Destructive sampling method	plot_2875	Biomass_plot_DB.tab	PANGAEA	doi:10.1594/PANGAEA.871465	https://doi.pangaea.de/10.1594/PANGAEA.871465	RUS
RUS_80809	Destructive sampling method	plot_2876	Biomass_plot_DB.tab	PANGAEA	doi:10.1594/PANGAEA.871465	https://doi.pangaea.de/10.1594/PANGAEA.871465	RUS
RUS_81111	Destructive sampling method	plot_2877	Biomass_plot_DB.tab	PANGAEA	doi:10.1594/PANGAEA.871465	https://doi.pangaea.de/10.1594/PANGAEA.871465	RUS
RUS_81111	Destructive sampling method	plot_2878	Biomass_plot_DB.tab	PANGAEA	doi:10.1594/PANGAEA.871465	https://doi.pangaea.de/10.1594/PANGAEA.871465	RUS
RUS_81111	Destructive sampling method	plot_2879	Biomass_plot_DB.tab	PANGAEA	doi:10.1594/PANGAEA.871465	https://doi.pangaea.de/10.1594/PANGAEA.871465	RUS
RUS_80601	Destructive sampling method	plot_2880	Biomass_plot_DB.tab	PANGAEA	doi:10.1594/PANGAEA.871465	https://doi.pangaea.de/10.1594/PANGAEA.871465	RUS
RUS_80601	Destructive sampling method	plot_2881	Biomass_plot_DB.tab	PANGAEA	doi:10.1594/PANGAEA.871465	https://doi.pangaea.de/10.1594/PANGAEA.871465	RUS
RUS_80601	Destructive sampling method	plot_2882	Biomass_plot_DB.tab	PANGAEA	doi:10.1594/PANGAEA.871465	https://doi.pangaea.de/10.1594/PANGAEA.871465	RUS
RUS_80601	Destructive sampling method	plot_2883	Biomass_plot_DB.tab	PANGAEA	doi:10.1594/PANGAEA.871465	https://doi.pangaea.de/10.1594/PANGAEA.871465	RUS
RUS_80601	Destructive sampling method	plot_2884	Biomass_plot_DB.tab	PANGAEA	doi:10.1594/PANGAEA.871465	https://doi.pangaea.de/10.1594/PANGAEA.871465	RUS
RUS_80601	Destructive sampling method	plot_2885	Biomass_plot_DB.tab	PANGAEA	doi:10.1594/PANGAEA.871465	https://doi.pangaea.de/10.1594/PANGAEA.871465	RUS
RUS_80601	Destructive sampling method	plot_2886	Biomass_plot_DB.tab	PANGAEA	doi:10.1594/PANGAEA.871465	https://doi.pangaea.de/10.1594/PANGAEA.871465	RUS
RUS_81103	Destructive sampling method	plot_2888	Biomass_plot_DB.tab	PANGAEA	doi:10.1594/PANGAEA.871465	https://doi.pangaea.de/10.1594/PANGAEA.871465	RUS
RUS_80601	Destructive sampling method	plot_2890	Biomass_plot_DB.tab	PANGAEA	doi:10.1594/PANGAEA.871465	https://doi.pangaea.de/10.1594/PANGAEA.871465	RUS
RUS_80601	Destructive sampling method	plot_2891	Biomass_plot_DB.tab	PANGAEA	doi:10.1594/PANGAEA.871465	https://doi.pangaea.de/10.1594/PANGAEA.871465	RUS
RUS_80601	Destructive sampling method	plot_2892	Biomass_plot_DB.tab	PANGAEA	doi:10.1594/PANGAEA.871465	https://doi.pangaea.de/10.1594/PANGAEA.871465	RUS
RUS_80601	Destructive sampling method	plot_2893	Biomass_plot_DB.tab	PANGAEA	doi:10.1594/PANGAEA.871465	https://doi.pangaea.de/10.1594/PANGAEA.871465	RUS
RUS_80601	Destructive sampling method	plot_2895	Biomass_plot_DB.tab	PANGAEA	doi:10.1594/PANGAEA.871465	https://doi.pangaea.de/10.1594/PANGAEA.871465	RUS
RUS_80601	Destructive sampling method	plot_2896	Biomass_plot_DB.tab	PANGAEA	doi:10.1594/PANGAEA.871465	https://doi.pangaea.de/10.1594/PANGAEA.871465	RUS
RUS_80601	Destructive sampling method	plot_2897	Biomass_plot_DB.tab	PANGAEA	doi:10.1594/PANGAEA.871465	https://doi.pangaea.de/10.1594/PANGAEA.871465	RUS
RUS_80601	Destructive sampling method	plot_2898	Biomass_plot_DB.tab	PANGAEA	doi:10.1594/PANGAEA.871465	https://doi.pangaea.de/10.1594/PANGAEA.871465	RUS
RUS_80601	Destructive sampling method	plot_2899	Biomass_plot_DB.tab	PANGAEA	doi:10.1594/PANGAEA.871465	https://doi.pangaea.de/10.1594/PANGAEA.871465	RUS
RUS_80601	Destructive sampling method	plot_2900	Biomass_plot_DB.tab	PANGAEA	doi:10.1594/PANGAEA.871465	https://doi.pangaea.de/10.1594/PANGAEA.871465	RUS
RUS_80601	Destructive sampling method	plot_2901	Biomass_plot_DB.tab	PANGAEA	doi:10.1594/PANGAEA.871465	https://doi.pangaea.de/10.1594/PANGAEA.871465	RUS
RUS_80601	Destructive sampling method	plot_2903	Biomass_plot_DB.tab	PANGAEA	doi:10.1594/PANGAEA.871465	https://doi.pangaea.de/10.1594/PANGAEA.871465	RUS
RUS_80601	Destructive sampling method	plot_2904	Biomass_plot_DB.tab	PANGAEA	doi:10.1594/PANGAEA.871465	https://doi.pangaea.de/10.1594/PANGAEA.871465	RUS
RUS_80601	Destructive sampling method	plot_2905	Biomass_plot_DB.tab	PANGAEA	doi:10.1594/PANGAEA.871465	https://doi.pangaea.de/10.1594/PANGAEA.871465	RUS
RUS_80601	Destructive sampling method	plot_2906	Biomass_plot_DB.tab	PANGAEA	doi:10.1594/PANGAEA.871465	https://doi.pangaea.de/10.1594/PANGAEA.871465	RUS
RUS_80601	Destructive sampling method	plot_2907	Biomass_plot_DB.tab	PANGAEA	doi:10.1594/PANGAEA.871465	https://doi.pangaea.de/10.1594/PANGAEA.871465	RUS
RUS_80601	Destructive sampling method	plot_2908	Biomass_plot_DB.tab	PANGAEA	doi:10.1594/PANGAEA.871465	https://doi.pangaea.de/10.1594/PANGAEA.871465	RUS
RUS_80605	Destructive sampling method	plot_2909	Biomass_plot_DB.tab	PANGAEA	doi:10.1594/PANGAEA.871465	https://doi.pangaea.de/10.1594/PANGAEA.871465	RUS
RUS_80605	Destructive sampling method	plot_2910	Biomass_plot_DB.tab	PANGAEA	doi:10.1594/PANGAEA.871465	https://doi.pangaea.de/10.1594/PANGAEA.871465	RUS
RUS_80605	Destructive sampling method	plot_2911	Biomass_plot_DB.tab	PANGAEA	doi:10.1594/PANGAEA.871465	https://doi.pangaea.de/10.1594/PANGAEA.871465	RUS
RUS_81103	Destructive sampling method	plot_2913	Biomass_plot_DB.tab	PANGAEA	doi:10.1594/PANGAEA.871465	https://doi.pangaea.de/10.1594/PANGAEA.871465	RUS
RUS_81103	Destructive sampling method	plot_2914	Biomass_plot_DB.tab	PANGAEA	doi:10.1594/PANGAEA.871465	https://doi.pangaea.de/10.1594/PANGAEA.871465	RUS
RUS_81103	Destructive sampling method	plot_2915	Biomass_plot_DB.tab	PANGAEA	doi:10.1594/PANGAEA.871465	https://doi.pangaea.de/10.1594/PANGAEA.871465	RUS
RUS_80606	Destructive sampling method	plot_2917	Biomass_plot_DB.tab	PANGAEA	doi:10.1594/PANGAEA.871465	https://doi.pangaea.de/10.1594/PANGAEA.871465	RUS
RUS_80606	Destructive sampling method	plot_2918	Biomass_plot_DB.tab	PANGAEA	doi:10.1594/PANGAEA.871465	https://doi.pangaea.de/10.1594/PANGAEA.871465	RUS
RUS_80606	Destructive sampling method	plot_2919	Biomass_plot_DB.tab	PANGAEA	doi:10.1594/PANGAEA.871465	https://doi.pangaea.de/10.1594/PANGAEA.871465	RUS
RUS_80606	Destructive sampling method	plot_2920	Biomass_plot_DB.tab	PANGAEA	doi:10.1594/PANGAEA.871465	https://doi.pangaea.de/10.1594/PANGAEA.871465	RUS
RUS_80606	Destructive sampling method	plot_2921	Biomass_plot_DB.tab	PANGAEA	doi:10.1594/PANGAEA.871465	https://doi.pangaea.de/10.1594/PANGAEA.871465	RUS
CHN_80813	Destructive sampling method	plot_2922	Biomass_plot_DB.tab	PANGAEA	doi:10.1594/PANGAEA.871465	https://doi.pangaea.de/10.1594/PANGAEA.871465	CHN
CHN_80813	Destructive sampling method	plot_2923	Biomass_plot_DB.tab	PANGAEA	doi:10.1594/PANGAEA.871465	https://doi.pangaea.de/10.1594/PANGAEA.871465	CHN
CHN_80813	Destructive sampling method	plot_2924	Biomass_plot_DB.tab	PANGAEA	doi:10.1594/PANGAEA.871465	https://doi.pangaea.de/10.1594/PANGAEA.871465	CHN
RUS_80601	Destructive sampling method	plot_2925	Biomass_plot_DB.tab	PANGAEA	doi:10.1594/PANGAEA.871465	https://doi.pangaea.de/10.1594/PANGAEA.871465	RUS
RUS_80601	Destructive sampling method	plot_2926	Biomass_plot_DB.tab	PANGAEA	doi:10.1594/PANGAEA.871465	https://doi.pangaea.de/10.1594/PANGAEA.871465	RUS
RUS_80601	Destructive sampling method	plot_2927	Biomass_plot_DB.tab	PANGAEA	doi:10.1594/PANGAEA.871465	https://doi.pangaea.de/10.1594/PANGAEA.871465	RUS
RUS_80601	Destructive sampling method	plot_2928	Biomass_plot_DB.tab	PANGAEA	doi:10.1594/PANGAEA.871465	https://doi.pangaea.de/10.1594/PANGAEA.871465	RUS
RUS_80601	Destructive sampling method	plot_2929	Biomass_plot_DB.tab	PANGAEA	doi:10.1594/PANGAEA.871465	https://doi.pangaea.de/10.1594/PANGAEA.871465	RUS
RUS_80601	Destructive sampling method	plot_2930	Biomass_plot_DB.tab	PANGAEA	doi:10.1594/PANGAEA.871465	https://doi.pangaea.de/10.1594/PANGAEA.871465	RUS
RUS_80601	Destructive sampling method	plot_2931	Biomass_plot_DB.tab	PANGAEA	doi:10.1594/PANGAEA.871465	https://doi.pangaea.de/10.1594/PANGAEA.871465	RUS
RUS_80601	Destructive sampling method	plot_2932	Biomass_plot_DB.tab	PANGAEA	doi:10.1594/PANGAEA.871465	https://doi.pangaea.de/10.1594/PANGAEA.871465	RUS
RUS_80609	Destructive sampling method	plot_2933	Biomass_plot_DB.tab	PANGAEA	doi:10.1594/PANGAEA.871465	https://doi.pangaea.de/10.1594/PANGAEA.871465	RUS
RUS_80609	Destructive sampling method	plot_2934	Biomass_plot_DB.tab	PANGAEA	doi:10.1594/PANGAEA.871465	https://doi.pangaea.de/10.1594/PANGAEA.871465	RUS
MGL_80609	Destructive sampling method	plot_2935	Biomass_plot_DB.tab	PANGAEA	doi:10.1594/PANGAEA.871465	https://doi.pangaea.de/10.1594/PANGAEA.871465	MGL
MGL_80609	Destructive sampling method	plot_2936	Biomass_plot_DB.tab	PANGAEA	doi:10.1594/PANGAEA.871465	https://doi.pangaea.de/10.1594/PANGAEA.871465	MGL
MGL_80609	Destructive sampling method	plot_2937	Biomass_plot_DB.tab	PANGAEA	doi:10.1594/PANGAEA.871465	https://doi.pangaea.de/10.1594/PANGAEA.871465	MGL
MGL_80609	Destructive sampling method	plot_2938	Biomass_plot_DB.tab	PANGAEA	doi:10.1594/PANGAEA.871465	https://doi.pangaea.de/10.1594/PANGAEA.871465	MGL
RUS_80519	Destructive sampling method	plot_2940	Biomass_plot_DB.tab	PANGAEA	doi:10.1594/PANGAEA.871465	https://doi.pangaea.de/10.1594/PANGAEA.871465	RUS
RUS_80519	Destructive sampling method	plot_2941	Biomass_plot_DB.tab	PANGAEA	doi:10.1594/PANGAEA.871465	https://doi.pangaea.de/10.1594/PANGAEA.871465	RUS
RUS_80519	Destructive sampling method	plot_2942	Biomass_plot_DB.tab	PANGAEA	doi:10.1594/PANGAEA.871465	https://doi.pangaea.de/10.1594/PANGAEA.871465	RUS
RUS_80519	Destructive sampling method	plot_2943	Biomass_plot_DB.tab	PANGAEA	doi:10.1594/PANGAEA.871465	https://doi.pangaea.de/10.1594/PANGAEA.871465	RUS
RUS_80519	Destructive sampling method	plot_2944	Biomass_plot_DB.tab	PANGAEA	doi:10.1594/PANGAEA.871465	https://doi.pangaea.de/10.1594/PANGAEA.871465	RUS
RUS_80519	Destructive sampling method	plot_2945	Biomass_plot_DB.tab	PANGAEA	doi:10.1594/PANGAEA.871465	https://doi.pangaea.de/10.1594/PANGAEA.871465	RUS
RUS_80519	Destructive sampling method	plot_2946	Biomass_plot_DB.tab	PANGAEA	doi:10.1594/PANGAEA.871465	https://doi.pangaea.de/10.1594/PANGAEA.871465	RUS
RUS_80817	Destructive sampling method	plot_2947	Biomass_plot_DB.tab	PANGAEA	doi:10.1594/PANGAEA.871465	https://doi.pangaea.de/10.1594/PANGAEA.871465	RUS
RUS_80817	Destructive sampling method	plot_2948	Biomass_plot_DB.tab	PANGAEA	doi:10.1594/PANGAEA.871465	https://doi.pangaea.de/10.1594/PANGAEA.871465	RUS
RUS_80817	Destructive sampling method	plot_2949	Biomass_plot_DB.tab	PANGAEA	doi:10.1594/PANGAEA.871465	https://doi.pangaea.de/10.1594/PANGAEA.871465	RUS
RUS_80817	Destructive sampling method	plot_2950	Biomass_plot_DB.tab	PANGAEA	doi:10.1594/PANGAEA.871465	https://doi.pangaea.de/10.1594/PANGAEA.871465	RUS
RUS_80817	Destructive sampling method	plot_2951	Biomass_plot_DB.tab	PANGAEA	doi:10.1594/PANGAEA.871465	https://doi.pangaea.de/10.1594/PANGAEA.871465	RUS
RUS_80817	Destructive sampling method	plot_2952	Biomass_plot_DB.tab	PANGAEA	doi:10.1594/PANGAEA.871465	https://doi.pangaea.de/10.1594/PANGAEA.871465	RUS
RUS_80817	Destructive sampling method	plot_2953	Biomass_plot_DB.tab	PANGAEA	doi:10.1594/PANGAEA.871465	https://doi.pangaea.de/10.1594/PANGAEA.871465	RUS
RUS_80817	Destructive sampling method	plot_2954	Biomass_plot_DB.tab	PANGAEA	doi:10.1594/PANGAEA.871465	https://doi.pangaea.de/10.1594/PANGAEA.871465	RUS
RUS_80817	Destructive sampling method	plot_2955	Biomass_plot_DB.tab	PANGAEA	doi:10.1594/PANGAEA.871465	https://doi.pangaea.de/10.1594/PANGAEA.871465	RUS
RUS_80817	Destructive sampling method	plot_2956	Biomass_plot_DB.tab	PANGAEA	doi:10.1594/PANGAEA.871465	https://doi.pangaea.de/10.1594/PANGAEA.871465	RUS
RUS_80817	Destructive sampling method	plot_2957	Biomass_plot_DB.tab	PANGAEA	doi:10.1594/PANGAEA.871465	https://doi.pangaea.de/10.1594/PANGAEA.871465	RUS
RUS_80817	Destructive sampling method	plot_2958	Biomass_plot_DB.tab	PANGAEA	doi:10.1594/PANGAEA.871465	https://doi.pangaea.de/10.1594/PANGAEA.871465	RUS
RUS_80817	Destructive sampling method	plot_2959	Biomass_plot_DB.tab	PANGAEA	doi:10.1594/PANGAEA.871465	https://doi.pangaea.de/10.1594/PANGAEA.871465	RUS
RUS_80817	Destructive sampling method	plot_2960	Biomass_plot_DB.tab	PANGAEA	doi:10.1594/PANGAEA.871465	https://doi.pangaea.de/10.1594/PANGAEA.871465	RUS
RUS_80817	Destructive sampling method	plot_2961	Biomass_plot_DB.tab	PANGAEA	doi:10.1594/PANGAEA.871465	https://doi.pangaea.de/10.1594/PANGAEA.871465	RUS
RUS_80817	Destructive sampling method	plot_2962	Biomass_plot_DB.tab	PANGAEA	doi:10.1594/PANGAEA.871465	https://doi.pangaea.de/10.1594/PANGAEA.871465	RUS
RUS_80817	Destructive sampling method	plot_2963	Biomass_plot_DB.tab	PANGAEA	doi:10.1594/PANGAEA.871465	https://doi.pangaea.de/10.1594/PANGAEA.871465	RUS
RUS_80817	Destructive sampling method	plot_2964	Biomass_plot_DB.tab	PANGAEA	doi:10.1594/PANGAEA.871465	https://doi.pangaea.de/10.1594/PANGAEA.871465	RUS
RUS_80817	Destructive sampling method	plot_2965	Biomass_plot_DB.tab	PANGAEA	doi:10.1594/PANGAEA.871465	https://doi.pangaea.de/10.1594/PANGAEA.871465	RUS
RUS_80817	Destructive sampling method	plot_2966	Biomass_plot_DB.tab	PANGAEA	doi:10.1594/PANGAEA.871465	https://doi.pangaea.de/10.1594/PANGAEA.871465	RUS
RUS_80817	Destructive sampling method	plot_2967	Biomass_plot_DB.tab	PANGAEA	doi:10.1594/PANGAEA.871465	https://doi.pangaea.de/10.1594/PANGAEA.871465	RUS
RUS_80817	Destructive sampling method	plot_2968	Biomass_plot_DB.tab	PANGAEA	doi:10.1594/PANGAEA.871465	https://doi.pangaea.de/10.1594/PANGAEA.871465	RUS
RUS_80817	Destructive sampling method	plot_2969	Biomass_plot_DB.tab	PANGAEA	doi:10.1594/PANGAEA.871465	https://doi.pangaea.de/10.1594/PANGAEA.871465	RUS
RUS_80817	Destructive sampling method	plot_2970	Biomass_plot_DB.tab	PANGAEA	doi:10.1594/PANGAEA.871465	https://doi.pangaea.de/10.1594/PANGAEA.871465	RUS
RUS_80817	Destructive sampling method	plot_2971	Biomass_plot_DB.tab	PANGAEA	doi:10.1594/PANGAEA.871465	https://doi.pangaea.de/10.1594/PANGAEA.871465	RUS
RUS_80817	Destructive sampling method	plot_2972	Biomass_plot_DB.tab	PANGAEA	doi:10.1594/PANGAEA.871465	https://doi.pangaea.de/10.1594/PANGAEA.871465	RUS
RUS_80817	Destructive sampling method	plot_2973	Biomass_plot_DB.tab	PANGAEA	doi:10.1594/PANGAEA.871465	https://doi.pangaea.de/10.1594/PANGAEA.871465	RUS
RUS_80817	Destructive sampling method	plot_2974	Biomass_plot_DB.tab	PANGAEA	doi:10.1594/PANGAEA.871465	https://doi.pangaea.de/10.1594/PANGAEA.871465	RUS
RUS_80817	Destructive sampling method	plot_2975	Biomass_plot_DB.tab	PANGAEA	doi:10.1594/PANGAEA.871465	https://doi.pangaea.de/10.1594/PANGAEA.871465	RUS
RUS_80817	Destructive sampling method	plot_2976	Biomass_plot_DB.tab	PANGAEA	doi:10.1594/PANGAEA.871465	https://doi.pangaea.de/10.1594/PANGAEA.871465	RUS
RUS_80817	Destructive sampling method	plot_2977	Biomass_plot_DB.tab	PANGAEA	doi:10.1594/PANGAEA.871465	https://doi.pangaea.de/10.1594/PANGAEA.871465	RUS
RUS_80817	Destructive sampling method	plot_2978	Biomass_plot_DB.tab	PANGAEA	doi:10.1594/PANGAEA.871465	https://doi.pangaea.de/10.1594/PANGAEA.871465	RUS
RUS_80817	Destructive sampling method	plot_2979	Biomass_plot_DB.tab	PANGAEA	doi:10.1594/PANGAEA.871465	https://doi.pangaea.de/10.1594/PANGAEA.871465	RUS
RUS_80817	Destructive sampling method	plot_2980	Biomass_plot_DB.tab	PANGAEA	doi:10.1594/PANGAEA.871465	https://doi.pangaea.de/10.1594/PANGAEA.871465	RUS
RUS_80817	Destructive sampling method	plot_2981	Biomass_plot_DB.tab	PANGAEA	doi:10.1594/PANGAEA.871465	https://doi.pangaea.de/10.1594/PANGAEA.871465	RUS
RUS_80817	Destructive sampling method	plot_2982	Biomass_plot_DB.tab	PANGAEA	doi:10.1594/PANGAEA.871465	https://doi.pangaea.de/10.1594/PANGAEA.871465	RUS
RUS_80817	Destructive sampling method	plot_2983	Biomass_plot_DB.tab	PANGAEA	doi:10.1594/PANGAEA.871465	https://doi.pangaea.de/10.1594/PANGAEA.871465	RUS
RUS_80817	Destructive sampling method	plot_2984	Biomass_plot_DB.tab	PANGAEA	doi:10.1594/PANGAEA.871465	https://doi.pangaea.de/10.1594/PANGAEA.871465	RUS
RUS_80817	Destructive sampling method	plot_2985	Biomass_plot_DB.tab	PANGAEA	doi:10.1594/PANGAEA.871465	https://doi.pangaea.de/10.1594/PANGAEA.871465	RUS
RUS_80817	Destructive sampling method	plot_2986	Biomass_plot_DB.tab	PANGAEA	doi:10.1594/PANGAEA.871465	https://doi.pangaea.de/10.1594/PANGAEA.871465	RUS
RUS_80817	Destructive sampling method	plot_2987	Biomass_plot_DB.tab	PANGAEA	doi:10.1594/PANGAEA.871465	https://doi.pangaea.de/10.1594/PANGAEA.871465	RUS
RUS_80817	Destructive sampling method	plot_2988	Biomass_plot_DB.tab	PANGAEA	doi:10.1594/PANGAEA.871465	https://doi.pangaea.de/10.1594/PANGAEA.871465	RUS
RUS_80817	Destructive sampling method	plot_2989	Biomass_plot_DB.tab	PANGAEA	doi:10.1594/PANGAEA.871465	https://doi.pangaea.de/10.1594/PANGAEA.871465	RUS
RUS_80817	Destructive sampling method	plot_2990	Biomass_plot_DB.tab	PANGAEA	doi:10.1594/PANGAEA.871465	https://doi.pangaea.de/10.1594/PANGAEA.871465	RUS
RUS_80817	Destructive sampling method	plot_2991	Biomass_plot_DB.tab	PANGAEA	doi:10.1594/PANGAEA.871465	https://doi.pangaea.de/10.1594/PANGAEA.871465	RUS
RUS_80817	Destructive sampling method	plot_2992	Biomass_plot_DB.tab	PANGAEA	doi:10.1594/PANGAEA.871465	https://doi.pangaea.de/10.1594/PANGAEA.871465	RUS
RUS_80817	Destructive sampling method	plot_2993	Biomass_plot_DB.tab	PANGAEA	doi:10.1594/PANGAEA.871465	https://doi.pangaea.de/10.1594/PANGAEA.871465	RUS
RUS_80817	Destructive sampling method	plot_2994	Biomass_plot_DB.tab	PANGAEA	doi:10.1594/PANGAEA.871465	https://doi.pangaea.de/10.1594/PANGAEA.871465	RUS
MGL_81007	Destructive sampling method	plot_2995	Biomass_plot_DB.tab	PANGAEA	doi:10.1594/PANGAEA.871465	https://doi.pangaea.de/10.1594/PANGAEA.871465	MGL
MGL_81007	Destructive sampling method	plot_2996	Biomass_plot_DB.tab	PANGAEA	doi:10.1594/PANGAEA.871465	https://doi.pangaea.de/10.1594/PANGAEA.871465	MGL
MGL_81007	Destructive sampling method	plot_2997	Biomass_plot_DB.tab	PANGAEA	doi:10.1594/PANGAEA.871465	https://doi.pangaea.de/10.1594/PANGAEA.871465	MGL
RUS_81108	Destructive sampling method	plot_3001	Biomass_plot_DB.tab	PANGAEA	doi:10.1594/PANGAEA.871465	https://doi.pangaea.de/10.1594/PANGAEA.871465	RUS
RUS_81108	Destructive sampling method	plot_3002	Biomass_plot_DB.tab	PANGAEA	doi:10.1594/PANGAEA.871465	https://doi.pangaea.de/10.1594/PANGAEA.871465	RUS
RUS_80611	Destructive sampling method	plot_3005	Biomass_plot_DB.tab	PANGAEA	doi:10.1594/PANGAEA.871465	https://doi.pangaea.de/10.1594/PANGAEA.871465	RUS
RUS_80611	Destructive sampling method	plot_3006	Biomass_plot_DB.tab	PANGAEA	doi:10.1594/PANGAEA.871465	https://doi.pangaea.de/10.1594/PANGAEA.871465	RUS
RUS_80611	Destructive sampling method	plot_3007	Biomass_plot_DB.tab	PANGAEA	doi:10.1594/PANGAEA.871465	https://doi.pangaea.de/10.1594/PANGAEA.871465	RUS
RUS_80611	Destructive sampling method	plot_3008	Biomass_plot_DB.tab	PANGAEA	doi:10.1594/PANGAEA.871465	https://doi.pangaea.de/10.1594/PANGAEA.871465	RUS
RUS_80611	Destructive sampling method	plot_3009	Biomass_plot_DB.tab	PANGAEA	doi:10.1594/PANGAEA.871465	https://doi.pangaea.de/10.1594/PANGAEA.871465	RUS
RUS_80611	Destructive sampling method	plot_3010	Biomass_plot_DB.tab	PANGAEA	doi:10.1594/PANGAEA.871465	https://doi.pangaea.de/10.1594/PANGAEA.871465	RUS
RUS_80611	Destructive sampling method	plot_3011	Biomass_plot_DB.tab	PANGAEA	doi:10.1594/PANGAEA.871465	https://doi.pangaea.de/10.1594/PANGAEA.871465	RUS
RUS_80611	Destructive sampling method	plot_3012	Biomass_plot_DB.tab	PANGAEA	doi:10.1594/PANGAEA.871465	https://doi.pangaea.de/10.1594/PANGAEA.871465	RUS
RUS_80611	Destructive sampling method	plot_3013	Biomass_plot_DB.tab	PANGAEA	doi:10.1594/PANGAEA.871465	https://doi.pangaea.de/10.1594/PANGAEA.871465	RUS
RUS_80611	Destructive sampling method	plot_3014	Biomass_plot_DB.tab	PANGAEA	doi:10.1594/PANGAEA.871465	https://doi.pangaea.de/10.1594/PANGAEA.871465	RUS
RUS_80611	Destructive sampling method	plot_3015	Biomass_plot_DB.tab	PANGAEA	doi:10.1594/PANGAEA.871465	https://doi.pangaea.de/10.1594/PANGAEA.871465	RUS
RUS_80611	Destructive sampling method	plot_3016	Biomass_plot_DB.tab	PANGAEA	doi:10.1594/PANGAEA.871465	https://doi.pangaea.de/10.1594/PANGAEA.871465	RUS
RUS_80611	Destructive sampling method	plot_3017	Biomass_plot_DB.tab	PANGAEA	doi:10.1594/PANGAEA.871465	https://doi.pangaea.de/10.1594/PANGAEA.871465	RUS
RUS_80436	Destructive sampling method	plot_3018	Biomass_plot_DB.tab	PANGAEA	doi:10.1594/PANGAEA.871465	https://doi.pangaea.de/10.1594/PANGAEA.871465	RUS
RUS_80436	Destructive sampling method	plot_3019	Biomass_plot_DB.tab	PANGAEA	doi:10.1594/PANGAEA.871465	https://doi.pangaea.de/10.1594/PANGAEA.871465	RUS
RUS_80436	Destructive sampling method	plot_3021	Biomass_plot_DB.tab	PANGAEA	doi:10.1594/PANGAEA.871465	https://doi.pangaea.de/10.1594/PANGAEA.871465	RUS
RUS_80436	Destructive sampling method	plot_3022	Biomass_plot_DB.tab	PANGAEA	doi:10.1594/PANGAEA.871465	https://doi.pangaea.de/10.1594/PANGAEA.871465	RUS
RUS_80436	Destructive sampling method	plot_3023	Biomass_plot_DB.tab	PANGAEA	doi:10.1594/PANGAEA.871465	https://doi.pangaea.de/10.1594/PANGAEA.871465	RUS
RUS_80436	Destructive sampling method	plot_3024	Biomass_plot_DB.tab	PANGAEA	doi:10.1594/PANGAEA.871465	https://doi.pangaea.de/10.1594/PANGAEA.871465	RUS
RUS_80436	Destructive sampling method	plot_3025	Biomass_plot_DB.tab	PANGAEA	doi:10.1594/PANGAEA.871465	https://doi.pangaea.de/10.1594/PANGAEA.871465	RUS
RUS_80436	Destructive sampling method	plot_3026	Biomass_plot_DB.tab	PANGAEA	doi:10.1594/PANGAEA.871465	https://doi.pangaea.de/10.1594/PANGAEA.871465	RUS
RUS_80436	Destructive sampling method	plot_3027	Biomass_plot_DB.tab	PANGAEA	doi:10.1594/PANGAEA.871465	https://doi.pangaea.de/10.1594/PANGAEA.871465	RUS
RUS_80436	Destructive sampling method	plot_3028	Biomass_plot_DB.tab	PANGAEA	doi:10.1594/PANGAEA.871465	https://doi.pangaea.de/10.1594/PANGAEA.871465	RUS
RUS_80436	Destructive sampling method	plot_3029	Biomass_plot_DB.tab	PANGAEA	doi:10.1594/PANGAEA.871465	https://doi.pangaea.de/10.1594/PANGAEA.871465	RUS
RUS_80436	Destructive sampling method	plot_3030	Biomass_plot_DB.tab	PANGAEA	doi:10.1594/PANGAEA.871465	https://doi.pangaea.de/10.1594/PANGAEA.871465	RUS
RUS_80436	Destructive sampling method	plot_3031	Biomass_plot_DB.tab	PANGAEA	doi:10.1594/PANGAEA.871465	https://doi.pangaea.de/10.1594/PANGAEA.871465	RUS
RUS_80610	Destructive sampling method	plot_3032	Biomass_plot_DB.tab	PANGAEA	doi:10.1594/PANGAEA.871465	https://doi.pangaea.de/10.1594/PANGAEA.871465	RUS
RUS_80610	Destructive sampling method	plot_3033	Biomass_plot_DB.tab	PANGAEA	doi:10.1594/PANGAEA.871465	https://doi.pangaea.de/10.1594/PANGAEA.871465	RUS
RUS_80610	Destructive sampling method	plot_3034	Biomass_plot_DB.tab	PANGAEA	doi:10.1594/PANGAEA.871465	https://doi.pangaea.de/10.1594/PANGAEA.871465	RUS
RUS_80610	Destructive sampling method	plot_3035	Biomass_plot_DB.tab	PANGAEA	doi:10.1594/PANGAEA.871465	https://doi.pangaea.de/10.1594/PANGAEA.871465	RUS
RUS_80610	Destructive sampling method	plot_3036	Biomass_plot_DB.tab	PANGAEA	doi:10.1594/PANGAEA.871465	https://doi.pangaea.de/10.1594/PANGAEA.871465	RUS
RUS_80611	Destructive sampling method	plot_3041	Biomass_plot_DB.tab	PANGAEA	doi:10.1594/PANGAEA.871465	https://doi.pangaea.de/10.1594/PANGAEA.871465	RUS
RUS_80601	Destructive sampling method	plot_3042	Biomass_plot_DB.tab	PANGAEA	doi:10.1594/PANGAEA.871465	https://doi.pangaea.de/10.1594/PANGAEA.871465	RUS
RUS_80601	Destructive sampling method	plot_3043	Biomass_plot_DB.tab	PANGAEA	doi:10.1594/PANGAEA.871465	https://doi.pangaea.de/10.1594/PANGAEA.871465	RUS
RUS_80601	Destructive sampling method	plot_3044	Biomass_plot_DB.tab	PANGAEA	doi:10.1594/PANGAEA.871465	https://doi.pangaea.de/10.1594/PANGAEA.871465	RUS
RUS_80907	Destructive sampling method	plot_3045	Biomass_plot_DB.tab	PANGAEA	doi:10.1594/PANGAEA.871465	https://doi.pangaea.de/10.1594/PANGAEA.871465	RUS
RUS_80609	Destructive sampling method	plot_3047	Biomass_plot_DB.tab	PANGAEA	doi:10.1594/PANGAEA.871465	https://doi.pangaea.de/10.1594/PANGAEA.871465	RUS
RUS_80609	Destructive sampling method	plot_3048	Biomass_plot_DB.tab	PANGAEA	doi:10.1594/PANGAEA.871465	https://doi.pangaea.de/10.1594/PANGAEA.871465	RUS
RUS_80609	Destructive sampling method	plot_3049	Biomass_plot_DB.tab	PANGAEA	doi:10.1594/PANGAEA.871465	https://doi.pangaea.de/10.1594/PANGAEA.871465	RUS
RUS_80817	Destructive sampling method	plot_3050	Biomass_plot_DB.tab	PANGAEA	doi:10.1594/PANGAEA.871465	https://doi.pangaea.de/10.1594/PANGAEA.871465	RUS
RUS_80519	Destructive sampling method	plot_3052	Biomass_plot_DB.tab	PANGAEA	doi:10.1594/PANGAEA.871465	https://doi.pangaea.de/10.1594/PANGAEA.871465	RUS
RUS_80519	Destructive sampling method	plot_3053	Biomass_plot_DB.tab	PANGAEA	doi:10.1594/PANGAEA.871465	https://doi.pangaea.de/10.1594/PANGAEA.871465	RUS
RUS_80519	Destructive sampling method	plot_3054	Biomass_plot_DB.tab	PANGAEA	doi:10.1594/PANGAEA.871465	https://doi.pangaea.de/10.1594/PANGAEA.871465	RUS
RUS_80519	Destructive sampling method	plot_3055	Biomass_plot_DB.tab	PANGAEA	doi:10.1594/PANGAEA.871465	https://doi.pangaea.de/10.1594/PANGAEA.871465	RUS
RUS_80519	Destructive sampling method	plot_3057	Biomass_plot_DB.tab	PANGAEA	doi:10.1594/PANGAEA.871465	https://doi.pangaea.de/10.1594/PANGAEA.871465	RUS
RUS_80519	Destructive sampling method	plot_3059	Biomass_plot_DB.tab	PANGAEA	doi:10.1594/PANGAEA.871465	https://doi.pangaea.de/10.1594/PANGAEA.871465	RUS
RUS_80519	Destructive sampling method	plot_3060	Biomass_plot_DB.tab	PANGAEA	doi:10.1594/PANGAEA.871465	https://doi.pangaea.de/10.1594/PANGAEA.871465	RUS
KAZ_80818	Destructive sampling method	plot_3061	Biomass_plot_DB.tab	PANGAEA	doi:10.1594/PANGAEA.871465	https://doi.pangaea.de/10.1594/PANGAEA.871465	KAZ
KAZ_80818	Destructive sampling method	plot_3062	Biomass_plot_DB.tab	PANGAEA	doi:10.1594/PANGAEA.871465	https://doi.pangaea.de/10.1594/PANGAEA.871465	KAZ
KAZ_80818	Destructive sampling method	plot_3063	Biomass_plot_DB.tab	PANGAEA	doi:10.1594/PANGAEA.871465	https://doi.pangaea.de/10.1594/PANGAEA.871465	KAZ
KAZ_80818	Destructive sampling method	plot_3064	Biomass_plot_DB.tab	PANGAEA	doi:10.1594/PANGAEA.871465	https://doi.pangaea.de/10.1594/PANGAEA.871465	KAZ
KAZ_80818	Destructive sampling method	plot_3065	Biomass_plot_DB.tab	PANGAEA	doi:10.1594/PANGAEA.871465	https://doi.pangaea.de/10.1594/PANGAEA.871465	KAZ
KAZ_80818	Destructive sampling method	plot_3066	Biomass_plot_DB.tab	PANGAEA	doi:10.1594/PANGAEA.871465	https://doi.pangaea.de/10.1594/PANGAEA.871465	KAZ
KAZ_80818	Destructive sampling method	plot_3067	Biomass_plot_DB.tab	PANGAEA	doi:10.1594/PANGAEA.871465	https://doi.pangaea.de/10.1594/PANGAEA.871465	KAZ
KAZ_80818	Destructive sampling method	plot_3068	Biomass_plot_DB.tab	PANGAEA	doi:10.1594/PANGAEA.871465	https://doi.pangaea.de/10.1594/PANGAEA.871465	KAZ
KAZ_80818	Destructive sampling method	plot_3069	Biomass_plot_DB.tab	PANGAEA	doi:10.1594/PANGAEA.871465	https://doi.pangaea.de/10.1594/PANGAEA.871465	KAZ
KAZ_80818	Destructive sampling method	plot_3070	Biomass_plot_DB.tab	PANGAEA	doi:10.1594/PANGAEA.871465	https://doi.pangaea.de/10.1594/PANGAEA.871465	KAZ
KAZ_80818	Destructive sampling method	plot_3071	Biomass_plot_DB.tab	PANGAEA	doi:10.1594/PANGAEA.871465	https://doi.pangaea.de/10.1594/PANGAEA.871465	KAZ
KAZ_80818	Destructive sampling method	plot_3072	Biomass_plot_DB.tab	PANGAEA	doi:10.1594/PANGAEA.871465	https://doi.pangaea.de/10.1594/PANGAEA.871465	KAZ
KAZ_80818	Destructive sampling method	plot_3073	Biomass_plot_DB.tab	PANGAEA	doi:10.1594/PANGAEA.871465	https://doi.pangaea.de/10.1594/PANGAEA.871465	KAZ
KAZ_80818	Destructive sampling method	plot_3074	Biomass_plot_DB.tab	PANGAEA	doi:10.1594/PANGAEA.871465	https://doi.pangaea.de/10.1594/PANGAEA.871465	KAZ
KAZ_80818	Destructive sampling method	plot_3075	Biomass_plot_DB.tab	PANGAEA	doi:10.1594/PANGAEA.871465	https://doi.pangaea.de/10.1594/PANGAEA.871465	KAZ
KAZ_80818	Destructive sampling method	plot_3076	Biomass_plot_DB.tab	PANGAEA	doi:10.1594/PANGAEA.871465	https://doi.pangaea.de/10.1594/PANGAEA.871465	KAZ
KAZ_80818	Destructive sampling method	plot_3077	Biomass_plot_DB.tab	PANGAEA	doi:10.1594/PANGAEA.871465	https://doi.pangaea.de/10.1594/PANGAEA.871465	KAZ
KAZ_80818	Destructive sampling method	plot_3078	Biomass_plot_DB.tab	PANGAEA	doi:10.1594/PANGAEA.871465	https://doi.pangaea.de/10.1594/PANGAEA.871465	KAZ
KAZ_80818	Destructive sampling method	plot_3079	Biomass_plot_DB.tab	PANGAEA	doi:10.1594/PANGAEA.871465	https://doi.pangaea.de/10.1594/PANGAEA.871465	KAZ
KAZ_80818	Destructive sampling method	plot_3080	Biomass_plot_DB.tab	PANGAEA	doi:10.1594/PANGAEA.871465	https://doi.pangaea.de/10.1594/PANGAEA.871465	KAZ
RUS_80419	Destructive sampling method	plot_3081	Biomass_plot_DB.tab	PANGAEA	doi:10.1594/PANGAEA.871465	https://doi.pangaea.de/10.1594/PANGAEA.871465	RUS
RUS_80610	Destructive sampling method	plot_3082	Biomass_plot_DB.tab	PANGAEA	doi:10.1594/PANGAEA.871465	https://doi.pangaea.de/10.1594/PANGAEA.871465	RUS
RUS_80610	Destructive sampling method	plot_3083	Biomass_plot_DB.tab	PANGAEA	doi:10.1594/PANGAEA.871465	https://doi.pangaea.de/10.1594/PANGAEA.871465	RUS
RUS_80610	Destructive sampling method	plot_3085	Biomass_plot_DB.tab	PANGAEA	doi:10.1594/PANGAEA.871465	https://doi.pangaea.de/10.1594/PANGAEA.871465	RUS
RUS_80611	Destructive sampling method	plot_3087	Biomass_plot_DB.tab	PANGAEA	doi:10.1594/PANGAEA.871465	https://doi.pangaea.de/10.1594/PANGAEA.871465	RUS
RUS_80611	Destructive sampling method	plot_3088	Biomass_plot_DB.tab	PANGAEA	doi:10.1594/PANGAEA.871465	https://doi.pangaea.de/10.1594/PANGAEA.871465	RUS
RUS_80601	Destructive sampling method	plot_3090	Biomass_plot_DB.tab	PANGAEA	doi:10.1594/PANGAEA.871465	https://doi.pangaea.de/10.1594/PANGAEA.871465	RUS
RUS_80601	Destructive sampling method	plot_3091	Biomass_plot_DB.tab	PANGAEA	doi:10.1594/PANGAEA.871465	https://doi.pangaea.de/10.1594/PANGAEA.871465	RUS
RUS_80601	Destructive sampling method	plot_3092	Biomass_plot_DB.tab	PANGAEA	doi:10.1594/PANGAEA.871465	https://doi.pangaea.de/10.1594/PANGAEA.871465	RUS
RUS_80601	Destructive sampling method	plot_3093	Biomass_plot_DB.tab	PANGAEA	doi:10.1594/PANGAEA.871465	https://doi.pangaea.de/10.1594/PANGAEA.871465	RUS
RUS_80606	Destructive sampling method	plot_3094	Biomass_plot_DB.tab	PANGAEA	doi:10.1594/PANGAEA.871465	https://doi.pangaea.de/10.1594/PANGAEA.871465	RUS
RUS_80606	Destructive sampling method	plot_3095	Biomass_plot_DB.tab	PANGAEA	doi:10.1594/PANGAEA.871465	https://doi.pangaea.de/10.1594/PANGAEA.871465	RUS
RUS_80443	Destructive sampling method	plot_3096	Biomass_plot_DB.tab	PANGAEA	doi:10.1594/PANGAEA.871465	https://doi.pangaea.de/10.1594/PANGAEA.871465	RUS
RUS_80443	Destructive sampling method	plot_3097	Biomass_plot_DB.tab	PANGAEA	doi:10.1594/PANGAEA.871465	https://doi.pangaea.de/10.1594/PANGAEA.871465	RUS
RUS_80443	Destructive sampling method	plot_3098	Biomass_plot_DB.tab	PANGAEA	doi:10.1594/PANGAEA.871465	https://doi.pangaea.de/10.1594/PANGAEA.871465	RUS
RUS_80443	Destructive sampling method	plot_3099	Biomass_plot_DB.tab	PANGAEA	doi:10.1594/PANGAEA.871465	https://doi.pangaea.de/10.1594/PANGAEA.871465	RUS
RUS_80443	Destructive sampling method	plot_3100	Biomass_plot_DB.tab	PANGAEA	doi:10.1594/PANGAEA.871465	https://doi.pangaea.de/10.1594/PANGAEA.871465	RUS
RUS_80609	Destructive sampling method	plot_3101	Biomass_plot_DB.tab	PANGAEA	doi:10.1594/PANGAEA.871465	https://doi.pangaea.de/10.1594/PANGAEA.871465	RUS
RUS_80609	Destructive sampling method	plot_3102	Biomass_plot_DB.tab	PANGAEA	doi:10.1594/PANGAEA.871465	https://doi.pangaea.de/10.1594/PANGAEA.871465	RUS
RUS_80609	Destructive sampling method	plot_3103	Biomass_plot_DB.tab	PANGAEA	doi:10.1594/PANGAEA.871465	https://doi.pangaea.de/10.1594/PANGAEA.871465	RUS
RUS_80609	Destructive sampling method	plot_3104	Biomass_plot_DB.tab	PANGAEA	doi:10.1594/PANGAEA.871465	https://doi.pangaea.de/10.1594/PANGAEA.871465	RUS
RUS_80609	Destructive sampling method	plot_3105	Biomass_plot_DB.tab	PANGAEA	doi:10.1594/PANGAEA.871465	https://doi.pangaea.de/10.1594/PANGAEA.871465	RUS
[truncated: 8,352 more rows]
