# Supplementary material for: A dataset of forest biomass structure for Eurasia
Source: Sci Data. 2017 May 16;4:170070. doi: 10.1038/sdata.2017.70 (PMC5433390; doi:10.1038/sdata.2017.70)
Supplement: Supplementary file 1 [file sdata201770-isa1.zip › a_tree_Schepaschenko.txt]

Sample Name	Protocol REF	Assay Name	Raw Data File	Comment[Data Repository]	Comment[Data Record Accession]	Comment[Data Record URI]	Factor Value[geographic location]
GBR_80421	Destructive sampling method	tree_1	Biomass_tree_DB.tab	PANGAEA	doi:10.1594/PANGAEA.871491	https://doi.pangaea.de/10.1594/PANGAEA.871491	GBR
GBR_80421	Destructive sampling method	tree_2	Biomass_tree_DB.tab	PANGAEA	doi:10.1594/PANGAEA.871491	https://doi.pangaea.de/10.1594/PANGAEA.871491	GBR
SWZ_80501	Destructive sampling method	tree_3	Biomass_tree_DB.tab	PANGAEA	doi:10.1594/PANGAEA.871491	https://doi.pangaea.de/10.1594/PANGAEA.871491	SWZ
SWZ_80501	Destructive sampling method	tree_4	Biomass_tree_DB.tab	PANGAEA	doi:10.1594/PANGAEA.871491	https://doi.pangaea.de/10.1594/PANGAEA.871491	SWZ
SWZ_80501	Destructive sampling method	tree_5	Biomass_tree_DB.tab	PANGAEA	doi:10.1594/PANGAEA.871491	https://doi.pangaea.de/10.1594/PANGAEA.871491	SWZ
SWZ_80501	Destructive sampling method	tree_6	Biomass_tree_DB.tab	PANGAEA	doi:10.1594/PANGAEA.871491	https://doi.pangaea.de/10.1594/PANGAEA.871491	SWZ
SWZ_80501	Destructive sampling method	tree_7	Biomass_tree_DB.tab	PANGAEA	doi:10.1594/PANGAEA.871491	https://doi.pangaea.de/10.1594/PANGAEA.871491	SWZ
SWZ_80501	Destructive sampling method	tree_8	Biomass_tree_DB.tab	PANGAEA	doi:10.1594/PANGAEA.871491	https://doi.pangaea.de/10.1594/PANGAEA.871491	SWZ
SWZ_80501	Destructive sampling method	tree_9	Biomass_tree_DB.tab	PANGAEA	doi:10.1594/PANGAEA.871491	https://doi.pangaea.de/10.1594/PANGAEA.871491	SWZ
SWZ_80501	Destructive sampling method	tree_10	Biomass_tree_DB.tab	PANGAEA	doi:10.1594/PANGAEA.871491	https://doi.pangaea.de/10.1594/PANGAEA.871491	SWZ
LAT_80436	Destructive sampling method	tree_11	Biomass_tree_DB.tab	PANGAEA	doi:10.1594/PANGAEA.871491	https://doi.pangaea.de/10.1594/PANGAEA.871491	LAT
LAT_80436	Destructive sampling method	tree_12	Biomass_tree_DB.tab	PANGAEA	doi:10.1594/PANGAEA.871491	https://doi.pangaea.de/10.1594/PANGAEA.871491	LAT
RUS_80608	Destructive sampling method	tree_13	Biomass_tree_DB.tab	PANGAEA	doi:10.1594/PANGAEA.871491	https://doi.pangaea.de/10.1594/PANGAEA.871491	RUS
RUS_80608	Destructive sampling method	tree_14	Biomass_tree_DB.tab	PANGAEA	doi:10.1594/PANGAEA.871491	https://doi.pangaea.de/10.1594/PANGAEA.871491	RUS
RUS_80608	Destructive sampling method	tree_15	Biomass_tree_DB.tab	PANGAEA	doi:10.1594/PANGAEA.871491	https://doi.pangaea.de/10.1594/PANGAEA.871491	RUS
RUS_80608	Destructive sampling method	tree_16	Biomass_tree_DB.tab	PANGAEA	doi:10.1594/PANGAEA.871491	https://doi.pangaea.de/10.1594/PANGAEA.871491	RUS
RUS_80608	Destructive sampling method	tree_17	Biomass_tree_DB.tab	PANGAEA	doi:10.1594/PANGAEA.871491	https://doi.pangaea.de/10.1594/PANGAEA.871491	RUS
RUS_80608	Destructive sampling method	tree_18	Biomass_tree_DB.tab	PANGAEA	doi:10.1594/PANGAEA.871491	https://doi.pangaea.de/10.1594/PANGAEA.871491	RUS
RUS_80608	Destructive sampling method	tree_19	Biomass_tree_DB.tab	PANGAEA	doi:10.1594/PANGAEA.871491	https://doi.pangaea.de/10.1594/PANGAEA.871491	RUS
RUS_80608	Destructive sampling method	tree_20	Biomass_tree_DB.tab	PANGAEA	doi:10.1594/PANGAEA.871491	https://doi.pangaea.de/10.1594/PANGAEA.871491	RUS
RUS_80608	Destructive sampling method	tree_21	Biomass_tree_DB.tab	PANGAEA	doi:10.1594/PANGAEA.871491	https://doi.pangaea.de/10.1594/PANGAEA.871491	RUS
RUS_80608	Destructive sampling method	tree_22	Biomass_tree_DB.tab	PANGAEA	doi:10.1594/PANGAEA.871491	https://doi.pangaea.de/10.1594/PANGAEA.871491	RUS
RUS_80608	Destructive sampling method	tree_23	Biomass_tree_DB.tab	PANGAEA	doi:10.1594/PANGAEA.871491	https://doi.pangaea.de/10.1594/PANGAEA.871491	RUS
RUS_80608	Destructive sampling method	tree_24	Biomass_tree_DB.tab	PANGAEA	doi:10.1594/PANGAEA.871491	https://doi.pangaea.de/10.1594/PANGAEA.871491	RUS
RUS_80608	Destructive sampling method	tree_25	Biomass_tree_DB.tab	PANGAEA	doi:10.1594/PANGAEA.871491	https://doi.pangaea.de/10.1594/PANGAEA.871491	RUS
RUS_80608	Destructive sampling method	tree_26	Biomass_tree_DB.tab	PANGAEA	doi:10.1594/PANGAEA.871491	https://doi.pangaea.de/10.1594/PANGAEA.871491	RUS
RUS_80608	Destructive sampling method	tree_27	Biomass_tree_DB.tab	PANGAEA	doi:10.1594/PANGAEA.871491	https://doi.pangaea.de/10.1594/PANGAEA.871491	RUS
RUS_80608	Destructive sampling method	tree_28	Biomass_tree_DB.tab	PANGAEA	doi:10.1594/PANGAEA.871491	https://doi.pangaea.de/10.1594/PANGAEA.871491	RUS
RUS_80608	Destructive sampling method	tree_29	Biomass_tree_DB.tab	PANGAEA	doi:10.1594/PANGAEA.871491	https://doi.pangaea.de/10.1594/PANGAEA.871491	RUS
RUS_80608	Destructive sampling method	tree_30	Biomass_tree_DB.tab	PANGAEA	doi:10.1594/PANGAEA.871491	https://doi.pangaea.de/10.1594/PANGAEA.871491	RUS
RUS_80608	Destructive sampling method	tree_31	Biomass_tree_DB.tab	PANGAEA	doi:10.1594/PANGAEA.871491	https://doi.pangaea.de/10.1594/PANGAEA.871491	RUS
RUS_80608	Destructive sampling method	tree_32	Biomass_tree_DB.tab	PANGAEA	doi:10.1594/PANGAEA.871491	https://doi.pangaea.de/10.1594/PANGAEA.871491	RUS
RUS_80608	Destructive sampling method	tree_33	Biomass_tree_DB.tab	PANGAEA	doi:10.1594/PANGAEA.871491	https://doi.pangaea.de/10.1594/PANGAEA.871491	RUS
RUS_80608	Destructive sampling method	tree_34	Biomass_tree_DB.tab	PANGAEA	doi:10.1594/PANGAEA.871491	https://doi.pangaea.de/10.1594/PANGAEA.871491	RUS
RUS_80608	Destructive sampling method	tree_35	Biomass_tree_DB.tab	PANGAEA	doi:10.1594/PANGAEA.871491	https://doi.pangaea.de/10.1594/PANGAEA.871491	RUS
RUS_80608	Destructive sampling method	tree_36	Biomass_tree_DB.tab	PANGAEA	doi:10.1594/PANGAEA.871491	https://doi.pangaea.de/10.1594/PANGAEA.871491	RUS
RUS_80608	Destructive sampling method	tree_37	Biomass_tree_DB.tab	PANGAEA	doi:10.1594/PANGAEA.871491	https://doi.pangaea.de/10.1594/PANGAEA.871491	RUS
RUS_80608	Destructive sampling method	tree_38	Biomass_tree_DB.tab	PANGAEA	doi:10.1594/PANGAEA.871491	https://doi.pangaea.de/10.1594/PANGAEA.871491	RUS
RUS_80608	Destructive sampling method	tree_39	Biomass_tree_DB.tab	PANGAEA	doi:10.1594/PANGAEA.871491	https://doi.pangaea.de/10.1594/PANGAEA.871491	RUS
RUS_80608	Destructive sampling method	tree_40	Biomass_tree_DB.tab	PANGAEA	doi:10.1594/PANGAEA.871491	https://doi.pangaea.de/10.1594/PANGAEA.871491	RUS
RUS_80608	Destructive sampling method	tree_41	Biomass_tree_DB.tab	PANGAEA	doi:10.1594/PANGAEA.871491	https://doi.pangaea.de/10.1594/PANGAEA.871491	RUS
RUS_80608	Destructive sampling method	tree_42	Biomass_tree_DB.tab	PANGAEA	doi:10.1594/PANGAEA.871491	https://doi.pangaea.de/10.1594/PANGAEA.871491	RUS
RUS_80608	Destructive sampling method	tree_43	Biomass_tree_DB.tab	PANGAEA	doi:10.1594/PANGAEA.871491	https://doi.pangaea.de/10.1594/PANGAEA.871491	RUS
RUS_80608	Destructive sampling method	tree_44	Biomass_tree_DB.tab	PANGAEA	doi:10.1594/PANGAEA.871491	https://doi.pangaea.de/10.1594/PANGAEA.871491	RUS
RUS_80608	Destructive sampling method	tree_45	Biomass_tree_DB.tab	PANGAEA	doi:10.1594/PANGAEA.871491	https://doi.pangaea.de/10.1594/PANGAEA.871491	RUS
RUS_80608	Destructive sampling method	tree_46	Biomass_tree_DB.tab	PANGAEA	doi:10.1594/PANGAEA.871491	https://doi.pangaea.de/10.1594/PANGAEA.871491	RUS
RUS_80608	Destructive sampling method	tree_47	Biomass_tree_DB.tab	PANGAEA	doi:10.1594/PANGAEA.871491	https://doi.pangaea.de/10.1594/PANGAEA.871491	RUS
RUS_80608	Destructive sampling method	tree_48	Biomass_tree_DB.tab	PANGAEA	doi:10.1594/PANGAEA.871491	https://doi.pangaea.de/10.1594/PANGAEA.871491	RUS
RUS_80608	Destructive sampling method	tree_49	Biomass_tree_DB.tab	PANGAEA	doi:10.1594/PANGAEA.871491	https://doi.pangaea.de/10.1594/PANGAEA.871491	RUS
RUS_80608	Destructive sampling method	tree_50	Biomass_tree_DB.tab	PANGAEA	doi:10.1594/PANGAEA.871491	https://doi.pangaea.de/10.1594/PANGAEA.871491	RUS
RUS_80608	Destructive sampling method	tree_51	Biomass_tree_DB.tab	PANGAEA	doi:10.1594/PANGAEA.871491	https://doi.pangaea.de/10.1594/PANGAEA.871491	RUS
RUS_80608	Destructive sampling method	tree_52	Biomass_tree_DB.tab	PANGAEA	doi:10.1594/PANGAEA.871491	https://doi.pangaea.de/10.1594/PANGAEA.871491	RUS
RUS_80608	Destructive sampling method	tree_53	Biomass_tree_DB.tab	PANGAEA	doi:10.1594/PANGAEA.871491	https://doi.pangaea.de/10.1594/PANGAEA.871491	RUS
RUS_80608	Destructive sampling method	tree_54	Biomass_tree_DB.tab	PANGAEA	doi:10.1594/PANGAEA.871491	https://doi.pangaea.de/10.1594/PANGAEA.871491	RUS
RUS_80608	Destructive sampling method	tree_55	Biomass_tree_DB.tab	PANGAEA	doi:10.1594/PANGAEA.871491	https://doi.pangaea.de/10.1594/PANGAEA.871491	RUS
RUS_80608	Destructive sampling method	tree_56	Biomass_tree_DB.tab	PANGAEA	doi:10.1594/PANGAEA.871491	https://doi.pangaea.de/10.1594/PANGAEA.871491	RUS
RUS_80608	Destructive sampling method	tree_57	Biomass_tree_DB.tab	PANGAEA	doi:10.1594/PANGAEA.871491	https://doi.pangaea.de/10.1594/PANGAEA.871491	RUS
RUS_80608	Destructive sampling method	tree_58	Biomass_tree_DB.tab	PANGAEA	doi:10.1594/PANGAEA.871491	https://doi.pangaea.de/10.1594/PANGAEA.871491	RUS
RUS_80608	Destructive sampling method	tree_59	Biomass_tree_DB.tab	PANGAEA	doi:10.1594/PANGAEA.871491	https://doi.pangaea.de/10.1594/PANGAEA.871491	RUS
RUS_80608	Destructive sampling method	tree_60	Biomass_tree_DB.tab	PANGAEA	doi:10.1594/PANGAEA.871491	https://doi.pangaea.de/10.1594/PANGAEA.871491	RUS
RUS_80608	Destructive sampling method	tree_61	Biomass_tree_DB.tab	PANGAEA	doi:10.1594/PANGAEA.871491	https://doi.pangaea.de/10.1594/PANGAEA.871491	RUS
RUS_80608	Destructive sampling method	tree_62	Biomass_tree_DB.tab	PANGAEA	doi:10.1594/PANGAEA.871491	https://doi.pangaea.de/10.1594/PANGAEA.871491	RUS
RUS_80608	Destructive sampling method	tree_63	Biomass_tree_DB.tab	PANGAEA	doi:10.1594/PANGAEA.871491	https://doi.pangaea.de/10.1594/PANGAEA.871491	RUS
RUS_80608	Destructive sampling method	tree_64	Biomass_tree_DB.tab	PANGAEA	doi:10.1594/PANGAEA.871491	https://doi.pangaea.de/10.1594/PANGAEA.871491	RUS
RUS_80608	Destructive sampling method	tree_65	Biomass_tree_DB.tab	PANGAEA	doi:10.1594/PANGAEA.871491	https://doi.pangaea.de/10.1594/PANGAEA.871491	RUS
RUS_80608	Destructive sampling method	tree_66	Biomass_tree_DB.tab	PANGAEA	doi:10.1594/PANGAEA.871491	https://doi.pangaea.de/10.1594/PANGAEA.871491	RUS
RUS_80608	Destructive sampling method	tree_67	Biomass_tree_DB.tab	PANGAEA	doi:10.1594/PANGAEA.871491	https://doi.pangaea.de/10.1594/PANGAEA.871491	RUS
RUS_80608	Destructive sampling method	tree_68	Biomass_tree_DB.tab	PANGAEA	doi:10.1594/PANGAEA.871491	https://doi.pangaea.de/10.1594/PANGAEA.871491	RUS
RUS_80608	Destructive sampling method	tree_69	Biomass_tree_DB.tab	PANGAEA	doi:10.1594/PANGAEA.871491	https://doi.pangaea.de/10.1594/PANGAEA.871491	RUS
RUS_80608	Destructive sampling method	tree_70	Biomass_tree_DB.tab	PANGAEA	doi:10.1594/PANGAEA.871491	https://doi.pangaea.de/10.1594/PANGAEA.871491	RUS
RUS_80608	Destructive sampling method	tree_71	Biomass_tree_DB.tab	PANGAEA	doi:10.1594/PANGAEA.871491	https://doi.pangaea.de/10.1594/PANGAEA.871491	RUS
RUS_80608	Destructive sampling method	tree_72	Biomass_tree_DB.tab	PANGAEA	doi:10.1594/PANGAEA.871491	https://doi.pangaea.de/10.1594/PANGAEA.871491	RUS
RUS_80608	Destructive sampling method	tree_73	Biomass_tree_DB.tab	PANGAEA	doi:10.1594/PANGAEA.871491	https://doi.pangaea.de/10.1594/PANGAEA.871491	RUS
RUS_80608	Destructive sampling method	tree_74	Biomass_tree_DB.tab	PANGAEA	doi:10.1594/PANGAEA.871491	https://doi.pangaea.de/10.1594/PANGAEA.871491	RUS
RUS_80608	Destructive sampling method	tree_75	Biomass_tree_DB.tab	PANGAEA	doi:10.1594/PANGAEA.871491	https://doi.pangaea.de/10.1594/PANGAEA.871491	RUS
RUS_80608	Destructive sampling method	tree_76	Biomass_tree_DB.tab	PANGAEA	doi:10.1594/PANGAEA.871491	https://doi.pangaea.de/10.1594/PANGAEA.871491	RUS
RUS_80608	Destructive sampling method	tree_77	Biomass_tree_DB.tab	PANGAEA	doi:10.1594/PANGAEA.871491	https://doi.pangaea.de/10.1594/PANGAEA.871491	RUS
RUS_80608	Destructive sampling method	tree_78	Biomass_tree_DB.tab	PANGAEA	doi:10.1594/PANGAEA.871491	https://doi.pangaea.de/10.1594/PANGAEA.871491	RUS
RUS_80608	Destructive sampling method	tree_79	Biomass_tree_DB.tab	PANGAEA	doi:10.1594/PANGAEA.871491	https://doi.pangaea.de/10.1594/PANGAEA.871491	RUS
RUS_80608	Destructive sampling method	tree_80	Biomass_tree_DB.tab	PANGAEA	doi:10.1594/PANGAEA.871491	https://doi.pangaea.de/10.1594/PANGAEA.871491	RUS
RUS_80608	Destructive sampling method	tree_81	Biomass_tree_DB.tab	PANGAEA	doi:10.1594/PANGAEA.871491	https://doi.pangaea.de/10.1594/PANGAEA.871491	RUS
RUS_80608	Destructive sampling method	tree_82	Biomass_tree_DB.tab	PANGAEA	doi:10.1594/PANGAEA.871491	https://doi.pangaea.de/10.1594/PANGAEA.871491	RUS
RUS_80608	Destructive sampling method	tree_83	Biomass_tree_DB.tab	PANGAEA	doi:10.1594/PANGAEA.871491	https://doi.pangaea.de/10.1594/PANGAEA.871491	RUS
RUS_80608	Destructive sampling method	tree_84	Biomass_tree_DB.tab	PANGAEA	doi:10.1594/PANGAEA.871491	https://doi.pangaea.de/10.1594/PANGAEA.871491	RUS
RUS_80608	Destructive sampling method	tree_85	Biomass_tree_DB.tab	PANGAEA	doi:10.1594/PANGAEA.871491	https://doi.pangaea.de/10.1594/PANGAEA.871491	RUS
RUS_80608	Destructive sampling method	tree_86	Biomass_tree_DB.tab	PANGAEA	doi:10.1594/PANGAEA.871491	https://doi.pangaea.de/10.1594/PANGAEA.871491	RUS
RUS_80608	Destructive sampling method	tree_87	Biomass_tree_DB.tab	PANGAEA	doi:10.1594/PANGAEA.871491	https://doi.pangaea.de/10.1594/PANGAEA.871491	RUS
RUS_80608	Destructive sampling method	tree_88	Biomass_tree_DB.tab	PANGAEA	doi:10.1594/PANGAEA.871491	https://doi.pangaea.de/10.1594/PANGAEA.871491	RUS
RUS_80608	Destructive sampling method	tree_89	Biomass_tree_DB.tab	PANGAEA	doi:10.1594/PANGAEA.871491	https://doi.pangaea.de/10.1594/PANGAEA.871491	RUS
RUS_80608	Destructive sampling method	tree_90	Biomass_tree_DB.tab	PANGAEA	doi:10.1594/PANGAEA.871491	https://doi.pangaea.de/10.1594/PANGAEA.871491	RUS
RUS_80608	Destructive sampling method	tree_91	Biomass_tree_DB.tab	PANGAEA	doi:10.1594/PANGAEA.871491	https://doi.pangaea.de/10.1594/PANGAEA.871491	RUS
RUS_80608	Destructive sampling method	tree_92	Biomass_tree_DB.tab	PANGAEA	doi:10.1594/PANGAEA.871491	https://doi.pangaea.de/10.1594/PANGAEA.871491	RUS
RUS_80608	Destructive sampling method	tree_93	Biomass_tree_DB.tab	PANGAEA	doi:10.1594/PANGAEA.871491	https://doi.pangaea.de/10.1594/PANGAEA.871491	RUS
RUS_80608	Destructive sampling method	tree_94	Biomass_tree_DB.tab	PANGAEA	doi:10.1594/PANGAEA.871491	https://doi.pangaea.de/10.1594/PANGAEA.871491	RUS
RUS_80608	Destructive sampling method	tree_95	Biomass_tree_DB.tab	PANGAEA	doi:10.1594/PANGAEA.871491	https://doi.pangaea.de/10.1594/PANGAEA.871491	RUS
RUS_80608	Destructive sampling method	tree_96	Biomass_tree_DB.tab	PANGAEA	doi:10.1594/PANGAEA.871491	https://doi.pangaea.de/10.1594/PANGAEA.871491	RUS
RUS_80608	Destructive sampling method	tree_97	Biomass_tree_DB.tab	PANGAEA	doi:10.1594/PANGAEA.871491	https://doi.pangaea.de/10.1594/PANGAEA.871491	RUS
RUS_80608	Destructive sampling method	tree_98	Biomass_tree_DB.tab	PANGAEA	doi:10.1594/PANGAEA.871491	https://doi.pangaea.de/10.1594/PANGAEA.871491	RUS
RUS_80608	Destructive sampling method	tree_99	Biomass_tree_DB.tab	PANGAEA	doi:10.1594/PANGAEA.871491	https://doi.pangaea.de/10.1594/PANGAEA.871491	RUS
RUS_80608	Destructive sampling method	tree_100	Biomass_tree_DB.tab	PANGAEA	doi:10.1594/PANGAEA.871491	https://doi.pangaea.de/10.1594/PANGAEA.871491	RUS
RUS_80608	Destructive sampling method	tree_101	Biomass_tree_DB.tab	PANGAEA	doi:10.1594/PANGAEA.871491	https://doi.pangaea.de/10.1594/PANGAEA.871491	RUS
RUS_80608	Destructive sampling method	tree_102	Biomass_tree_DB.tab	PANGAEA	doi:10.1594/PANGAEA.871491	https://doi.pangaea.de/10.1594/PANGAEA.871491	RUS
RUS_80608	Destructive sampling method	tree_103	Biomass_tree_DB.tab	PANGAEA	doi:10.1594/PANGAEA.871491	https://doi.pangaea.de/10.1594/PANGAEA.871491	RUS
RUS_80608	Destructive sampling method	tree_104	Biomass_tree_DB.tab	PANGAEA	doi:10.1594/PANGAEA.871491	https://doi.pangaea.de/10.1594/PANGAEA.871491	RUS
RUS_80608	Destructive sampling method	tree_105	Biomass_tree_DB.tab	PANGAEA	doi:10.1594/PANGAEA.871491	https://doi.pangaea.de/10.1594/PANGAEA.871491	RUS
RUS_80608	Destructive sampling method	tree_106	Biomass_tree_DB.tab	PANGAEA	doi:10.1594/PANGAEA.871491	https://doi.pangaea.de/10.1594/PANGAEA.871491	RUS
RUS_80608	Destructive sampling method	tree_107	Biomass_tree_DB.tab	PANGAEA	doi:10.1594/PANGAEA.871491	https://doi.pangaea.de/10.1594/PANGAEA.871491	RUS
RUS_80608	Destructive sampling method	tree_108	Biomass_tree_DB.tab	PANGAEA	doi:10.1594/PANGAEA.871491	https://doi.pangaea.de/10.1594/PANGAEA.871491	RUS
RUS_80608	Destructive sampling method	tree_109	Biomass_tree_DB.tab	PANGAEA	doi:10.1594/PANGAEA.871491	https://doi.pangaea.de/10.1594/PANGAEA.871491	RUS
RUS_80608	Destructive sampling method	tree_110	Biomass_tree_DB.tab	PANGAEA	doi:10.1594/PANGAEA.871491	https://doi.pangaea.de/10.1594/PANGAEA.871491	RUS
RUS_80608	Destructive sampling method	tree_111	Biomass_tree_DB.tab	PANGAEA	doi:10.1594/PANGAEA.871491	https://doi.pangaea.de/10.1594/PANGAEA.871491	RUS
RUS_80608	Destructive sampling method	tree_112	Biomass_tree_DB.tab	PANGAEA	doi:10.1594/PANGAEA.871491	https://doi.pangaea.de/10.1594/PANGAEA.871491	RUS
RUS_80608	Destructive sampling method	tree_113	Biomass_tree_DB.tab	PANGAEA	doi:10.1594/PANGAEA.871491	https://doi.pangaea.de/10.1594/PANGAEA.871491	RUS
RUS_80608	Destructive sampling method	tree_114	Biomass_tree_DB.tab	PANGAEA	doi:10.1594/PANGAEA.871491	https://doi.pangaea.de/10.1594/PANGAEA.871491	RUS
RUS_80608	Destructive sampling method	tree_115	Biomass_tree_DB.tab	PANGAEA	doi:10.1594/PANGAEA.871491	https://doi.pangaea.de/10.1594/PANGAEA.871491	RUS
RUS_80608	Destructive sampling method	tree_116	Biomass_tree_DB.tab	PANGAEA	doi:10.1594/PANGAEA.871491	https://doi.pangaea.de/10.1594/PANGAEA.871491	RUS
RUS_80608	Destructive sampling method	tree_117	Biomass_tree_DB.tab	PANGAEA	doi:10.1594/PANGAEA.871491	https://doi.pangaea.de/10.1594/PANGAEA.871491	RUS
RUS_80608	Destructive sampling method	tree_118	Biomass_tree_DB.tab	PANGAEA	doi:10.1594/PANGAEA.871491	https://doi.pangaea.de/10.1594/PANGAEA.871491	RUS
RUS_80608	Destructive sampling method	tree_119	Biomass_tree_DB.tab	PANGAEA	doi:10.1594/PANGAEA.871491	https://doi.pangaea.de/10.1594/PANGAEA.871491	RUS
RUS_80608	Destructive sampling method	tree_120	Biomass_tree_DB.tab	PANGAEA	doi:10.1594/PANGAEA.871491	https://doi.pangaea.de/10.1594/PANGAEA.871491	RUS
RUS_80608	Destructive sampling method	tree_121	Biomass_tree_DB.tab	PANGAEA	doi:10.1594/PANGAEA.871491	https://doi.pangaea.de/10.1594/PANGAEA.871491	RUS
RUS_80608	Destructive sampling method	tree_122	Biomass_tree_DB.tab	PANGAEA	doi:10.1594/PANGAEA.871491	https://doi.pangaea.de/10.1594/PANGAEA.871491	RUS
RUS_80608	Destructive sampling method	tree_123	Biomass_tree_DB.tab	PANGAEA	doi:10.1594/PANGAEA.871491	https://doi.pangaea.de/10.1594/PANGAEA.871491	RUS
RUS_80608	Destructive sampling method	tree_124	Biomass_tree_DB.tab	PANGAEA	doi:10.1594/PANGAEA.871491	https://doi.pangaea.de/10.1594/PANGAEA.871491	RUS
RUS_80608	Destructive sampling method	tree_125	Biomass_tree_DB.tab	PANGAEA	doi:10.1594/PANGAEA.871491	https://doi.pangaea.de/10.1594/PANGAEA.871491	RUS
RUS_80608	Destructive sampling method	tree_126	Biomass_tree_DB.tab	PANGAEA	doi:10.1594/PANGAEA.871491	https://doi.pangaea.de/10.1594/PANGAEA.871491	RUS
RUS_80608	Destructive sampling method	tree_127	Biomass_tree_DB.tab	PANGAEA	doi:10.1594/PANGAEA.871491	https://doi.pangaea.de/10.1594/PANGAEA.871491	RUS
RUS_80608	Destructive sampling method	tree_128	Biomass_tree_DB.tab	PANGAEA	doi:10.1594/PANGAEA.871491	https://doi.pangaea.de/10.1594/PANGAEA.871491	RUS
RUS_80608	Destructive sampling method	tree_129	Biomass_tree_DB.tab	PANGAEA	doi:10.1594/PANGAEA.871491	https://doi.pangaea.de/10.1594/PANGAEA.871491	RUS
RUS_80608	Destructive sampling method	tree_130	Biomass_tree_DB.tab	PANGAEA	doi:10.1594/PANGAEA.871491	https://doi.pangaea.de/10.1594/PANGAEA.871491	RUS
RUS_80608	Destructive sampling method	tree_131	Biomass_tree_DB.tab	PANGAEA	doi:10.1594/PANGAEA.871491	https://doi.pangaea.de/10.1594/PANGAEA.871491	RUS
RUS_80608	Destructive sampling method	tree_132	Biomass_tree_DB.tab	PANGAEA	doi:10.1594/PANGAEA.871491	https://doi.pangaea.de/10.1594/PANGAEA.871491	RUS
RUS_80608	Destructive sampling method	tree_133	Biomass_tree_DB.tab	PANGAEA	doi:10.1594/PANGAEA.871491	https://doi.pangaea.de/10.1594/PANGAEA.871491	RUS
RUS_80608	Destructive sampling method	tree_134	Biomass_tree_DB.tab	PANGAEA	doi:10.1594/PANGAEA.871491	https://doi.pangaea.de/10.1594/PANGAEA.871491	RUS
RUS_80608	Destructive sampling method	tree_135	Biomass_tree_DB.tab	PANGAEA	doi:10.1594/PANGAEA.871491	https://doi.pangaea.de/10.1594/PANGAEA.871491	RUS
RUS_80608	Destructive sampling method	tree_136	Biomass_tree_DB.tab	PANGAEA	doi:10.1594/PANGAEA.871491	https://doi.pangaea.de/10.1594/PANGAEA.871491	RUS
RUS_80608	Destructive sampling method	tree_137	Biomass_tree_DB.tab	PANGAEA	doi:10.1594/PANGAEA.871491	https://doi.pangaea.de/10.1594/PANGAEA.871491	RUS
RUS_80608	Destructive sampling method	tree_138	Biomass_tree_DB.tab	PANGAEA	doi:10.1594/PANGAEA.871491	https://doi.pangaea.de/10.1594/PANGAEA.871491	RUS
RUS_80608	Destructive sampling method	tree_139	Biomass_tree_DB.tab	PANGAEA	doi:10.1594/PANGAEA.871491	https://doi.pangaea.de/10.1594/PANGAEA.871491	RUS
RUS_80608	Destructive sampling method	tree_140	Biomass_tree_DB.tab	PANGAEA	doi:10.1594/PANGAEA.871491	https://doi.pangaea.de/10.1594/PANGAEA.871491	RUS
RUS_80608	Destructive sampling method	tree_141	Biomass_tree_DB.tab	PANGAEA	doi:10.1594/PANGAEA.871491	https://doi.pangaea.de/10.1594/PANGAEA.871491	RUS
RUS_80608	Destructive sampling method	tree_142	Biomass_tree_DB.tab	PANGAEA	doi:10.1594/PANGAEA.871491	https://doi.pangaea.de/10.1594/PANGAEA.871491	RUS
RUS_80608	Destructive sampling method	tree_143	Biomass_tree_DB.tab	PANGAEA	doi:10.1594/PANGAEA.871491	https://doi.pangaea.de/10.1594/PANGAEA.871491	RUS
RUS_80608	Destructive sampling method	tree_144	Biomass_tree_DB.tab	PANGAEA	doi:10.1594/PANGAEA.871491	https://doi.pangaea.de/10.1594/PANGAEA.871491	RUS
RUS_80608	Destructive sampling method	tree_145	Biomass_tree_DB.tab	PANGAEA	doi:10.1594/PANGAEA.871491	https://doi.pangaea.de/10.1594/PANGAEA.871491	RUS
RUS_80608	Destructive sampling method	tree_146	Biomass_tree_DB.tab	PANGAEA	doi:10.1594/PANGAEA.871491	https://doi.pangaea.de/10.1594/PANGAEA.871491	RUS
RUS_80608	Destructive sampling method	tree_147	Biomass_tree_DB.tab	PANGAEA	doi:10.1594/PANGAEA.871491	https://doi.pangaea.de/10.1594/PANGAEA.871491	RUS
RUS_80608	Destructive sampling method	tree_148	Biomass_tree_DB.tab	PANGAEA	doi:10.1594/PANGAEA.871491	https://doi.pangaea.de/10.1594/PANGAEA.871491	RUS
RUS_80608	Destructive sampling method	tree_149	Biomass_tree_DB.tab	PANGAEA	doi:10.1594/PANGAEA.871491	https://doi.pangaea.de/10.1594/PANGAEA.871491	RUS
RUS_80608	Destructive sampling method	tree_150	Biomass_tree_DB.tab	PANGAEA	doi:10.1594/PANGAEA.871491	https://doi.pangaea.de/10.1594/PANGAEA.871491	RUS
RUS_80608	Destructive sampling method	tree_151	Biomass_tree_DB.tab	PANGAEA	doi:10.1594/PANGAEA.871491	https://doi.pangaea.de/10.1594/PANGAEA.871491	RUS
RUS_80608	Destructive sampling method	tree_152	Biomass_tree_DB.tab	PANGAEA	doi:10.1594/PANGAEA.871491	https://doi.pangaea.de/10.1594/PANGAEA.871491	RUS
RUS_80608	Destructive sampling method	tree_153	Biomass_tree_DB.tab	PANGAEA	doi:10.1594/PANGAEA.871491	https://doi.pangaea.de/10.1594/PANGAEA.871491	RUS
RUS_80608	Destructive sampling method	tree_154	Biomass_tree_DB.tab	PANGAEA	doi:10.1594/PANGAEA.871491	https://doi.pangaea.de/10.1594/PANGAEA.871491	RUS
RUS_80608	Destructive sampling method	tree_155	Biomass_tree_DB.tab	PANGAEA	doi:10.1594/PANGAEA.871491	https://doi.pangaea.de/10.1594/PANGAEA.871491	RUS
RUS_80608	Destructive sampling method	tree_156	Biomass_tree_DB.tab	PANGAEA	doi:10.1594/PANGAEA.871491	https://doi.pangaea.de/10.1594/PANGAEA.871491	RUS
RUS_80608	Destructive sampling method	tree_157	Biomass_tree_DB.tab	PANGAEA	doi:10.1594/PANGAEA.871491	https://doi.pangaea.de/10.1594/PANGAEA.871491	RUS
RUS_80608	Destructive sampling method	tree_158	Biomass_tree_DB.tab	PANGAEA	doi:10.1594/PANGAEA.871491	https://doi.pangaea.de/10.1594/PANGAEA.871491	RUS
RUS_80608	Destructive sampling method	tree_159	Biomass_tree_DB.tab	PANGAEA	doi:10.1594/PANGAEA.871491	https://doi.pangaea.de/10.1594/PANGAEA.871491	RUS
RUS_80608	Destructive sampling method	tree_160	Biomass_tree_DB.tab	PANGAEA	doi:10.1594/PANGAEA.871491	https://doi.pangaea.de/10.1594/PANGAEA.871491	RUS
RUS_80608	Destructive sampling method	tree_161	Biomass_tree_DB.tab	PANGAEA	doi:10.1594/PANGAEA.871491	https://doi.pangaea.de/10.1594/PANGAEA.871491	RUS
RUS_80608	Destructive sampling method	tree_162	Biomass_tree_DB.tab	PANGAEA	doi:10.1594/PANGAEA.871491	https://doi.pangaea.de/10.1594/PANGAEA.871491	RUS
RUS_80608	Destructive sampling method	tree_163	Biomass_tree_DB.tab	PANGAEA	doi:10.1594/PANGAEA.871491	https://doi.pangaea.de/10.1594/PANGAEA.871491	RUS
RUS_80608	Destructive sampling method	tree_164	Biomass_tree_DB.tab	PANGAEA	doi:10.1594/PANGAEA.871491	https://doi.pangaea.de/10.1594/PANGAEA.871491	RUS
RUS_80608	Destructive sampling method	tree_165	Biomass_tree_DB.tab	PANGAEA	doi:10.1594/PANGAEA.871491	https://doi.pangaea.de/10.1594/PANGAEA.871491	RUS
RUS_80608	Destructive sampling method	tree_166	Biomass_tree_DB.tab	PANGAEA	doi:10.1594/PANGAEA.871491	https://doi.pangaea.de/10.1594/PANGAEA.871491	RUS
RUS_80608	Destructive sampling method	tree_167	Biomass_tree_DB.tab	PANGAEA	doi:10.1594/PANGAEA.871491	https://doi.pangaea.de/10.1594/PANGAEA.871491	RUS
RUS_80608	Destructive sampling method	tree_168	Biomass_tree_DB.tab	PANGAEA	doi:10.1594/PANGAEA.871491	https://doi.pangaea.de/10.1594/PANGAEA.871491	RUS
RUS_80608	Destructive sampling method	tree_169	Biomass_tree_DB.tab	PANGAEA	doi:10.1594/PANGAEA.871491	https://doi.pangaea.de/10.1594/PANGAEA.871491	RUS
RUS_80608	Destructive sampling method	tree_170	Biomass_tree_DB.tab	PANGAEA	doi:10.1594/PANGAEA.871491	https://doi.pangaea.de/10.1594/PANGAEA.871491	RUS
RUS_80608	Destructive sampling method	tree_171	Biomass_tree_DB.tab	PANGAEA	doi:10.1594/PANGAEA.871491	https://doi.pangaea.de/10.1594/PANGAEA.871491	RUS
RUS_80608	Destructive sampling method	tree_172	Biomass_tree_DB.tab	PANGAEA	doi:10.1594/PANGAEA.871491	https://doi.pangaea.de/10.1594/PANGAEA.871491	RUS
RUS_80608	Destructive sampling method	tree_173	Biomass_tree_DB.tab	PANGAEA	doi:10.1594/PANGAEA.871491	https://doi.pangaea.de/10.1594/PANGAEA.871491	RUS
RUS_80608	Destructive sampling method	tree_174	Biomass_tree_DB.tab	PANGAEA	doi:10.1594/PANGAEA.871491	https://doi.pangaea.de/10.1594/PANGAEA.871491	RUS
RUS_80608	Destructive sampling method	tree_175	Biomass_tree_DB.tab	PANGAEA	doi:10.1594/PANGAEA.871491	https://doi.pangaea.de/10.1594/PANGAEA.871491	RUS
RUS_80608	Destructive sampling method	tree_176	Biomass_tree_DB.tab	PANGAEA	doi:10.1594/PANGAEA.871491	https://doi.pangaea.de/10.1594/PANGAEA.871491	RUS
RUS_80608	Destructive sampling method	tree_177	Biomass_tree_DB.tab	PANGAEA	doi:10.1594/PANGAEA.871491	https://doi.pangaea.de/10.1594/PANGAEA.871491	RUS
RUS_80608	Destructive sampling method	tree_178	Biomass_tree_DB.tab	PANGAEA	doi:10.1594/PANGAEA.871491	https://doi.pangaea.de/10.1594/PANGAEA.871491	RUS
RUS_80608	Destructive sampling method	tree_179	Biomass_tree_DB.tab	PANGAEA	doi:10.1594/PANGAEA.871491	https://doi.pangaea.de/10.1594/PANGAEA.871491	RUS
RUS_80608	Destructive sampling method	tree_180	Biomass_tree_DB.tab	PANGAEA	doi:10.1594/PANGAEA.871491	https://doi.pangaea.de/10.1594/PANGAEA.871491	RUS
RUS_80608	Destructive sampling method	tree_181	Biomass_tree_DB.tab	PANGAEA	doi:10.1594/PANGAEA.871491	https://doi.pangaea.de/10.1594/PANGAEA.871491	RUS
RUS_80608	Destructive sampling method	tree_182	Biomass_tree_DB.tab	PANGAEA	doi:10.1594/PANGAEA.871491	https://doi.pangaea.de/10.1594/PANGAEA.871491	RUS
RUS_80608	Destructive sampling method	tree_183	Biomass_tree_DB.tab	PANGAEA	doi:10.1594/PANGAEA.871491	https://doi.pangaea.de/10.1594/PANGAEA.871491	RUS
RUS_80608	Destructive sampling method	tree_184	Biomass_tree_DB.tab	PANGAEA	doi:10.1594/PANGAEA.871491	https://doi.pangaea.de/10.1594/PANGAEA.871491	RUS
RUS_80608	Destructive sampling method	tree_185	Biomass_tree_DB.tab	PANGAEA	doi:10.1594/PANGAEA.871491	https://doi.pangaea.de/10.1594/PANGAEA.871491	RUS
RUS_80608	Destructive sampling method	tree_186	Biomass_tree_DB.tab	PANGAEA	doi:10.1594/PANGAEA.871491	https://doi.pangaea.de/10.1594/PANGAEA.871491	RUS
RUS_80608	Destructive sampling method	tree_187	Biomass_tree_DB.tab	PANGAEA	doi:10.1594/PANGAEA.871491	https://doi.pangaea.de/10.1594/PANGAEA.871491	RUS
RUS_80608	Destructive sampling method	tree_188	Biomass_tree_DB.tab	PANGAEA	doi:10.1594/PANGAEA.871491	https://doi.pangaea.de/10.1594/PANGAEA.871491	RUS
RUS_80608	Destructive sampling method	tree_189	Biomass_tree_DB.tab	PANGAEA	doi:10.1594/PANGAEA.871491	https://doi.pangaea.de/10.1594/PANGAEA.871491	RUS
RUS_80608	Destructive sampling method	tree_190	Biomass_tree_DB.tab	PANGAEA	doi:10.1594/PANGAEA.871491	https://doi.pangaea.de/10.1594/PANGAEA.871491	RUS
RUS_80608	Destructive sampling method	tree_191	Biomass_tree_DB.tab	PANGAEA	doi:10.1594/PANGAEA.871491	https://doi.pangaea.de/10.1594/PANGAEA.871491	RUS
RUS_80608	Destructive sampling method	tree_192	Biomass_tree_DB.tab	PANGAEA	doi:10.1594/PANGAEA.871491	https://doi.pangaea.de/10.1594/PANGAEA.871491	RUS
RUS_80608	Destructive sampling method	tree_193	Biomass_tree_DB.tab	PANGAEA	doi:10.1594/PANGAEA.871491	https://doi.pangaea.de/10.1594/PANGAEA.871491	RUS
RUS_80608	Destructive sampling method	tree_194	Biomass_tree_DB.tab	PANGAEA	doi:10.1594/PANGAEA.871491	https://doi.pangaea.de/10.1594/PANGAEA.871491	RUS
RUS_80608	Destructive sampling method	tree_195	Biomass_tree_DB.tab	PANGAEA	doi:10.1594/PANGAEA.871491	https://doi.pangaea.de/10.1594/PANGAEA.871491	RUS
RUS_80608	Destructive sampling method	tree_196	Biomass_tree_DB.tab	PANGAEA	doi:10.1594/PANGAEA.871491	https://doi.pangaea.de/10.1594/PANGAEA.871491	RUS
RUS_80608	Destructive sampling method	tree_197	Biomass_tree_DB.tab	PANGAEA	doi:10.1594/PANGAEA.871491	https://doi.pangaea.de/10.1594/PANGAEA.871491	RUS
RUS_80608	Destructive sampling method	tree_198	Biomass_tree_DB.tab	PANGAEA	doi:10.1594/PANGAEA.871491	https://doi.pangaea.de/10.1594/PANGAEA.871491	RUS
RUS_80608	Destructive sampling method	tree_199	Biomass_tree_DB.tab	PANGAEA	doi:10.1594/PANGAEA.871491	https://doi.pangaea.de/10.1594/PANGAEA.871491	RUS
RUS_80608	Destructive sampling method	tree_200	Biomass_tree_DB.tab	PANGAEA	doi:10.1594/PANGAEA.871491	https://doi.pangaea.de/10.1594/PANGAEA.871491	RUS
RUS_80608	Destructive sampling method	tree_201	Biomass_tree_DB.tab	PANGAEA	doi:10.1594/PANGAEA.871491	https://doi.pangaea.de/10.1594/PANGAEA.871491	RUS
RUS_80608	Destructive sampling method	tree_202	Biomass_tree_DB.tab	PANGAEA	doi:10.1594/PANGAEA.871491	https://doi.pangaea.de/10.1594/PANGAEA.871491	RUS
RUS_80608	Destructive sampling method	tree_203	Biomass_tree_DB.tab	PANGAEA	doi:10.1594/PANGAEA.871491	https://doi.pangaea.de/10.1594/PANGAEA.871491	RUS
RUS_80608	Destructive sampling method	tree_204	Biomass_tree_DB.tab	PANGAEA	doi:10.1594/PANGAEA.871491	https://doi.pangaea.de/10.1594/PANGAEA.871491	RUS
RUS_80608	Destructive sampling method	tree_205	Biomass_tree_DB.tab	PANGAEA	doi:10.1594/PANGAEA.871491	https://doi.pangaea.de/10.1594/PANGAEA.871491	RUS
RUS_80608	Destructive sampling method	tree_206	Biomass_tree_DB.tab	PANGAEA	doi:10.1594/PANGAEA.871491	https://doi.pangaea.de/10.1594/PANGAEA.871491	RUS
RUS_80608	Destructive sampling method	tree_207	Biomass_tree_DB.tab	PANGAEA	doi:10.1594/PANGAEA.871491	https://doi.pangaea.de/10.1594/PANGAEA.871491	RUS
RUS_80608	Destructive sampling method	tree_208	Biomass_tree_DB.tab	PANGAEA	doi:10.1594/PANGAEA.871491	https://doi.pangaea.de/10.1594/PANGAEA.871491	RUS
RUS_80608	Destructive sampling method	tree_209	Biomass_tree_DB.tab	PANGAEA	doi:10.1594/PANGAEA.871491	https://doi.pangaea.de/10.1594/PANGAEA.871491	RUS
RUS_80608	Destructive sampling method	tree_210	Biomass_tree_DB.tab	PANGAEA	doi:10.1594/PANGAEA.871491	https://doi.pangaea.de/10.1594/PANGAEA.871491	RUS
RUS_80608	Destructive sampling method	tree_211	Biomass_tree_DB.tab	PANGAEA	doi:10.1594/PANGAEA.871491	https://doi.pangaea.de/10.1594/PANGAEA.871491	RUS
RUS_80608	Destructive sampling method	tree_212	Biomass_tree_DB.tab	PANGAEA	doi:10.1594/PANGAEA.871491	https://doi.pangaea.de/10.1594/PANGAEA.871491	RUS
RUS_80608	Destructive sampling method	tree_213	Biomass_tree_DB.tab	PANGAEA	doi:10.1594/PANGAEA.871491	https://doi.pangaea.de/10.1594/PANGAEA.871491	RUS
RUS_80608	Destructive sampling method	tree_214	Biomass_tree_DB.tab	PANGAEA	doi:10.1594/PANGAEA.871491	https://doi.pangaea.de/10.1594/PANGAEA.871491	RUS
RUS_80608	Destructive sampling method	tree_215	Biomass_tree_DB.tab	PANGAEA	doi:10.1594/PANGAEA.871491	https://doi.pangaea.de/10.1594/PANGAEA.871491	RUS
RUS_80608	Destructive sampling method	tree_216	Biomass_tree_DB.tab	PANGAEA	doi:10.1594/PANGAEA.871491	https://doi.pangaea.de/10.1594/PANGAEA.871491	RUS
RUS_80608	Destructive sampling method	tree_217	Biomass_tree_DB.tab	PANGAEA	doi:10.1594/PANGAEA.871491	https://doi.pangaea.de/10.1594/PANGAEA.871491	RUS
RUS_80608	Destructive sampling method	tree_218	Biomass_tree_DB.tab	PANGAEA	doi:10.1594/PANGAEA.871491	https://doi.pangaea.de/10.1594/PANGAEA.871491	RUS
RUS_80608	Destructive sampling method	tree_219	Biomass_tree_DB.tab	PANGAEA	doi:10.1594/PANGAEA.871491	https://doi.pangaea.de/10.1594/PANGAEA.871491	RUS
RUS_80608	Destructive sampling method	tree_220	Biomass_tree_DB.tab	PANGAEA	doi:10.1594/PANGAEA.871491	https://doi.pangaea.de/10.1594/PANGAEA.871491	RUS
RUS_80608	Destructive sampling method	tree_221	Biomass_tree_DB.tab	PANGAEA	doi:10.1594/PANGAEA.871491	https://doi.pangaea.de/10.1594/PANGAEA.871491	RUS
RUS_80608	Destructive sampling method	tree_222	Biomass_tree_DB.tab	PANGAEA	doi:10.1594/PANGAEA.871491	https://doi.pangaea.de/10.1594/PANGAEA.871491	RUS
RUS_80608	Destructive sampling method	tree_223	Biomass_tree_DB.tab	PANGAEA	doi:10.1594/PANGAEA.871491	https://doi.pangaea.de/10.1594/PANGAEA.871491	RUS
RUS_80608	Destructive sampling method	tree_224	Biomass_tree_DB.tab	PANGAEA	doi:10.1594/PANGAEA.871491	https://doi.pangaea.de/10.1594/PANGAEA.871491	RUS
RUS_80608	Destructive sampling method	tree_225	Biomass_tree_DB.tab	PANGAEA	doi:10.1594/PANGAEA.871491	https://doi.pangaea.de/10.1594/PANGAEA.871491	RUS
RUS_80608	Destructive sampling method	tree_226	Biomass_tree_DB.tab	PANGAEA	doi:10.1594/PANGAEA.871491	https://doi.pangaea.de/10.1594/PANGAEA.871491	RUS
RUS_80608	Destructive sampling method	tree_227	Biomass_tree_DB.tab	PANGAEA	doi:10.1594/PANGAEA.871491	https://doi.pangaea.de/10.1594/PANGAEA.871491	RUS
RUS_80608	Destructive sampling method	tree_228	Biomass_tree_DB.tab	PANGAEA	doi:10.1594/PANGAEA.871491	https://doi.pangaea.de/10.1594/PANGAEA.871491	RUS
RUS_80608	Destructive sampling method	tree_229	Biomass_tree_DB.tab	PANGAEA	doi:10.1594/PANGAEA.871491	https://doi.pangaea.de/10.1594/PANGAEA.871491	RUS
RUS_80608	Destructive sampling method	tree_230	Biomass_tree_DB.tab	PANGAEA	doi:10.1594/PANGAEA.871491	https://doi.pangaea.de/10.1594/PANGAEA.871491	RUS
RUS_80608	Destructive sampling method	tree_231	Biomass_tree_DB.tab	PANGAEA	doi:10.1594/PANGAEA.871491	https://doi.pangaea.de/10.1594/PANGAEA.871491	RUS
RUS_80608	Destructive sampling method	tree_232	Biomass_tree_DB.tab	PANGAEA	doi:10.1594/PANGAEA.871491	https://doi.pangaea.de/10.1594/PANGAEA.871491	RUS
RUS_80608	Destructive sampling method	tree_233	Biomass_tree_DB.tab	PANGAEA	doi:10.1594/PANGAEA.871491	https://doi.pangaea.de/10.1594/PANGAEA.871491	RUS
RUS_80608	Destructive sampling method	tree_234	Biomass_tree_DB.tab	PANGAEA	doi:10.1594/PANGAEA.871491	https://doi.pangaea.de/10.1594/PANGAEA.871491	RUS
RUS_80608	Destructive sampling method	tree_235	Biomass_tree_DB.tab	PANGAEA	doi:10.1594/PANGAEA.871491	https://doi.pangaea.de/10.1594/PANGAEA.871491	RUS
RUS_80608	Destructive sampling method	tree_236	Biomass_tree_DB.tab	PANGAEA	doi:10.1594/PANGAEA.871491	https://doi.pangaea.de/10.1594/PANGAEA.871491	RUS
RUS_80608	Destructive sampling method	tree_237	Biomass_tree_DB.tab	PANGAEA	doi:10.1594/PANGAEA.871491	https://doi.pangaea.de/10.1594/PANGAEA.871491	RUS
RUS_80608	Destructive sampling method	tree_238	Biomass_tree_DB.tab	PANGAEA	doi:10.1594/PANGAEA.871491	https://doi.pangaea.de/10.1594/PANGAEA.871491	RUS
RUS_80608	Destructive sampling method	tree_239	Biomass_tree_DB.tab	PANGAEA	doi:10.1594/PANGAEA.871491	https://doi.pangaea.de/10.1594/PANGAEA.871491	RUS
RUS_80608	Destructive sampling method	tree_240	Biomass_tree_DB.tab	PANGAEA	doi:10.1594/PANGAEA.871491	https://doi.pangaea.de/10.1594/PANGAEA.871491	RUS
RUS_80608	Destructive sampling method	tree_241	Biomass_tree_DB.tab	PANGAEA	doi:10.1594/PANGAEA.871491	https://doi.pangaea.de/10.1594/PANGAEA.871491	RUS
RUS_80608	Destructive sampling method	tree_242	Biomass_tree_DB.tab	PANGAEA	doi:10.1594/PANGAEA.871491	https://doi.pangaea.de/10.1594/PANGAEA.871491	RUS
RUS_80608	Destructive sampling method	tree_243	Biomass_tree_DB.tab	PANGAEA	doi:10.1594/PANGAEA.871491	https://doi.pangaea.de/10.1594/PANGAEA.871491	RUS
RUS_80608	Destructive sampling method	tree_244	Biomass_tree_DB.tab	PANGAEA	doi:10.1594/PANGAEA.871491	https://doi.pangaea.de/10.1594/PANGAEA.871491	RUS
RUS_80608	Destructive sampling method	tree_245	Biomass_tree_DB.tab	PANGAEA	doi:10.1594/PANGAEA.871491	https://doi.pangaea.de/10.1594/PANGAEA.871491	RUS
RUS_80608	Destructive sampling method	tree_246	Biomass_tree_DB.tab	PANGAEA	doi:10.1594/PANGAEA.871491	https://doi.pangaea.de/10.1594/PANGAEA.871491	RUS
RUS_80608	Destructive sampling method	tree_247	Biomass_tree_DB.tab	PANGAEA	doi:10.1594/PANGAEA.871491	https://doi.pangaea.de/10.1594/PANGAEA.871491	RUS
RUS_80608	Destructive sampling method	tree_248	Biomass_tree_DB.tab	PANGAEA	doi:10.1594/PANGAEA.871491	https://doi.pangaea.de/10.1594/PANGAEA.871491	RUS
RUS_80608	Destructive sampling method	tree_249	Biomass_tree_DB.tab	PANGAEA	doi:10.1594/PANGAEA.871491	https://doi.pangaea.de/10.1594/PANGAEA.871491	RUS
RUS_80608	Destructive sampling method	tree_250	Biomass_tree_DB.tab	PANGAEA	doi:10.1594/PANGAEA.871491	https://doi.pangaea.de/10.1594/PANGAEA.871491	RUS
RUS_80608	Destructive sampling method	tree_251	Biomass_tree_DB.tab	PANGAEA	doi:10.1594/PANGAEA.871491	https://doi.pangaea.de/10.1594/PANGAEA.871491	RUS
RUS_80608	Destructive sampling method	tree_252	Biomass_tree_DB.tab	PANGAEA	doi:10.1594/PANGAEA.871491	https://doi.pangaea.de/10.1594/PANGAEA.871491	RUS
RUS_80608	Destructive sampling method	tree_253	Biomass_tree_DB.tab	PANGAEA	doi:10.1594/PANGAEA.871491	https://doi.pangaea.de/10.1594/PANGAEA.871491	RUS
RUS_80608	Destructive sampling method	tree_254	Biomass_tree_DB.tab	PANGAEA	doi:10.1594/PANGAEA.871491	https://doi.pangaea.de/10.1594/PANGAEA.871491	RUS
RUS_80608	Destructive sampling method	tree_255	Biomass_tree_DB.tab	PANGAEA	doi:10.1594/PANGAEA.871491	https://doi.pangaea.de/10.1594/PANGAEA.871491	RUS
RUS_80608	Destructive sampling method	tree_256	Biomass_tree_DB.tab	PANGAEA	doi:10.1594/PANGAEA.871491	https://doi.pangaea.de/10.1594/PANGAEA.871491	RUS
RUS_80608	Destructive sampling method	tree_257	Biomass_tree_DB.tab	PANGAEA	doi:10.1594/PANGAEA.871491	https://doi.pangaea.de/10.1594/PANGAEA.871491	RUS
RUS_80608	Destructive sampling method	tree_258	Biomass_tree_DB.tab	PANGAEA	doi:10.1594/PANGAEA.871491	https://doi.pangaea.de/10.1594/PANGAEA.871491	RUS
RUS_80608	Destructive sampling method	tree_259	Biomass_tree_DB.tab	PANGAEA	doi:10.1594/PANGAEA.871491	https://doi.pangaea.de/10.1594/PANGAEA.871491	RUS
RUS_80608	Destructive sampling method	tree_260	Biomass_tree_DB.tab	PANGAEA	doi:10.1594/PANGAEA.871491	https://doi.pangaea.de/10.1594/PANGAEA.871491	RUS
RUS_80608	Destructive sampling method	tree_261	Biomass_tree_DB.tab	PANGAEA	doi:10.1594/PANGAEA.871491	https://doi.pangaea.de/10.1594/PANGAEA.871491	RUS
RUS_80608	Destructive sampling method	tree_262	Biomass_tree_DB.tab	PANGAEA	doi:10.1594/PANGAEA.871491	https://doi.pangaea.de/10.1594/PANGAEA.871491	RUS
RUS_80608	Destructive sampling method	tree_263	Biomass_tree_DB.tab	PANGAEA	doi:10.1594/PANGAEA.871491	https://doi.pangaea.de/10.1594/PANGAEA.871491	RUS
RUS_80608	Destructive sampling method	tree_264	Biomass_tree_DB.tab	PANGAEA	doi:10.1594/PANGAEA.871491	https://doi.pangaea.de/10.1594/PANGAEA.871491	RUS
RUS_80608	Destructive sampling method	tree_265	Biomass_tree_DB.tab	PANGAEA	doi:10.1594/PANGAEA.871491	https://doi.pangaea.de/10.1594/PANGAEA.871491	RUS
RUS_80608	Destructive sampling method	tree_266	Biomass_tree_DB.tab	PANGAEA	doi:10.1594/PANGAEA.871491	https://doi.pangaea.de/10.1594/PANGAEA.871491	RUS
RUS_80608	Destructive sampling method	tree_267	Biomass_tree_DB.tab	PANGAEA	doi:10.1594/PANGAEA.871491	https://doi.pangaea.de/10.1594/PANGAEA.871491	RUS
RUS_80608	Destructive sampling method	tree_268	Biomass_tree_DB.tab	PANGAEA	doi:10.1594/PANGAEA.871491	https://doi.pangaea.de/10.1594/PANGAEA.871491	RUS
RUS_80608	Destructive sampling method	tree_269	Biomass_tree_DB.tab	PANGAEA	doi:10.1594/PANGAEA.871491	https://doi.pangaea.de/10.1594/PANGAEA.871491	RUS
RUS_80608	Destructive sampling method	tree_270	Biomass_tree_DB.tab	PANGAEA	doi:10.1594/PANGAEA.871491	https://doi.pangaea.de/10.1594/PANGAEA.871491	RUS
RUS_80608	Destructive sampling method	tree_271	Biomass_tree_DB.tab	PANGAEA	doi:10.1594/PANGAEA.871491	https://doi.pangaea.de/10.1594/PANGAEA.871491	RUS
RUS_80608	Destructive sampling method	tree_272	Biomass_tree_DB.tab	PANGAEA	doi:10.1594/PANGAEA.871491	https://doi.pangaea.de/10.1594/PANGAEA.871491	RUS
RUS_80608	Destructive sampling method	tree_273	Biomass_tree_DB.tab	PANGAEA	doi:10.1594/PANGAEA.871491	https://doi.pangaea.de/10.1594/PANGAEA.871491	RUS
RUS_80608	Destructive sampling method	tree_274	Biomass_tree_DB.tab	PANGAEA	doi:10.1594/PANGAEA.871491	https://doi.pangaea.de/10.1594/PANGAEA.871491	RUS
RUS_80608	Destructive sampling method	tree_275	Biomass_tree_DB.tab	PANGAEA	doi:10.1594/PANGAEA.871491	https://doi.pangaea.de/10.1594/PANGAEA.871491	RUS
RUS_80608	Destructive sampling method	tree_276	Biomass_tree_DB.tab	PANGAEA	doi:10.1594/PANGAEA.871491	https://doi.pangaea.de/10.1594/PANGAEA.871491	RUS
RUS_80608	Destructive sampling method	tree_277	Biomass_tree_DB.tab	PANGAEA	doi:10.1594/PANGAEA.871491	https://doi.pangaea.de/10.1594/PANGAEA.871491	RUS
RUS_80608	Destructive sampling method	tree_278	Biomass_tree_DB.tab	PANGAEA	doi:10.1594/PANGAEA.871491	https://doi.pangaea.de/10.1594/PANGAEA.871491	RUS
RUS_80608	Destructive sampling method	tree_279	Biomass_tree_DB.tab	PANGAEA	doi:10.1594/PANGAEA.871491	https://doi.pangaea.de/10.1594/PANGAEA.871491	RUS
RUS_80608	Destructive sampling method	tree_280	Biomass_tree_DB.tab	PANGAEA	doi:10.1594/PANGAEA.871491	https://doi.pangaea.de/10.1594/PANGAEA.871491	RUS
RUS_80608	Destructive sampling method	tree_281	Biomass_tree_DB.tab	PANGAEA	doi:10.1594/PANGAEA.871491	https://doi.pangaea.de/10.1594/PANGAEA.871491	RUS
RUS_80608	Destructive sampling method	tree_282	Biomass_tree_DB.tab	PANGAEA	doi:10.1594/PANGAEA.871491	https://doi.pangaea.de/10.1594/PANGAEA.871491	RUS
RUS_80608	Destructive sampling method	tree_283	Biomass_tree_DB.tab	PANGAEA	doi:10.1594/PANGAEA.871491	https://doi.pangaea.de/10.1594/PANGAEA.871491	RUS
RUS_80608	Destructive sampling method	tree_284	Biomass_tree_DB.tab	PANGAEA	doi:10.1594/PANGAEA.871491	https://doi.pangaea.de/10.1594/PANGAEA.871491	RUS
RUS_80608	Destructive sampling method	tree_285	Biomass_tree_DB.tab	PANGAEA	doi:10.1594/PANGAEA.871491	https://doi.pangaea.de/10.1594/PANGAEA.871491	RUS
RUS_80608	Destructive sampling method	tree_286	Biomass_tree_DB.tab	PANGAEA	doi:10.1594/PANGAEA.871491	https://doi.pangaea.de/10.1594/PANGAEA.871491	RUS
RUS_80608	Destructive sampling method	tree_287	Biomass_tree_DB.tab	PANGAEA	doi:10.1594/PANGAEA.871491	https://doi.pangaea.de/10.1594/PANGAEA.871491	RUS
RUS_80608	Destructive sampling method	tree_288	Biomass_tree_DB.tab	PANGAEA	doi:10.1594/PANGAEA.871491	https://doi.pangaea.de/10.1594/PANGAEA.871491	RUS
RUS_80608	Destructive sampling method	tree_289	Biomass_tree_DB.tab	PANGAEA	doi:10.1594/PANGAEA.871491	https://doi.pangaea.de/10.1594/PANGAEA.871491	RUS
RUS_80608	Destructive sampling method	tree_290	Biomass_tree_DB.tab	PANGAEA	doi:10.1594/PANGAEA.871491	https://doi.pangaea.de/10.1594/PANGAEA.871491	RUS
RUS_80608	Destructive sampling method	tree_291	Biomass_tree_DB.tab	PANGAEA	doi:10.1594/PANGAEA.871491	https://doi.pangaea.de/10.1594/PANGAEA.871491	RUS
RUS_80608	Destructive sampling method	tree_292	Biomass_tree_DB.tab	PANGAEA	doi:10.1594/PANGAEA.871491	https://doi.pangaea.de/10.1594/PANGAEA.871491	RUS
RUS_80608	Destructive sampling method	tree_293	Biomass_tree_DB.tab	PANGAEA	doi:10.1594/PANGAEA.871491	https://doi.pangaea.de/10.1594/PANGAEA.871491	RUS
RUS_80608	Destructive sampling method	tree_294	Biomass_tree_DB.tab	PANGAEA	doi:10.1594/PANGAEA.871491	https://doi.pangaea.de/10.1594/PANGAEA.871491	RUS
RUS_80608	Destructive sampling method	tree_295	Biomass_tree_DB.tab	PANGAEA	doi:10.1594/PANGAEA.871491	https://doi.pangaea.de/10.1594/PANGAEA.871491	RUS
RUS_80608	Destructive sampling method	tree_296	Biomass_tree_DB.tab	PANGAEA	doi:10.1594/PANGAEA.871491	https://doi.pangaea.de/10.1594/PANGAEA.871491	RUS
RUS_80608	Destructive sampling method	tree_297	Biomass_tree_DB.tab	PANGAEA	doi:10.1594/PANGAEA.871491	https://doi.pangaea.de/10.1594/PANGAEA.871491	RUS
RUS_80608	Destructive sampling method	tree_298	Biomass_tree_DB.tab	PANGAEA	doi:10.1594/PANGAEA.871491	https://doi.pangaea.de/10.1594/PANGAEA.871491	RUS
RUS_80608	Destructive sampling method	tree_299	Biomass_tree_DB.tab	PANGAEA	doi:10.1594/PANGAEA.871491	https://doi.pangaea.de/10.1594/PANGAEA.871491	RUS
RUS_80608	Destructive sampling method	tree_300	Biomass_tree_DB.tab	PANGAEA	doi:10.1594/PANGAEA.871491	https://doi.pangaea.de/10.1594/PANGAEA.871491	RUS
RUS_80608	Destructive sampling method	tree_301	Biomass_tree_DB.tab	PANGAEA	doi:10.1594/PANGAEA.871491	https://doi.pangaea.de/10.1594/PANGAEA.871491	RUS
RUS_80608	Destructive sampling method	tree_302	Biomass_tree_DB.tab	PANGAEA	doi:10.1594/PANGAEA.871491	https://doi.pangaea.de/10.1594/PANGAEA.871491	RUS
RUS_80608	Destructive sampling method	tree_303	Biomass_tree_DB.tab	PANGAEA	doi:10.1594/PANGAEA.871491	https://doi.pangaea.de/10.1594/PANGAEA.871491	RUS
RUS_80608	Destructive sampling method	tree_304	Biomass_tree_DB.tab	PANGAEA	doi:10.1594/PANGAEA.871491	https://doi.pangaea.de/10.1594/PANGAEA.871491	RUS
RUS_80608	Destructive sampling method	tree_305	Biomass_tree_DB.tab	PANGAEA	doi:10.1594/PANGAEA.871491	https://doi.pangaea.de/10.1594/PANGAEA.871491	RUS
RUS_80608	Destructive sampling method	tree_306	Biomass_tree_DB.tab	PANGAEA	doi:10.1594/PANGAEA.871491	https://doi.pangaea.de/10.1594/PANGAEA.871491	RUS
RUS_80608	Destructive sampling method	tree_307	Biomass_tree_DB.tab	PANGAEA	doi:10.1594/PANGAEA.871491	https://doi.pangaea.de/10.1594/PANGAEA.871491	RUS
RUS_80608	Destructive sampling method	tree_308	Biomass_tree_DB.tab	PANGAEA	doi:10.1594/PANGAEA.871491	https://doi.pangaea.de/10.1594/PANGAEA.871491	RUS
RUS_80608	Destructive sampling method	tree_309	Biomass_tree_DB.tab	PANGAEA	doi:10.1594/PANGAEA.871491	https://doi.pangaea.de/10.1594/PANGAEA.871491	RUS
RUS_80608	Destructive sampling method	tree_310	Biomass_tree_DB.tab	PANGAEA	doi:10.1594/PANGAEA.871491	https://doi.pangaea.de/10.1594/PANGAEA.871491	RUS
RUS_80608	Destructive sampling method	tree_311	Biomass_tree_DB.tab	PANGAEA	doi:10.1594/PANGAEA.871491	https://doi.pangaea.de/10.1594/PANGAEA.871491	RUS
RUS_80608	Destructive sampling method	tree_312	Biomass_tree_DB.tab	PANGAEA	doi:10.1594/PANGAEA.871491	https://doi.pangaea.de/10.1594/PANGAEA.871491	RUS
RUS_80608	Destructive sampling method	tree_313	Biomass_tree_DB.tab	PANGAEA	doi:10.1594/PANGAEA.871491	https://doi.pangaea.de/10.1594/PANGAEA.871491	RUS
RUS_80608	Destructive sampling method	tree_314	Biomass_tree_DB.tab	PANGAEA	doi:10.1594/PANGAEA.871491	https://doi.pangaea.de/10.1594/PANGAEA.871491	RUS
RUS_80608	Destructive sampling method	tree_315	Biomass_tree_DB.tab	PANGAEA	doi:10.1594/PANGAEA.871491	https://doi.pangaea.de/10.1594/PANGAEA.871491	RUS
RUS_80608	Destructive sampling method	tree_316	Biomass_tree_DB.tab	PANGAEA	doi:10.1594/PANGAEA.871491	https://doi.pangaea.de/10.1594/PANGAEA.871491	RUS
RUS_80436	Destructive sampling method	tree_317	Biomass_tree_DB.tab	PANGAEA	doi:10.1594/PANGAEA.871491	https://doi.pangaea.de/10.1594/PANGAEA.871491	RUS
RUS_80436	Destructive sampling method	tree_318	Biomass_tree_DB.tab	PANGAEA	doi:10.1594/PANGAEA.871491	https://doi.pangaea.de/10.1594/PANGAEA.871491	RUS
RUS_80436	Destructive sampling method	tree_319	Biomass_tree_DB.tab	PANGAEA	doi:10.1594/PANGAEA.871491	https://doi.pangaea.de/10.1594/PANGAEA.871491	RUS
RUS_80436	Destructive sampling method	tree_320	Biomass_tree_DB.tab	PANGAEA	doi:10.1594/PANGAEA.871491	https://doi.pangaea.de/10.1594/PANGAEA.871491	RUS
RUS_80436	Destructive sampling method	tree_321	Biomass_tree_DB.tab	PANGAEA	doi:10.1594/PANGAEA.871491	https://doi.pangaea.de/10.1594/PANGAEA.871491	RUS
RUS_80436	Destructive sampling method	tree_322	Biomass_tree_DB.tab	PANGAEA	doi:10.1594/PANGAEA.871491	https://doi.pangaea.de/10.1594/PANGAEA.871491	RUS
RUS_80436	Destructive sampling method	tree_323	Biomass_tree_DB.tab	PANGAEA	doi:10.1594/PANGAEA.871491	https://doi.pangaea.de/10.1594/PANGAEA.871491	RUS
RUS_80436	Destructive sampling method	tree_324	Biomass_tree_DB.tab	PANGAEA	doi:10.1594/PANGAEA.871491	https://doi.pangaea.de/10.1594/PANGAEA.871491	RUS
RUS_80436	Destructive sampling method	tree_325	Biomass_tree_DB.tab	PANGAEA	doi:10.1594/PANGAEA.871491	https://doi.pangaea.de/10.1594/PANGAEA.871491	RUS
RUS_80436	Destructive sampling method	tree_326	Biomass_tree_DB.tab	PANGAEA	doi:10.1594/PANGAEA.871491	https://doi.pangaea.de/10.1594/PANGAEA.871491	RUS
RUS_80436	Destructive sampling method	tree_327	Biomass_tree_DB.tab	PANGAEA	doi:10.1594/PANGAEA.871491	https://doi.pangaea.de/10.1594/PANGAEA.871491	RUS
RUS_80436	Destructive sampling method	tree_328	Biomass_tree_DB.tab	PANGAEA	doi:10.1594/PANGAEA.871491	https://doi.pangaea.de/10.1594/PANGAEA.871491	RUS
RUS_80436	Destructive sampling method	tree_329	Biomass_tree_DB.tab	PANGAEA	doi:10.1594/PANGAEA.871491	https://doi.pangaea.de/10.1594/PANGAEA.871491	RUS
RUS_80436	Destructive sampling method	tree_330	Biomass_tree_DB.tab	PANGAEA	doi:10.1594/PANGAEA.871491	https://doi.pangaea.de/10.1594/PANGAEA.871491	RUS
RUS_80436	Destructive sampling method	tree_331	Biomass_tree_DB.tab	PANGAEA	doi:10.1594/PANGAEA.871491	https://doi.pangaea.de/10.1594/PANGAEA.871491	RUS
RUS_80436	Destructive sampling method	tree_332	Biomass_tree_DB.tab	PANGAEA	doi:10.1594/PANGAEA.871491	https://doi.pangaea.de/10.1594/PANGAEA.871491	RUS
RUS_80436	Destructive sampling method	tree_333	Biomass_tree_DB.tab	PANGAEA	doi:10.1594/PANGAEA.871491	https://doi.pangaea.de/10.1594/PANGAEA.871491	RUS
RUS_80436	Destructive sampling method	tree_334	Biomass_tree_DB.tab	PANGAEA	doi:10.1594/PANGAEA.871491	https://doi.pangaea.de/10.1594/PANGAEA.871491	RUS
RUS_80436	Destructive sampling method	tree_335	Biomass_tree_DB.tab	PANGAEA	doi:10.1594/PANGAEA.871491	https://doi.pangaea.de/10.1594/PANGAEA.871491	RUS
RUS_80436	Destructive sampling method	tree_336	Biomass_tree_DB.tab	PANGAEA	doi:10.1594/PANGAEA.871491	https://doi.pangaea.de/10.1594/PANGAEA.871491	RUS
RUS_80436	Destructive sampling method	tree_337	Biomass_tree_DB.tab	PANGAEA	doi:10.1594/PANGAEA.871491	https://doi.pangaea.de/10.1594/PANGAEA.871491	RUS
RUS_80436	Destructive sampling method	tree_338	Biomass_tree_DB.tab	PANGAEA	doi:10.1594/PANGAEA.871491	https://doi.pangaea.de/10.1594/PANGAEA.871491	RUS
RUS_80436	Destructive sampling method	tree_339	Biomass_tree_DB.tab	PANGAEA	doi:10.1594/PANGAEA.871491	https://doi.pangaea.de/10.1594/PANGAEA.871491	RUS
RUS_80436	Destructive sampling method	tree_340	Biomass_tree_DB.tab	PANGAEA	doi:10.1594/PANGAEA.871491	https://doi.pangaea.de/10.1594/PANGAEA.871491	RUS
RUS_80436	Destructive sampling method	tree_341	Biomass_tree_DB.tab	PANGAEA	doi:10.1594/PANGAEA.871491	https://doi.pangaea.de/10.1594/PANGAEA.871491	RUS
RUS_80436	Destructive sampling method	tree_342	Biomass_tree_DB.tab	PANGAEA	doi:10.1594/PANGAEA.871491	https://doi.pangaea.de/10.1594/PANGAEA.871491	RUS
RUS_80436	Destructive sampling method	tree_343	Biomass_tree_DB.tab	PANGAEA	doi:10.1594/PANGAEA.871491	https://doi.pangaea.de/10.1594/PANGAEA.871491	RUS
RUS_80436	Destructive sampling method	tree_344	Biomass_tree_DB.tab	PANGAEA	doi:10.1594/PANGAEA.871491	https://doi.pangaea.de/10.1594/PANGAEA.871491	RUS
RUS_80436	Destructive sampling method	tree_345	Biomass_tree_DB.tab	PANGAEA	doi:10.1594/PANGAEA.871491	https://doi.pangaea.de/10.1594/PANGAEA.871491	RUS
RUS_80436	Destructive sampling method	tree_346	Biomass_tree_DB.tab	PANGAEA	doi:10.1594/PANGAEA.871491	https://doi.pangaea.de/10.1594/PANGAEA.871491	RUS
RUS_80436	Destructive sampling method	tree_347	Biomass_tree_DB.tab	PANGAEA	doi:10.1594/PANGAEA.871491	https://doi.pangaea.de/10.1594/PANGAEA.871491	RUS
RUS_80436	Destructive sampling method	tree_348	Biomass_tree_DB.tab	PANGAEA	doi:10.1594/PANGAEA.871491	https://doi.pangaea.de/10.1594/PANGAEA.871491	RUS
RUS_80436	Destructive sampling method	tree_349	Biomass_tree_DB.tab	PANGAEA	doi:10.1594/PANGAEA.871491	https://doi.pangaea.de/10.1594/PANGAEA.871491	RUS
RUS_80436	Destructive sampling method	tree_350	Biomass_tree_DB.tab	PANGAEA	doi:10.1594/PANGAEA.871491	https://doi.pangaea.de/10.1594/PANGAEA.871491	RUS
RUS_80436	Destructive sampling method	tree_351	Biomass_tree_DB.tab	PANGAEA	doi:10.1594/PANGAEA.871491	https://doi.pangaea.de/10.1594/PANGAEA.871491	RUS
RUS_80436	Destructive sampling method	tree_352	Biomass_tree_DB.tab	PANGAEA	doi:10.1594/PANGAEA.871491	https://doi.pangaea.de/10.1594/PANGAEA.871491	RUS
RUS_80436	Destructive sampling method	tree_353	Biomass_tree_DB.tab	PANGAEA	doi:10.1594/PANGAEA.871491	https://doi.pangaea.de/10.1594/PANGAEA.871491	RUS
RUS_80436	Destructive sampling method	tree_354	Biomass_tree_DB.tab	PANGAEA	doi:10.1594/PANGAEA.871491	https://doi.pangaea.de/10.1594/PANGAEA.871491	RUS
RUS_80436	Destructive sampling method	tree_355	Biomass_tree_DB.tab	PANGAEA	doi:10.1594/PANGAEA.871491	https://doi.pangaea.de/10.1594/PANGAEA.871491	RUS
RUS_80436	Destructive sampling method	tree_356	Biomass_tree_DB.tab	PANGAEA	doi:10.1594/PANGAEA.871491	https://doi.pangaea.de/10.1594/PANGAEA.871491	RUS
RUS_80436	Destructive sampling method	tree_357	Biomass_tree_DB.tab	PANGAEA	doi:10.1594/PANGAEA.871491	https://doi.pangaea.de/10.1594/PANGAEA.871491	RUS
RUS_80436	Destructive sampling method	tree_358	Biomass_tree_DB.tab	PANGAEA	doi:10.1594/PANGAEA.871491	https://doi.pangaea.de/10.1594/PANGAEA.871491	RUS
RUS_80436	Destructive sampling method	tree_359	Biomass_tree_DB.tab	PANGAEA	doi:10.1594/PANGAEA.871491	https://doi.pangaea.de/10.1594/PANGAEA.871491	RUS
RUS_80436	Destructive sampling method	tree_360	Biomass_tree_DB.tab	PANGAEA	doi:10.1594/PANGAEA.871491	https://doi.pangaea.de/10.1594/PANGAEA.871491	RUS
RUS_80436	Destructive sampling method	tree_361	Biomass_tree_DB.tab	PANGAEA	doi:10.1594/PANGAEA.871491	https://doi.pangaea.de/10.1594/PANGAEA.871491	RUS
RUS_80436	Destructive sampling method	tree_362	Biomass_tree_DB.tab	PANGAEA	doi:10.1594/PANGAEA.871491	https://doi.pangaea.de/10.1594/PANGAEA.871491	RUS
RUS_80436	Destructive sampling method	tree_363	Biomass_tree_DB.tab	PANGAEA	doi:10.1594/PANGAEA.871491	https://doi.pangaea.de/10.1594/PANGAEA.871491	RUS
RUS_80436	Destructive sampling method	tree_364	Biomass_tree_DB.tab	PANGAEA	doi:10.1594/PANGAEA.871491	https://doi.pangaea.de/10.1594/PANGAEA.871491	RUS
RUS_80436	Destructive sampling method	tree_365	Biomass_tree_DB.tab	PANGAEA	doi:10.1594/PANGAEA.871491	https://doi.pangaea.de/10.1594/PANGAEA.871491	RUS
RUS_80436	Destructive sampling method	tree_366	Biomass_tree_DB.tab	PANGAEA	doi:10.1594/PANGAEA.871491	https://doi.pangaea.de/10.1594/PANGAEA.871491	RUS
RUS_80436	Destructive sampling method	tree_367	Biomass_tree_DB.tab	PANGAEA	doi:10.1594/PANGAEA.871491	https://doi.pangaea.de/10.1594/PANGAEA.871491	RUS
RUS_80436	Destructive sampling method	tree_368	Biomass_tree_DB.tab	PANGAEA	doi:10.1594/PANGAEA.871491	https://doi.pangaea.de/10.1594/PANGAEA.871491	RUS
RUS_80436	Destructive sampling method	tree_369	Biomass_tree_DB.tab	PANGAEA	doi:10.1594/PANGAEA.871491	https://doi.pangaea.de/10.1594/PANGAEA.871491	RUS
RUS_80436	Destructive sampling method	tree_370	Biomass_tree_DB.tab	PANGAEA	doi:10.1594/PANGAEA.871491	https://doi.pangaea.de/10.1594/PANGAEA.871491	RUS
RUS_80436	Destructive sampling method	tree_371	Biomass_tree_DB.tab	PANGAEA	doi:10.1594/PANGAEA.871491	https://doi.pangaea.de/10.1594/PANGAEA.871491	RUS
RUS_80436	Destructive sampling method	tree_372	Biomass_tree_DB.tab	PANGAEA	doi:10.1594/PANGAEA.871491	https://doi.pangaea.de/10.1594/PANGAEA.871491	RUS
RUS_80436	Destructive sampling method	tree_373	Biomass_tree_DB.tab	PANGAEA	doi:10.1594/PANGAEA.871491	https://doi.pangaea.de/10.1594/PANGAEA.871491	RUS
RUS_80436	Destructive sampling method	tree_374	Biomass_tree_DB.tab	PANGAEA	doi:10.1594/PANGAEA.871491	https://doi.pangaea.de/10.1594/PANGAEA.871491	RUS
RUS_80436	Destructive sampling method	tree_375	Biomass_tree_DB.tab	PANGAEA	doi:10.1594/PANGAEA.871491	https://doi.pangaea.de/10.1594/PANGAEA.871491	RUS
RUS_80436	Destructive sampling method	tree_376	Biomass_tree_DB.tab	PANGAEA	doi:10.1594/PANGAEA.871491	https://doi.pangaea.de/10.1594/PANGAEA.871491	RUS
RUS_80608	Destructive sampling method	tree_377	Biomass_tree_DB.tab	PANGAEA	doi:10.1594/PANGAEA.871491	https://doi.pangaea.de/10.1594/PANGAEA.871491	RUS
RUS_80608	Destructive sampling method	tree_378	Biomass_tree_DB.tab	PANGAEA	doi:10.1594/PANGAEA.871491	https://doi.pangaea.de/10.1594/PANGAEA.871491	RUS
RUS_80608	Destructive sampling method	tree_379	Biomass_tree_DB.tab	PANGAEA	doi:10.1594/PANGAEA.871491	https://doi.pangaea.de/10.1594/PANGAEA.871491	RUS
RUS_80608	Destructive sampling method	tree_380	Biomass_tree_DB.tab	PANGAEA	doi:10.1594/PANGAEA.871491	https://doi.pangaea.de/10.1594/PANGAEA.871491	RUS
RUS_80608	Destructive sampling method	tree_381	Biomass_tree_DB.tab	PANGAEA	doi:10.1594/PANGAEA.871491	https://doi.pangaea.de/10.1594/PANGAEA.871491	RUS
RUS_80608	Destructive sampling method	tree_382	Biomass_tree_DB.tab	PANGAEA	doi:10.1594/PANGAEA.871491	https://doi.pangaea.de/10.1594/PANGAEA.871491	RUS
RUS_80608	Destructive sampling method	tree_383	Biomass_tree_DB.tab	PANGAEA	doi:10.1594/PANGAEA.871491	https://doi.pangaea.de/10.1594/PANGAEA.871491	RUS
RUS_80608	Destructive sampling method	tree_384	Biomass_tree_DB.tab	PANGAEA	doi:10.1594/PANGAEA.871491	https://doi.pangaea.de/10.1594/PANGAEA.871491	RUS
RUS_80608	Destructive sampling method	tree_385	Biomass_tree_DB.tab	PANGAEA	doi:10.1594/PANGAEA.871491	https://doi.pangaea.de/10.1594/PANGAEA.871491	RUS
RUS_80608	Destructive sampling method	tree_386	Biomass_tree_DB.tab	PANGAEA	doi:10.1594/PANGAEA.871491	https://doi.pangaea.de/10.1594/PANGAEA.871491	RUS
RUS_80608	Destructive sampling method	tree_387	Biomass_tree_DB.tab	PANGAEA	doi:10.1594/PANGAEA.871491	https://doi.pangaea.de/10.1594/PANGAEA.871491	RUS
RUS_80608	Destructive sampling method	tree_388	Biomass_tree_DB.tab	PANGAEA	doi:10.1594/PANGAEA.871491	https://doi.pangaea.de/10.1594/PANGAEA.871491	RUS
RUS_80608	Destructive sampling method	tree_389	Biomass_tree_DB.tab	PANGAEA	doi:10.1594/PANGAEA.871491	https://doi.pangaea.de/10.1594/PANGAEA.871491	RUS
RUS_80608	Destructive sampling method	tree_390	Biomass_tree_DB.tab	PANGAEA	doi:10.1594/PANGAEA.871491	https://doi.pangaea.de/10.1594/PANGAEA.871491	RUS
RUS_80608	Destructive sampling method	tree_391	Biomass_tree_DB.tab	PANGAEA	doi:10.1594/PANGAEA.871491	https://doi.pangaea.de/10.1594/PANGAEA.871491	RUS
RUS_80608	Destructive sampling method	tree_392	Biomass_tree_DB.tab	PANGAEA	doi:10.1594/PANGAEA.871491	https://doi.pangaea.de/10.1594/PANGAEA.871491	RUS
RUS_80608	Destructive sampling method	tree_393	Biomass_tree_DB.tab	PANGAEA	doi:10.1594/PANGAEA.871491	https://doi.pangaea.de/10.1594/PANGAEA.871491	RUS
RUS_80608	Destructive sampling method	tree_394	Biomass_tree_DB.tab	PANGAEA	doi:10.1594/PANGAEA.871491	https://doi.pangaea.de/10.1594/PANGAEA.871491	RUS
RUS_80608	Destructive sampling method	tree_395	Biomass_tree_DB.tab	PANGAEA	doi:10.1594/PANGAEA.871491	https://doi.pangaea.de/10.1594/PANGAEA.871491	RUS
RUS_80608	Destructive sampling method	tree_396	Biomass_tree_DB.tab	PANGAEA	doi:10.1594/PANGAEA.871491	https://doi.pangaea.de/10.1594/PANGAEA.871491	RUS
RUS_80608	Destructive sampling method	tree_397	Biomass_tree_DB.tab	PANGAEA	doi:10.1594/PANGAEA.871491	https://doi.pangaea.de/10.1594/PANGAEA.871491	RUS
RUS_80608	Destructive sampling method	tree_398	Biomass_tree_DB.tab	PANGAEA	doi:10.1594/PANGAEA.871491	https://doi.pangaea.de/10.1594/PANGAEA.871491	RUS
RUS_80608	Destructive sampling method	tree_399	Biomass_tree_DB.tab	PANGAEA	doi:10.1594/PANGAEA.871491	https://doi.pangaea.de/10.1594/PANGAEA.871491	RUS
RUS_80608	Destructive sampling method	tree_400	Biomass_tree_DB.tab	PANGAEA	doi:10.1594/PANGAEA.871491	https://doi.pangaea.de/10.1594/PANGAEA.871491	RUS
RUS_80608	Destructive sampling method	tree_401	Biomass_tree_DB.tab	PANGAEA	doi:10.1594/PANGAEA.871491	https://doi.pangaea.de/10.1594/PANGAEA.871491	RUS
RUS_80608	Destructive sampling method	tree_402	Biomass_tree_DB.tab	PANGAEA	doi:10.1594/PANGAEA.871491	https://doi.pangaea.de/10.1594/PANGAEA.871491	RUS
RUS_80608	Destructive sampling method	tree_403	Biomass_tree_DB.tab	PANGAEA	doi:10.1594/PANGAEA.871491	https://doi.pangaea.de/10.1594/PANGAEA.871491	RUS
RUS_80608	Destructive sampling method	tree_404	Biomass_tree_DB.tab	PANGAEA	doi:10.1594/PANGAEA.871491	https://doi.pangaea.de/10.1594/PANGAEA.871491	RUS
RUS_80608	Destructive sampling method	tree_405	Biomass_tree_DB.tab	PANGAEA	doi:10.1594/PANGAEA.871491	https://doi.pangaea.de/10.1594/PANGAEA.871491	RUS
RUS_80608	Destructive sampling method	tree_406	Biomass_tree_DB.tab	PANGAEA	doi:10.1594/PANGAEA.871491	https://doi.pangaea.de/10.1594/PANGAEA.871491	RUS
RUS_80608	Destructive sampling method	tree_407	Biomass_tree_DB.tab	PANGAEA	doi:10.1594/PANGAEA.871491	https://doi.pangaea.de/10.1594/PANGAEA.871491	RUS
RUS_80608	Destructive sampling method	tree_408	Biomass_tree_DB.tab	PANGAEA	doi:10.1594/PANGAEA.871491	https://doi.pangaea.de/10.1594/PANGAEA.871491	RUS
RUS_80608	Destructive sampling method	tree_409	Biomass_tree_DB.tab	PANGAEA	doi:10.1594/PANGAEA.871491	https://doi.pangaea.de/10.1594/PANGAEA.871491	RUS
RUS_80608	Destructive sampling method	tree_410	Biomass_tree_DB.tab	PANGAEA	doi:10.1594/PANGAEA.871491	https://doi.pangaea.de/10.1594/PANGAEA.871491	RUS
RUS_80608	Destructive sampling method	tree_411	Biomass_tree_DB.tab	PANGAEA	doi:10.1594/PANGAEA.871491	https://doi.pangaea.de/10.1594/PANGAEA.871491	RUS
RUS_80608	Destructive sampling method	tree_412	Biomass_tree_DB.tab	PANGAEA	doi:10.1594/PANGAEA.871491	https://doi.pangaea.de/10.1594/PANGAEA.871491	RUS
RUS_80608	Destructive sampling method	tree_413	Biomass_tree_DB.tab	PANGAEA	doi:10.1594/PANGAEA.871491	https://doi.pangaea.de/10.1594/PANGAEA.871491	RUS
RUS_80608	Destructive sampling method	tree_414	Biomass_tree_DB.tab	PANGAEA	doi:10.1594/PANGAEA.871491	https://doi.pangaea.de/10.1594/PANGAEA.871491	RUS
RUS_80608	Destructive sampling method	tree_415	Biomass_tree_DB.tab	PANGAEA	doi:10.1594/PANGAEA.871491	https://doi.pangaea.de/10.1594/PANGAEA.871491	RUS
RUS_80608	Destructive sampling method	tree_416	Biomass_tree_DB.tab	PANGAEA	doi:10.1594/PANGAEA.871491	https://doi.pangaea.de/10.1594/PANGAEA.871491	RUS
RUS_80608	Destructive sampling method	tree_417	Biomass_tree_DB.tab	PANGAEA	doi:10.1594/PANGAEA.871491	https://doi.pangaea.de/10.1594/PANGAEA.871491	RUS
RUS_80608	Destructive sampling method	tree_418	Biomass_tree_DB.tab	PANGAEA	doi:10.1594/PANGAEA.871491	https://doi.pangaea.de/10.1594/PANGAEA.871491	RUS
RUS_80608	Destructive sampling method	tree_419	Biomass_tree_DB.tab	PANGAEA	doi:10.1594/PANGAEA.871491	https://doi.pangaea.de/10.1594/PANGAEA.871491	RUS
RUS_80608	Destructive sampling method	tree_420	Biomass_tree_DB.tab	PANGAEA	doi:10.1594/PANGAEA.871491	https://doi.pangaea.de/10.1594/PANGAEA.871491	RUS
RUS_80608	Destructive sampling method	tree_421	Biomass_tree_DB.tab	PANGAEA	doi:10.1594/PANGAEA.871491	https://doi.pangaea.de/10.1594/PANGAEA.871491	RUS
RUS_80608	Destructive sampling method	tree_422	Biomass_tree_DB.tab	PANGAEA	doi:10.1594/PANGAEA.871491	https://doi.pangaea.de/10.1594/PANGAEA.871491	RUS
RUS_80608	Destructive sampling method	tree_423	Biomass_tree_DB.tab	PANGAEA	doi:10.1594/PANGAEA.871491	https://doi.pangaea.de/10.1594/PANGAEA.871491	RUS
RUS_80608	Destructive sampling method	tree_424	Biomass_tree_DB.tab	PANGAEA	doi:10.1594/PANGAEA.871491	https://doi.pangaea.de/10.1594/PANGAEA.871491	RUS
RUS_80608	Destructive sampling method	tree_425	Biomass_tree_DB.tab	PANGAEA	doi:10.1594/PANGAEA.871491	https://doi.pangaea.de/10.1594/PANGAEA.871491	RUS
RUS_80608	Destructive sampling method	tree_426	Biomass_tree_DB.tab	PANGAEA	doi:10.1594/PANGAEA.871491	https://doi.pangaea.de/10.1594/PANGAEA.871491	RUS
RUS_80608	Destructive sampling method	tree_427	Biomass_tree_DB.tab	PANGAEA	doi:10.1594/PANGAEA.871491	https://doi.pangaea.de/10.1594/PANGAEA.871491	RUS
RUS_80608	Destructive sampling method	tree_428	Biomass_tree_DB.tab	PANGAEA	doi:10.1594/PANGAEA.871491	https://doi.pangaea.de/10.1594/PANGAEA.871491	RUS
RUS_80608	Destructive sampling method	tree_429	Biomass_tree_DB.tab	PANGAEA	doi:10.1594/PANGAEA.871491	https://doi.pangaea.de/10.1594/PANGAEA.871491	RUS
RUS_80608	Destructive sampling method	tree_430	Biomass_tree_DB.tab	PANGAEA	doi:10.1594/PANGAEA.871491	https://doi.pangaea.de/10.1594/PANGAEA.871491	RUS
RUS_80608	Destructive sampling method	tree_431	Biomass_tree_DB.tab	PANGAEA	doi:10.1594/PANGAEA.871491	https://doi.pangaea.de/10.1594/PANGAEA.871491	RUS
RUS_80608	Destructive sampling method	tree_432	Biomass_tree_DB.tab	PANGAEA	doi:10.1594/PANGAEA.871491	https://doi.pangaea.de/10.1594/PANGAEA.871491	RUS
RUS_80608	Destructive sampling method	tree_433	Biomass_tree_DB.tab	PANGAEA	doi:10.1594/PANGAEA.871491	https://doi.pangaea.de/10.1594/PANGAEA.871491	RUS
RUS_80608	Destructive sampling method	tree_434	Biomass_tree_DB.tab	PANGAEA	doi:10.1594/PANGAEA.871491	https://doi.pangaea.de/10.1594/PANGAEA.871491	RUS
RUS_80608	Destructive sampling method	tree_435	Biomass_tree_DB.tab	PANGAEA	doi:10.1594/PANGAEA.871491	https://doi.pangaea.de/10.1594/PANGAEA.871491	RUS
RUS_80608	Destructive sampling method	tree_436	Biomass_tree_DB.tab	PANGAEA	doi:10.1594/PANGAEA.871491	https://doi.pangaea.de/10.1594/PANGAEA.871491	RUS
RUS_80608	Destructive sampling method	tree_437	Biomass_tree_DB.tab	PANGAEA	doi:10.1594/PANGAEA.871491	https://doi.pangaea.de/10.1594/PANGAEA.871491	RUS
RUS_80608	Destructive sampling method	tree_438	Biomass_tree_DB.tab	PANGAEA	doi:10.1594/PANGAEA.871491	https://doi.pangaea.de/10.1594/PANGAEA.871491	RUS
RUS_80608	Destructive sampling method	tree_439	Biomass_tree_DB.tab	PANGAEA	doi:10.1594/PANGAEA.871491	https://doi.pangaea.de/10.1594/PANGAEA.871491	RUS
RUS_80608	Destructive sampling method	tree_440	Biomass_tree_DB.tab	PANGAEA	doi:10.1594/PANGAEA.871491	https://doi.pangaea.de/10.1594/PANGAEA.871491	RUS
RUS_80608	Destructive sampling method	tree_441	Biomass_tree_DB.tab	PANGAEA	doi:10.1594/PANGAEA.871491	https://doi.pangaea.de/10.1594/PANGAEA.871491	RUS
RUS_80608	Destructive sampling method	tree_442	Biomass_tree_DB.tab	PANGAEA	doi:10.1594/PANGAEA.871491	https://doi.pangaea.de/10.1594/PANGAEA.871491	RUS
RUS_80608	Destructive sampling method	tree_443	Biomass_tree_DB.tab	PANGAEA	doi:10.1594/PANGAEA.871491	https://doi.pangaea.de/10.1594/PANGAEA.871491	RUS
RUS_80608	Destructive sampling method	tree_444	Biomass_tree_DB.tab	PANGAEA	doi:10.1594/PANGAEA.871491	https://doi.pangaea.de/10.1594/PANGAEA.871491	RUS
RUS_80608	Destructive sampling method	tree_445	Biomass_tree_DB.tab	PANGAEA	doi:10.1594/PANGAEA.871491	https://doi.pangaea.de/10.1594/PANGAEA.871491	RUS
RUS_80608	Destructive sampling method	tree_446	Biomass_tree_DB.tab	PANGAEA	doi:10.1594/PANGAEA.871491	https://doi.pangaea.de/10.1594/PANGAEA.871491	RUS
RUS_80608	Destructive sampling method	tree_447	Biomass_tree_DB.tab	PANGAEA	doi:10.1594/PANGAEA.871491	https://doi.pangaea.de/10.1594/PANGAEA.871491	RUS
RUS_80608	Destructive sampling method	tree_448	Biomass_tree_DB.tab	PANGAEA	doi:10.1594/PANGAEA.871491	https://doi.pangaea.de/10.1594/PANGAEA.871491	RUS
RUS_80608	Destructive sampling method	tree_449	Biomass_tree_DB.tab	PANGAEA	doi:10.1594/PANGAEA.871491	https://doi.pangaea.de/10.1594/PANGAEA.871491	RUS
RUS_80608	Destructive sampling method	tree_450	Biomass_tree_DB.tab	PANGAEA	doi:10.1594/PANGAEA.871491	https://doi.pangaea.de/10.1594/PANGAEA.871491	RUS
RUS_80608	Destructive sampling method	tree_451	Biomass_tree_DB.tab	PANGAEA	doi:10.1594/PANGAEA.871491	https://doi.pangaea.de/10.1594/PANGAEA.871491	RUS
RUS_80608	Destructive sampling method	tree_452	Biomass_tree_DB.tab	PANGAEA	doi:10.1594/PANGAEA.871491	https://doi.pangaea.de/10.1594/PANGAEA.871491	RUS
RUS_80608	Destructive sampling method	tree_453	Biomass_tree_DB.tab	PANGAEA	doi:10.1594/PANGAEA.871491	https://doi.pangaea.de/10.1594/PANGAEA.871491	RUS
RUS_80608	Destructive sampling method	tree_454	Biomass_tree_DB.tab	PANGAEA	doi:10.1594/PANGAEA.871491	https://doi.pangaea.de/10.1594/PANGAEA.871491	RUS
RUS_80608	Destructive sampling method	tree_455	Biomass_tree_DB.tab	PANGAEA	doi:10.1594/PANGAEA.871491	https://doi.pangaea.de/10.1594/PANGAEA.871491	RUS
RUS_80608	Destructive sampling method	tree_456	Biomass_tree_DB.tab	PANGAEA	doi:10.1594/PANGAEA.871491	https://doi.pangaea.de/10.1594/PANGAEA.871491	RUS
RUS_80608	Destructive sampling method	tree_457	Biomass_tree_DB.tab	PANGAEA	doi:10.1594/PANGAEA.871491	https://doi.pangaea.de/10.1594/PANGAEA.871491	RUS
RUS_80608	Destructive sampling method	tree_458	Biomass_tree_DB.tab	PANGAEA	doi:10.1594/PANGAEA.871491	https://doi.pangaea.de/10.1594/PANGAEA.871491	RUS
RUS_80608	Destructive sampling method	tree_459	Biomass_tree_DB.tab	PANGAEA	doi:10.1594/PANGAEA.871491	https://doi.pangaea.de/10.1594/PANGAEA.871491	RUS
RUS_80608	Destructive sampling method	tree_460	Biomass_tree_DB.tab	PANGAEA	doi:10.1594/PANGAEA.871491	https://doi.pangaea.de/10.1594/PANGAEA.871491	RUS
RUS_80608	Destructive sampling method	tree_461	Biomass_tree_DB.tab	PANGAEA	doi:10.1594/PANGAEA.871491	https://doi.pangaea.de/10.1594/PANGAEA.871491	RUS
RUS_80608	Destructive sampling method	tree_462	Biomass_tree_DB.tab	PANGAEA	doi:10.1594/PANGAEA.871491	https://doi.pangaea.de/10.1594/PANGAEA.871491	RUS
RUS_80608	Destructive sampling method	tree_463	Biomass_tree_DB.tab	PANGAEA	doi:10.1594/PANGAEA.871491	https://doi.pangaea.de/10.1594/PANGAEA.871491	RUS
RUS_80608	Destructive sampling method	tree_464	Biomass_tree_DB.tab	PANGAEA	doi:10.1594/PANGAEA.871491	https://doi.pangaea.de/10.1594/PANGAEA.871491	RUS
RUS_80608	Destructive sampling method	tree_465	Biomass_tree_DB.tab	PANGAEA	doi:10.1594/PANGAEA.871491	https://doi.pangaea.de/10.1594/PANGAEA.871491	RUS
RUS_80608	Destructive sampling method	tree_466	Biomass_tree_DB.tab	PANGAEA	doi:10.1594/PANGAEA.871491	https://doi.pangaea.de/10.1594/PANGAEA.871491	RUS
RUS_80608	Destructive sampling method	tree_467	Biomass_tree_DB.tab	PANGAEA	doi:10.1594/PANGAEA.871491	https://doi.pangaea.de/10.1594/PANGAEA.871491	RUS
RUS_80608	Destructive sampling method	tree_468	Biomass_tree_DB.tab	PANGAEA	doi:10.1594/PANGAEA.871491	https://doi.pangaea.de/10.1594/PANGAEA.871491	RUS
RUS_80608	Destructive sampling method	tree_469	Biomass_tree_DB.tab	PANGAEA	doi:10.1594/PANGAEA.871491	https://doi.pangaea.de/10.1594/PANGAEA.871491	RUS
RUS_80608	Destructive sampling method	tree_470	Biomass_tree_DB.tab	PANGAEA	doi:10.1594/PANGAEA.871491	https://doi.pangaea.de/10.1594/PANGAEA.871491	RUS
RUS_80608	Destructive sampling method	tree_471	Biomass_tree_DB.tab	PANGAEA	doi:10.1594/PANGAEA.871491	https://doi.pangaea.de/10.1594/PANGAEA.871491	RUS
RUS_80608	Destructive sampling method	tree_472	Biomass_tree_DB.tab	PANGAEA	doi:10.1594/PANGAEA.871491	https://doi.pangaea.de/10.1594/PANGAEA.871491	RUS
RUS_80608	Destructive sampling method	tree_473	Biomass_tree_DB.tab	PANGAEA	doi:10.1594/PANGAEA.871491	https://doi.pangaea.de/10.1594/PANGAEA.871491	RUS
RUS_80608	Destructive sampling method	tree_474	Biomass_tree_DB.tab	PANGAEA	doi:10.1594/PANGAEA.871491	https://doi.pangaea.de/10.1594/PANGAEA.871491	RUS
RUS_80608	Destructive sampling method	tree_475	Biomass_tree_DB.tab	PANGAEA	doi:10.1594/PANGAEA.871491	https://doi.pangaea.de/10.1594/PANGAEA.871491	RUS
RUS_80608	Destructive sampling method	tree_476	Biomass_tree_DB.tab	PANGAEA	doi:10.1594/PANGAEA.871491	https://doi.pangaea.de/10.1594/PANGAEA.871491	RUS
RUS_80608	Destructive sampling method	tree_477	Biomass_tree_DB.tab	PANGAEA	doi:10.1594/PANGAEA.871491	https://doi.pangaea.de/10.1594/PANGAEA.871491	RUS
RUS_80608	Destructive sampling method	tree_478	Biomass_tree_DB.tab	PANGAEA	doi:10.1594/PANGAEA.871491	https://doi.pangaea.de/10.1594/PANGAEA.871491	RUS
RUS_80608	Destructive sampling method	tree_479	Biomass_tree_DB.tab	PANGAEA	doi:10.1594/PANGAEA.871491	https://doi.pangaea.de/10.1594/PANGAEA.871491	RUS
RUS_80608	Destructive sampling method	tree_480	Biomass_tree_DB.tab	PANGAEA	doi:10.1594/PANGAEA.871491	https://doi.pangaea.de/10.1594/PANGAEA.871491	RUS
RUS_80608	Destructive sampling method	tree_481	Biomass_tree_DB.tab	PANGAEA	doi:10.1594/PANGAEA.871491	https://doi.pangaea.de/10.1594/PANGAEA.871491	RUS
RUS_80608	Destructive sampling method	tree_482	Biomass_tree_DB.tab	PANGAEA	doi:10.1594/PANGAEA.871491	https://doi.pangaea.de/10.1594/PANGAEA.871491	RUS
RUS_80608	Destructive sampling method	tree_483	Biomass_tree_DB.tab	PANGAEA	doi:10.1594/PANGAEA.871491	https://doi.pangaea.de/10.1594/PANGAEA.871491	RUS
RUS_80608	Destructive sampling method	tree_484	Biomass_tree_DB.tab	PANGAEA	doi:10.1594/PANGAEA.871491	https://doi.pangaea.de/10.1594/PANGAEA.871491	RUS
RUS_80608	Destructive sampling method	tree_485	Biomass_tree_DB.tab	PANGAEA	doi:10.1594/PANGAEA.871491	https://doi.pangaea.de/10.1594/PANGAEA.871491	RUS
RUS_80608	Destructive sampling method	tree_486	Biomass_tree_DB.tab	PANGAEA	doi:10.1594/PANGAEA.871491	https://doi.pangaea.de/10.1594/PANGAEA.871491	RUS
RUS_80608	Destructive sampling method	tree_487	Biomass_tree_DB.tab	PANGAEA	doi:10.1594/PANGAEA.871491	https://doi.pangaea.de/10.1594/PANGAEA.871491	RUS
RUS_80608	Destructive sampling method	tree_488	Biomass_tree_DB.tab	PANGAEA	doi:10.1594/PANGAEA.871491	https://doi.pangaea.de/10.1594/PANGAEA.871491	RUS
RUS_80608	Destructive sampling method	tree_489	Biomass_tree_DB.tab	PANGAEA	doi:10.1594/PANGAEA.871491	https://doi.pangaea.de/10.1594/PANGAEA.871491	RUS
RUS_80608	Destructive sampling method	tree_490	Biomass_tree_DB.tab	PANGAEA	doi:10.1594/PANGAEA.871491	https://doi.pangaea.de/10.1594/PANGAEA.871491	RUS
RUS_80608	Destructive sampling method	tree_491	Biomass_tree_DB.tab	PANGAEA	doi:10.1594/PANGAEA.871491	https://doi.pangaea.de/10.1594/PANGAEA.871491	RUS
RUS_80608	Destructive sampling method	tree_492	Biomass_tree_DB.tab	PANGAEA	doi:10.1594/PANGAEA.871491	https://doi.pangaea.de/10.1594/PANGAEA.871491	RUS
RUS_80608	Destructive sampling method	tree_493	Biomass_tree_DB.tab	PANGAEA	doi:10.1594/PANGAEA.871491	https://doi.pangaea.de/10.1594/PANGAEA.871491	RUS
RUS_80608	Destructive sampling method	tree_494	Biomass_tree_DB.tab	PANGAEA	doi:10.1594/PANGAEA.871491	https://doi.pangaea.de/10.1594/PANGAEA.871491	RUS
RUS_80608	Destructive sampling method	tree_495	Biomass_tree_DB.tab	PANGAEA	doi:10.1594/PANGAEA.871491	https://doi.pangaea.de/10.1594/PANGAEA.871491	RUS
RUS_80608	Destructive sampling method	tree_496	Biomass_tree_DB.tab	PANGAEA	doi:10.1594/PANGAEA.871491	https://doi.pangaea.de/10.1594/PANGAEA.871491	RUS
RUS_80608	Destructive sampling method	tree_497	Biomass_tree_DB.tab	PANGAEA	doi:10.1594/PANGAEA.871491	https://doi.pangaea.de/10.1594/PANGAEA.871491	RUS
RUS_80608	Destructive sampling method	tree_498	Biomass_tree_DB.tab	PANGAEA	doi:10.1594/PANGAEA.871491	https://doi.pangaea.de/10.1594/PANGAEA.871491	RUS
RUS_80608	Destructive sampling method	tree_499	Biomass_tree_DB.tab	PANGAEA	doi:10.1594/PANGAEA.871491	https://doi.pangaea.de/10.1594/PANGAEA.871491	RUS
RUS_80608	Destructive sampling method	tree_500	Biomass_tree_DB.tab	PANGAEA	doi:10.1594/PANGAEA.871491	https://doi.pangaea.de/10.1594/PANGAEA.871491	RUS
RUS_80608	Destructive sampling method	tree_501	Biomass_tree_DB.tab	PANGAEA	doi:10.1594/PANGAEA.871491	https://doi.pangaea.de/10.1594/PANGAEA.871491	RUS
RUS_80608	Destructive sampling method	tree_502	Biomass_tree_DB.tab	PANGAEA	doi:10.1594/PANGAEA.871491	https://doi.pangaea.de/10.1594/PANGAEA.871491	RUS
RUS_80608	Destructive sampling method	tree_503	Biomass_tree_DB.tab	PANGAEA	doi:10.1594/PANGAEA.871491	https://doi.pangaea.de/10.1594/PANGAEA.871491	RUS
RUS_80608	Destructive sampling method	tree_504	Biomass_tree_DB.tab	PANGAEA	doi:10.1594/PANGAEA.871491	https://doi.pangaea.de/10.1594/PANGAEA.871491	RUS
RUS_80608	Destructive sampling method	tree_505	Biomass_tree_DB.tab	PANGAEA	doi:10.1594/PANGAEA.871491	https://doi.pangaea.de/10.1594/PANGAEA.871491	RUS
RUS_80608	Destructive sampling method	tree_506	Biomass_tree_DB.tab	PANGAEA	doi:10.1594/PANGAEA.871491	https://doi.pangaea.de/10.1594/PANGAEA.871491	RUS
RUS_80608	Destructive sampling method	tree_507	Biomass_tree_DB.tab	PANGAEA	doi:10.1594/PANGAEA.871491	https://doi.pangaea.de/10.1594/PANGAEA.871491	RUS
RUS_80608	Destructive sampling method	tree_508	Biomass_tree_DB.tab	PANGAEA	doi:10.1594/PANGAEA.871491	https://doi.pangaea.de/10.1594/PANGAEA.871491	RUS
RUS_80608	Destructive sampling method	tree_509	Biomass_tree_DB.tab	PANGAEA	doi:10.1594/PANGAEA.871491	https://doi.pangaea.de/10.1594/PANGAEA.871491	RUS
RUS_80608	Destructive sampling method	tree_510	Biomass_tree_DB.tab	PANGAEA	doi:10.1594/PANGAEA.871491	https://doi.pangaea.de/10.1594/PANGAEA.871491	RUS
RUS_80608	Destructive sampling method	tree_511	Biomass_tree_DB.tab	PANGAEA	doi:10.1594/PANGAEA.871491	https://doi.pangaea.de/10.1594/PANGAEA.871491	RUS
RUS_80608	Destructive sampling method	tree_512	Biomass_tree_DB.tab	PANGAEA	doi:10.1594/PANGAEA.871491	https://doi.pangaea.de/10.1594/PANGAEA.871491	RUS
RUS_80608	Destructive sampling method	tree_513	Biomass_tree_DB.tab	PANGAEA	doi:10.1594/PANGAEA.871491	https://doi.pangaea.de/10.1594/PANGAEA.871491	RUS
RUS_80608	Destructive sampling method	tree_514	Biomass_tree_DB.tab	PANGAEA	doi:10.1594/PANGAEA.871491	https://doi.pangaea.de/10.1594/PANGAEA.871491	RUS
RUS_80608	Destructive sampling method	tree_515	Biomass_tree_DB.tab	PANGAEA	doi:10.1594/PANGAEA.871491	https://doi.pangaea.de/10.1594/PANGAEA.871491	RUS
RUS_80608	Destructive sampling method	tree_516	Biomass_tree_DB.tab	PANGAEA	doi:10.1594/PANGAEA.871491	https://doi.pangaea.de/10.1594/PANGAEA.871491	RUS
RUS_80608	Destructive sampling method	tree_517	Biomass_tree_DB.tab	PANGAEA	doi:10.1594/PANGAEA.871491	https://doi.pangaea.de/10.1594/PANGAEA.871491	RUS
RUS_80608	Destructive sampling method	tree_518	Biomass_tree_DB.tab	PANGAEA	doi:10.1594/PANGAEA.871491	https://doi.pangaea.de/10.1594/PANGAEA.871491	RUS
RUS_80608	Destructive sampling method	tree_519	Biomass_tree_DB.tab	PANGAEA	doi:10.1594/PANGAEA.871491	https://doi.pangaea.de/10.1594/PANGAEA.871491	RUS
RUS_80608	Destructive sampling method	tree_520	Biomass_tree_DB.tab	PANGAEA	doi:10.1594/PANGAEA.871491	https://doi.pangaea.de/10.1594/PANGAEA.871491	RUS
RUS_80608	Destructive sampling method	tree_521	Biomass_tree_DB.tab	PANGAEA	doi:10.1594/PANGAEA.871491	https://doi.pangaea.de/10.1594/PANGAEA.871491	RUS
RUS_80608	Destructive sampling method	tree_522	Biomass_tree_DB.tab	PANGAEA	doi:10.1594/PANGAEA.871491	https://doi.pangaea.de/10.1594/PANGAEA.871491	RUS
RUS_80608	Destructive sampling method	tree_523	Biomass_tree_DB.tab	PANGAEA	doi:10.1594/PANGAEA.871491	https://doi.pangaea.de/10.1594/PANGAEA.871491	RUS
RUS_80608	Destructive sampling method	tree_524	Biomass_tree_DB.tab	PANGAEA	doi:10.1594/PANGAEA.871491	https://doi.pangaea.de/10.1594/PANGAEA.871491	RUS
RUS_80608	Destructive sampling method	tree_525	Biomass_tree_DB.tab	PANGAEA	doi:10.1594/PANGAEA.871491	https://doi.pangaea.de/10.1594/PANGAEA.871491	RUS
RUS_80608	Destructive sampling method	tree_526	Biomass_tree_DB.tab	PANGAEA	doi:10.1594/PANGAEA.871491	https://doi.pangaea.de/10.1594/PANGAEA.871491	RUS
RUS_80608	Destructive sampling method	tree_527	Biomass_tree_DB.tab	PANGAEA	doi:10.1594/PANGAEA.871491	https://doi.pangaea.de/10.1594/PANGAEA.871491	RUS
RUS_80608	Destructive sampling method	tree_528	Biomass_tree_DB.tab	PANGAEA	doi:10.1594/PANGAEA.871491	https://doi.pangaea.de/10.1594/PANGAEA.871491	RUS
RUS_80608	Destructive sampling method	tree_529	Biomass_tree_DB.tab	PANGAEA	doi:10.1594/PANGAEA.871491	https://doi.pangaea.de/10.1594/PANGAEA.871491	RUS
RUS_80608	Destructive sampling method	tree_530	Biomass_tree_DB.tab	PANGAEA	doi:10.1594/PANGAEA.871491	https://doi.pangaea.de/10.1594/PANGAEA.871491	RUS
RUS_80608	Destructive sampling method	tree_531	Biomass_tree_DB.tab	PANGAEA	doi:10.1594/PANGAEA.871491	https://doi.pangaea.de/10.1594/PANGAEA.871491	RUS
RUS_80608	Destructive sampling method	tree_532	Biomass_tree_DB.tab	PANGAEA	doi:10.1594/PANGAEA.871491	https://doi.pangaea.de/10.1594/PANGAEA.871491	RUS
RUS_80608	Destructive sampling method	tree_533	Biomass_tree_DB.tab	PANGAEA	doi:10.1594/PANGAEA.871491	https://doi.pangaea.de/10.1594/PANGAEA.871491	RUS
RUS_80608	Destructive sampling method	tree_534	Biomass_tree_DB.tab	PANGAEA	doi:10.1594/PANGAEA.871491	https://doi.pangaea.de/10.1594/PANGAEA.871491	RUS
RUS_80608	Destructive sampling method	tree_535	Biomass_tree_DB.tab	PANGAEA	doi:10.1594/PANGAEA.871491	https://doi.pangaea.de/10.1594/PANGAEA.871491	RUS
RUS_80608	Destructive sampling method	tree_536	Biomass_tree_DB.tab	PANGAEA	doi:10.1594/PANGAEA.871491	https://doi.pangaea.de/10.1594/PANGAEA.871491	RUS
RUS_80608	Destructive sampling method	tree_537	Biomass_tree_DB.tab	PANGAEA	doi:10.1594/PANGAEA.871491	https://doi.pangaea.de/10.1594/PANGAEA.871491	RUS
RUS_80608	Destructive sampling method	tree_538	Biomass_tree_DB.tab	PANGAEA	doi:10.1594/PANGAEA.871491	https://doi.pangaea.de/10.1594/PANGAEA.871491	RUS
RUS_80608	Destructive sampling method	tree_539	Biomass_tree_DB.tab	PANGAEA	doi:10.1594/PANGAEA.871491	https://doi.pangaea.de/10.1594/PANGAEA.871491	RUS
RUS_80608	Destructive sampling method	tree_540	Biomass_tree_DB.tab	PANGAEA	doi:10.1594/PANGAEA.871491	https://doi.pangaea.de/10.1594/PANGAEA.871491	RUS
RUS_80608	Destructive sampling method	tree_541	Biomass_tree_DB.tab	PANGAEA	doi:10.1594/PANGAEA.871491	https://doi.pangaea.de/10.1594/PANGAEA.871491	RUS
RUS_80608	Destructive sampling method	tree_542	Biomass_tree_DB.tab	PANGAEA	doi:10.1594/PANGAEA.871491	https://doi.pangaea.de/10.1594/PANGAEA.871491	RUS
RUS_80608	Destructive sampling method	tree_543	Biomass_tree_DB.tab	PANGAEA	doi:10.1594/PANGAEA.871491	https://doi.pangaea.de/10.1594/PANGAEA.871491	RUS
RUS_80608	Destructive sampling method	tree_544	Biomass_tree_DB.tab	PANGAEA	doi:10.1594/PANGAEA.871491	https://doi.pangaea.de/10.1594/PANGAEA.871491	RUS
RUS_80608	Destructive sampling method	tree_545	Biomass_tree_DB.tab	PANGAEA	doi:10.1594/PANGAEA.871491	https://doi.pangaea.de/10.1594/PANGAEA.871491	RUS
RUS_80608	Destructive sampling method	tree_546	Biomass_tree_DB.tab	PANGAEA	doi:10.1594/PANGAEA.871491	https://doi.pangaea.de/10.1594/PANGAEA.871491	RUS
RUS_80608	Destructive sampling method	tree_547	Biomass_tree_DB.tab	PANGAEA	doi:10.1594/PANGAEA.871491	https://doi.pangaea.de/10.1594/PANGAEA.871491	RUS
RUS_80608	Destructive sampling method	tree_548	Biomass_tree_DB.tab	PANGAEA	doi:10.1594/PANGAEA.871491	https://doi.pangaea.de/10.1594/PANGAEA.871491	RUS
RUS_80608	Destructive sampling method	tree_549	Biomass_tree_DB.tab	PANGAEA	doi:10.1594/PANGAEA.871491	https://doi.pangaea.de/10.1594/PANGAEA.871491	RUS
RUS_80608	Destructive sampling method	tree_550	Biomass_tree_DB.tab	PANGAEA	doi:10.1594/PANGAEA.871491	https://doi.pangaea.de/10.1594/PANGAEA.871491	RUS
RUS_80608	Destructive sampling method	tree_551	Biomass_tree_DB.tab	PANGAEA	doi:10.1594/PANGAEA.871491	https://doi.pangaea.de/10.1594/PANGAEA.871491	RUS
RUS_80608	Destructive sampling method	tree_552	Biomass_tree_DB.tab	PANGAEA	doi:10.1594/PANGAEA.871491	https://doi.pangaea.de/10.1594/PANGAEA.871491	RUS
RUS_80608	Destructive sampling method	tree_553	Biomass_tree_DB.tab	PANGAEA	doi:10.1594/PANGAEA.871491	https://doi.pangaea.de/10.1594/PANGAEA.871491	RUS
RUS_80608	Destructive sampling method	tree_554	Biomass_tree_DB.tab	PANGAEA	doi:10.1594/PANGAEA.871491	https://doi.pangaea.de/10.1594/PANGAEA.871491	RUS
RUS_80608	Destructive sampling method	tree_555	Biomass_tree_DB.tab	PANGAEA	doi:10.1594/PANGAEA.871491	https://doi.pangaea.de/10.1594/PANGAEA.871491	RUS
RUS_80608	Destructive sampling method	tree_556	Biomass_tree_DB.tab	PANGAEA	doi:10.1594/PANGAEA.871491	https://doi.pangaea.de/10.1594/PANGAEA.871491	RUS
RUS_80608	Destructive sampling method	tree_557	Biomass_tree_DB.tab	PANGAEA	doi:10.1594/PANGAEA.871491	https://doi.pangaea.de/10.1594/PANGAEA.871491	RUS
RUS_80608	Destructive sampling method	tree_558	Biomass_tree_DB.tab	PANGAEA	doi:10.1594/PANGAEA.871491	https://doi.pangaea.de/10.1594/PANGAEA.871491	RUS
RUS_80608	Destructive sampling method	tree_559	Biomass_tree_DB.tab	PANGAEA	doi:10.1594/PANGAEA.871491	https://doi.pangaea.de/10.1594/PANGAEA.871491	RUS
RUS_80608	Destructive sampling method	tree_560	Biomass_tree_DB.tab	PANGAEA	doi:10.1594/PANGAEA.871491	https://doi.pangaea.de/10.1594/PANGAEA.871491	RUS
RUS_80608	Destructive sampling method	tree_561	Biomass_tree_DB.tab	PANGAEA	doi:10.1594/PANGAEA.871491	https://doi.pangaea.de/10.1594/PANGAEA.871491	RUS
RUS_80608	Destructive sampling method	tree_562	Biomass_tree_DB.tab	PANGAEA	doi:10.1594/PANGAEA.871491	https://doi.pangaea.de/10.1594/PANGAEA.871491	RUS
RUS_80608	Destructive sampling method	tree_563	Biomass_tree_DB.tab	PANGAEA	doi:10.1594/PANGAEA.871491	https://doi.pangaea.de/10.1594/PANGAEA.871491	RUS
RUS_80608	Destructive sampling method	tree_564	Biomass_tree_DB.tab	PANGAEA	doi:10.1594/PANGAEA.871491	https://doi.pangaea.de/10.1594/PANGAEA.871491	RUS
RUS_80608	Destructive sampling method	tree_565	Biomass_tree_DB.tab	PANGAEA	doi:10.1594/PANGAEA.871491	https://doi.pangaea.de/10.1594/PANGAEA.871491	RUS
RUS_80608	Destructive sampling method	tree_566	Biomass_tree_DB.tab	PANGAEA	doi:10.1594/PANGAEA.871491	https://doi.pangaea.de/10.1594/PANGAEA.871491	RUS
RUS_80608	Destructive sampling method	tree_567	Biomass_tree_DB.tab	PANGAEA	doi:10.1594/PANGAEA.871491	https://doi.pangaea.de/10.1594/PANGAEA.871491	RUS
RUS_80608	Destructive sampling method	tree_568	Biomass_tree_DB.tab	PANGAEA	doi:10.1594/PANGAEA.871491	https://doi.pangaea.de/10.1594/PANGAEA.871491	RUS
RUS_80608	Destructive sampling method	tree_569	Biomass_tree_DB.tab	PANGAEA	doi:10.1594/PANGAEA.871491	https://doi.pangaea.de/10.1594/PANGAEA.871491	RUS
RUS_80608	Destructive sampling method	tree_570	Biomass_tree_DB.tab	PANGAEA	doi:10.1594/PANGAEA.871491	https://doi.pangaea.de/10.1594/PANGAEA.871491	RUS
RUS_80608	Destructive sampling method	tree_571	Biomass_tree_DB.tab	PANGAEA	doi:10.1594/PANGAEA.871491	https://doi.pangaea.de/10.1594/PANGAEA.871491	RUS
RUS_80608	Destructive sampling method	tree_572	Biomass_tree_DB.tab	PANGAEA	doi:10.1594/PANGAEA.871491	https://doi.pangaea.de/10.1594/PANGAEA.871491	RUS
RUS_80608	Destructive sampling method	tree_573	Biomass_tree_DB.tab	PANGAEA	doi:10.1594/PANGAEA.871491	https://doi.pangaea.de/10.1594/PANGAEA.871491	RUS
RUS_80608	Destructive sampling method	tree_574	Biomass_tree_DB.tab	PANGAEA	doi:10.1594/PANGAEA.871491	https://doi.pangaea.de/10.1594/PANGAEA.871491	RUS
RUS_80608	Destructive sampling method	tree_575	Biomass_tree_DB.tab	PANGAEA	doi:10.1594/PANGAEA.871491	https://doi.pangaea.de/10.1594/PANGAEA.871491	RUS
RUS_80608	Destructive sampling method	tree_576	Biomass_tree_DB.tab	PANGAEA	doi:10.1594/PANGAEA.871491	https://doi.pangaea.de/10.1594/PANGAEA.871491	RUS
RUS_80608	Destructive sampling method	tree_577	Biomass_tree_DB.tab	PANGAEA	doi:10.1594/PANGAEA.871491	https://doi.pangaea.de/10.1594/PANGAEA.871491	RUS
RUS_80608	Destructive sampling method	tree_578	Biomass_tree_DB.tab	PANGAEA	doi:10.1594/PANGAEA.871491	https://doi.pangaea.de/10.1594/PANGAEA.871491	RUS
RUS_80608	Destructive sampling method	tree_579	Biomass_tree_DB.tab	PANGAEA	doi:10.1594/PANGAEA.871491	https://doi.pangaea.de/10.1594/PANGAEA.871491	RUS
RUS_80608	Destructive sampling method	tree_580	Biomass_tree_DB.tab	PANGAEA	doi:10.1594/PANGAEA.871491	https://doi.pangaea.de/10.1594/PANGAEA.871491	RUS
RUS_80608	Destructive sampling method	tree_581	Biomass_tree_DB.tab	PANGAEA	doi:10.1594/PANGAEA.871491	https://doi.pangaea.de/10.1594/PANGAEA.871491	RUS
RUS_80608	Destructive sampling method	tree_582	Biomass_tree_DB.tab	PANGAEA	doi:10.1594/PANGAEA.871491	https://doi.pangaea.de/10.1594/PANGAEA.871491	RUS
RUS_80419	Destructive sampling method	tree_583	Biomass_tree_DB.tab	PANGAEA	doi:10.1594/PANGAEA.871491	https://doi.pangaea.de/10.1594/PANGAEA.871491	RUS
RUS_80419	Destructive sampling method	tree_584	Biomass_tree_DB.tab	PANGAEA	doi:10.1594/PANGAEA.871491	https://doi.pangaea.de/10.1594/PANGAEA.871491	RUS
RUS_80419	Destructive sampling method	tree_585	Biomass_tree_DB.tab	PANGAEA	doi:10.1594/PANGAEA.871491	https://doi.pangaea.de/10.1594/PANGAEA.871491	RUS
RUS_80419	Destructive sampling method	tree_586	Biomass_tree_DB.tab	PANGAEA	doi:10.1594/PANGAEA.871491	https://doi.pangaea.de/10.1594/PANGAEA.871491	RUS
RUS_80419	Destructive sampling method	tree_587	Biomass_tree_DB.tab	PANGAEA	doi:10.1594/PANGAEA.871491	https://doi.pangaea.de/10.1594/PANGAEA.871491	RUS
RUS_80419	Destructive sampling method	tree_588	Biomass_tree_DB.tab	PANGAEA	doi:10.1594/PANGAEA.871491	https://doi.pangaea.de/10.1594/PANGAEA.871491	RUS
RUS_80419	Destructive sampling method	tree_589	Biomass_tree_DB.tab	PANGAEA	doi:10.1594/PANGAEA.871491	https://doi.pangaea.de/10.1594/PANGAEA.871491	RUS
RUS_80608	Destructive sampling method	tree_590	Biomass_tree_DB.tab	PANGAEA	doi:10.1594/PANGAEA.871491	https://doi.pangaea.de/10.1594/PANGAEA.871491	RUS
RUS_80608	Destructive sampling method	tree_591	Biomass_tree_DB.tab	PANGAEA	doi:10.1594/PANGAEA.871491	https://doi.pangaea.de/10.1594/PANGAEA.871491	RUS
RUS_80608	Destructive sampling method	tree_592	Biomass_tree_DB.tab	PANGAEA	doi:10.1594/PANGAEA.871491	https://doi.pangaea.de/10.1594/PANGAEA.871491	RUS
RUS_80608	Destructive sampling method	tree_593	Biomass_tree_DB.tab	PANGAEA	doi:10.1594/PANGAEA.871491	https://doi.pangaea.de/10.1594/PANGAEA.871491	RUS
RUS_80608	Destructive sampling method	tree_594	Biomass_tree_DB.tab	PANGAEA	doi:10.1594/PANGAEA.871491	https://doi.pangaea.de/10.1594/PANGAEA.871491	RUS
RUS_80608	Destructive sampling method	tree_595	Biomass_tree_DB.tab	PANGAEA	doi:10.1594/PANGAEA.871491	https://doi.pangaea.de/10.1594/PANGAEA.871491	RUS
RUS_80608	Destructive sampling method	tree_596	Biomass_tree_DB.tab	PANGAEA	doi:10.1594/PANGAEA.871491	https://doi.pangaea.de/10.1594/PANGAEA.871491	RUS
RUS_80608	Destructive sampling method	tree_597	Biomass_tree_DB.tab	PANGAEA	doi:10.1594/PANGAEA.871491	https://doi.pangaea.de/10.1594/PANGAEA.871491	RUS
RUS_80608	Destructive sampling method	tree_598	Biomass_tree_DB.tab	PANGAEA	doi:10.1594/PANGAEA.871491	https://doi.pangaea.de/10.1594/PANGAEA.871491	RUS
RUS_80608	Destructive sampling method	tree_599	Biomass_tree_DB.tab	PANGAEA	doi:10.1594/PANGAEA.871491	https://doi.pangaea.de/10.1594/PANGAEA.871491	RUS
RUS_80608	Destructive sampling method	tree_600	Biomass_tree_DB.tab	PANGAEA	doi:10.1594/PANGAEA.871491	https://doi.pangaea.de/10.1594/PANGAEA.871491	RUS
RUS_80608	Destructive sampling method	tree_601	Biomass_tree_DB.tab	PANGAEA	doi:10.1594/PANGAEA.871491	https://doi.pangaea.de/10.1594/PANGAEA.871491	RUS
RUS_80608	Destructive sampling method	tree_602	Biomass_tree_DB.tab	PANGAEA	doi:10.1594/PANGAEA.871491	https://doi.pangaea.de/10.1594/PANGAEA.871491	RUS
RUS_80608	Destructive sampling method	tree_603	Biomass_tree_DB.tab	PANGAEA	doi:10.1594/PANGAEA.871491	https://doi.pangaea.de/10.1594/PANGAEA.871491	RUS
RUS_80608	Destructive sampling method	tree_604	Biomass_tree_DB.tab	PANGAEA	doi:10.1594/PANGAEA.871491	https://doi.pangaea.de/10.1594/PANGAEA.871491	RUS
RUS_80608	Destructive sampling method	tree_605	Biomass_tree_DB.tab	PANGAEA	doi:10.1594/PANGAEA.871491	https://doi.pangaea.de/10.1594/PANGAEA.871491	RUS
RUS_80608	Destructive sampling method	tree_606	Biomass_tree_DB.tab	PANGAEA	doi:10.1594/PANGAEA.871491	https://doi.pangaea.de/10.1594/PANGAEA.871491	RUS
RUS_80608	Destructive sampling method	tree_607	Biomass_tree_DB.tab	PANGAEA	doi:10.1594/PANGAEA.871491	https://doi.pangaea.de/10.1594/PANGAEA.871491	RUS
RUS_80608	Destructive sampling method	tree_608	Biomass_tree_DB.tab	PANGAEA	doi:10.1594/PANGAEA.871491	https://doi.pangaea.de/10.1594/PANGAEA.871491	RUS
RUS_80608	Destructive sampling method	tree_609	Biomass_tree_DB.tab	PANGAEA	doi:10.1594/PANGAEA.871491	https://doi.pangaea.de/10.1594/PANGAEA.871491	RUS
RUS_80608	Destructive sampling method	tree_610	Biomass_tree_DB.tab	PANGAEA	doi:10.1594/PANGAEA.871491	https://doi.pangaea.de/10.1594/PANGAEA.871491	RUS
RUS_80608	Destructive sampling method	tree_611	Biomass_tree_DB.tab	PANGAEA	doi:10.1594/PANGAEA.871491	https://doi.pangaea.de/10.1594/PANGAEA.871491	RUS
RUS_80608	Destructive sampling method	tree_612	Biomass_tree_DB.tab	PANGAEA	doi:10.1594/PANGAEA.871491	https://doi.pangaea.de/10.1594/PANGAEA.871491	RUS
RUS_80608	Destructive sampling method	tree_613	Biomass_tree_DB.tab	PANGAEA	doi:10.1594/PANGAEA.871491	https://doi.pangaea.de/10.1594/PANGAEA.871491	RUS
RUS_80608	Destructive sampling method	tree_614	Biomass_tree_DB.tab	PANGAEA	doi:10.1594/PANGAEA.871491	https://doi.pangaea.de/10.1594/PANGAEA.871491	RUS
RUS_80608	Destructive sampling method	tree_615	Biomass_tree_DB.tab	PANGAEA	doi:10.1594/PANGAEA.871491	https://doi.pangaea.de/10.1594/PANGAEA.871491	RUS
RUS_80608	Destructive sampling method	tree_616	Biomass_tree_DB.tab	PANGAEA	doi:10.1594/PANGAEA.871491	https://doi.pangaea.de/10.1594/PANGAEA.871491	RUS
RUS_80608	Destructive sampling method	tree_617	Biomass_tree_DB.tab	PANGAEA	doi:10.1594/PANGAEA.871491	https://doi.pangaea.de/10.1594/PANGAEA.871491	RUS
RUS_80608	Destructive sampling method	tree_618	Biomass_tree_DB.tab	PANGAEA	doi:10.1594/PANGAEA.871491	https://doi.pangaea.de/10.1594/PANGAEA.871491	RUS
RUS_80608	Destructive sampling method	tree_619	Biomass_tree_DB.tab	PANGAEA	doi:10.1594/PANGAEA.871491	https://doi.pangaea.de/10.1594/PANGAEA.871491	RUS
RUS_80608	Destructive sampling method	tree_620	Biomass_tree_DB.tab	PANGAEA	doi:10.1594/PANGAEA.871491	https://doi.pangaea.de/10.1594/PANGAEA.871491	RUS
RUS_80608	Destructive sampling method	tree_621	Biomass_tree_DB.tab	PANGAEA	doi:10.1594/PANGAEA.871491	https://doi.pangaea.de/10.1594/PANGAEA.871491	RUS
RUS_80608	Destructive sampling method	tree_622	Biomass_tree_DB.tab	PANGAEA	doi:10.1594/PANGAEA.871491	https://doi.pangaea.de/10.1594/PANGAEA.871491	RUS
RUS_80608	Destructive sampling method	tree_623	Biomass_tree_DB.tab	PANGAEA	doi:10.1594/PANGAEA.871491	https://doi.pangaea.de/10.1594/PANGAEA.871491	RUS
RUS_80608	Destructive sampling method	tree_624	Biomass_tree_DB.tab	PANGAEA	doi:10.1594/PANGAEA.871491	https://doi.pangaea.de/10.1594/PANGAEA.871491	RUS
RUS_80608	Destructive sampling method	tree_625	Biomass_tree_DB.tab	PANGAEA	doi:10.1594/PANGAEA.871491	https://doi.pangaea.de/10.1594/PANGAEA.871491	RUS
RUS_80608	Destructive sampling method	tree_626	Biomass_tree_DB.tab	PANGAEA	doi:10.1594/PANGAEA.871491	https://doi.pangaea.de/10.1594/PANGAEA.871491	RUS
RUS_80608	Destructive sampling method	tree_627	Biomass_tree_DB.tab	PANGAEA	doi:10.1594/PANGAEA.871491	https://doi.pangaea.de/10.1594/PANGAEA.871491	RUS
RUS_80608	Destructive sampling method	tree_628	Biomass_tree_DB.tab	PANGAEA	doi:10.1594/PANGAEA.871491	https://doi.pangaea.de/10.1594/PANGAEA.871491	RUS
RUS_80608	Destructive sampling method	tree_629	Biomass_tree_DB.tab	PANGAEA	doi:10.1594/PANGAEA.871491	https://doi.pangaea.de/10.1594/PANGAEA.871491	RUS
RUS_80608	Destructive sampling method	tree_630	Biomass_tree_DB.tab	PANGAEA	doi:10.1594/PANGAEA.871491	https://doi.pangaea.de/10.1594/PANGAEA.871491	RUS
RUS_80608	Destructive sampling method	tree_631	Biomass_tree_DB.tab	PANGAEA	doi:10.1594/PANGAEA.871491	https://doi.pangaea.de/10.1594/PANGAEA.871491	RUS
RUS_80608	Destructive sampling method	tree_632	Biomass_tree_DB.tab	PANGAEA	doi:10.1594/PANGAEA.871491	https://doi.pangaea.de/10.1594/PANGAEA.871491	RUS
RUS_80608	Destructive sampling method	tree_633	Biomass_tree_DB.tab	PANGAEA	doi:10.1594/PANGAEA.871491	https://doi.pangaea.de/10.1594/PANGAEA.871491	RUS
RUS_80608	Destructive sampling method	tree_634	Biomass_tree_DB.tab	PANGAEA	doi:10.1594/PANGAEA.871491	https://doi.pangaea.de/10.1594/PANGAEA.871491	RUS
RUS_80608	Destructive sampling method	tree_635	Biomass_tree_DB.tab	PANGAEA	doi:10.1594/PANGAEA.871491	https://doi.pangaea.de/10.1594/PANGAEA.871491	RUS
RUS_80608	Destructive sampling method	tree_636	Biomass_tree_DB.tab	PANGAEA	doi:10.1594/PANGAEA.871491	https://doi.pangaea.de/10.1594/PANGAEA.871491	RUS
RUS_80608	Destructive sampling method	tree_637	Biomass_tree_DB.tab	PANGAEA	doi:10.1594/PANGAEA.871491	https://doi.pangaea.de/10.1594/PANGAEA.871491	RUS
RUS_80608	Destructive sampling method	tree_638	Biomass_tree_DB.tab	PANGAEA	doi:10.1594/PANGAEA.871491	https://doi.pangaea.de/10.1594/PANGAEA.871491	RUS
RUS_80608	Destructive sampling method	tree_639	Biomass_tree_DB.tab	PANGAEA	doi:10.1594/PANGAEA.871491	https://doi.pangaea.de/10.1594/PANGAEA.871491	RUS
RUS_80608	Destructive sampling method	tree_640	Biomass_tree_DB.tab	PANGAEA	doi:10.1594/PANGAEA.871491	https://doi.pangaea.de/10.1594/PANGAEA.871491	RUS
RUS_80608	Destructive sampling method	tree_641	Biomass_tree_DB.tab	PANGAEA	doi:10.1594/PANGAEA.871491	https://doi.pangaea.de/10.1594/PANGAEA.871491	RUS
RUS_80608	Destructive sampling method	tree_642	Biomass_tree_DB.tab	PANGAEA	doi:10.1594/PANGAEA.871491	https://doi.pangaea.de/10.1594/PANGAEA.871491	RUS
RUS_80608	Destructive sampling method	tree_643	Biomass_tree_DB.tab	PANGAEA	doi:10.1594/PANGAEA.871491	https://doi.pangaea.de/10.1594/PANGAEA.871491	RUS
RUS_80608	Destructive sampling method	tree_644	Biomass_tree_DB.tab	PANGAEA	doi:10.1594/PANGAEA.871491	https://doi.pangaea.de/10.1594/PANGAEA.871491	RUS
RUS_80608	Destructive sampling method	tree_645	Biomass_tree_DB.tab	PANGAEA	doi:10.1594/PANGAEA.871491	https://doi.pangaea.de/10.1594/PANGAEA.871491	RUS
RUS_80608	Destructive sampling method	tree_646	Biomass_tree_DB.tab	PANGAEA	doi:10.1594/PANGAEA.871491	https://doi.pangaea.de/10.1594/PANGAEA.871491	RUS
RUS_80608	Destructive sampling method	tree_647	Biomass_tree_DB.tab	PANGAEA	doi:10.1594/PANGAEA.871491	https://doi.pangaea.de/10.1594/PANGAEA.871491	RUS
RUS_80608	Destructive sampling method	tree_648	Biomass_tree_DB.tab	PANGAEA	doi:10.1594/PANGAEA.871491	https://doi.pangaea.de/10.1594/PANGAEA.871491	RUS
RUS_80608	Destructive sampling method	tree_649	Biomass_tree_DB.tab	PANGAEA	doi:10.1594/PANGAEA.871491	https://doi.pangaea.de/10.1594/PANGAEA.871491	RUS
RUS_80608	Destructive sampling method	tree_650	Biomass_tree_DB.tab	PANGAEA	doi:10.1594/PANGAEA.871491	https://doi.pangaea.de/10.1594/PANGAEA.871491	RUS
RUS_80608	Destructive sampling method	tree_651	Biomass_tree_DB.tab	PANGAEA	doi:10.1594/PANGAEA.871491	https://doi.pangaea.de/10.1594/PANGAEA.871491	RUS
RUS_80608	Destructive sampling method	tree_652	Biomass_tree_DB.tab	PANGAEA	doi:10.1594/PANGAEA.871491	https://doi.pangaea.de/10.1594/PANGAEA.871491	RUS
RUS_80608	Destructive sampling method	tree_653	Biomass_tree_DB.tab	PANGAEA	doi:10.1594/PANGAEA.871491	https://doi.pangaea.de/10.1594/PANGAEA.871491	RUS
RUS_80608	Destructive sampling method	tree_654	Biomass_tree_DB.tab	PANGAEA	doi:10.1594/PANGAEA.871491	https://doi.pangaea.de/10.1594/PANGAEA.871491	RUS
RUS_80611	Destructive sampling method	tree_655	Biomass_tree_DB.tab	PANGAEA	doi:10.1594/PANGAEA.871491	https://doi.pangaea.de/10.1594/PANGAEA.871491	RUS
RUS_80611	Destructive sampling method	tree_656	Biomass_tree_DB.tab	PANGAEA	doi:10.1594/PANGAEA.871491	https://doi.pangaea.de/10.1594/PANGAEA.871491	RUS
RUS_80611	Destructive sampling method	tree_657	Biomass_tree_DB.tab	PANGAEA	doi:10.1594/PANGAEA.871491	https://doi.pangaea.de/10.1594/PANGAEA.871491	RUS
RUS_80611	Destructive sampling method	tree_658	Biomass_tree_DB.tab	PANGAEA	doi:10.1594/PANGAEA.871491	https://doi.pangaea.de/10.1594/PANGAEA.871491	RUS
RUS_80611	Destructive sampling method	tree_659	Biomass_tree_DB.tab	PANGAEA	doi:10.1594/PANGAEA.871491	https://doi.pangaea.de/10.1594/PANGAEA.871491	RUS
RUS_80611	Destructive sampling method	tree_660	Biomass_tree_DB.tab	PANGAEA	doi:10.1594/PANGAEA.871491	https://doi.pangaea.de/10.1594/PANGAEA.871491	RUS
RUS_80611	Destructive sampling method	tree_661	Biomass_tree_DB.tab	PANGAEA	doi:10.1594/PANGAEA.871491	https://doi.pangaea.de/10.1594/PANGAEA.871491	RUS
RUS_80611	Destructive sampling method	tree_662	Biomass_tree_DB.tab	PANGAEA	doi:10.1594/PANGAEA.871491	https://doi.pangaea.de/10.1594/PANGAEA.871491	RUS
RUS_80611	Destructive sampling method	tree_663	Biomass_tree_DB.tab	PANGAEA	doi:10.1594/PANGAEA.871491	https://doi.pangaea.de/10.1594/PANGAEA.871491	RUS
RUS_80611	Destructive sampling method	tree_664	Biomass_tree_DB.tab	PANGAEA	doi:10.1594/PANGAEA.871491	https://doi.pangaea.de/10.1594/PANGAEA.871491	RUS
RUS_80611	Destructive sampling method	tree_665	Biomass_tree_DB.tab	PANGAEA	doi:10.1594/PANGAEA.871491	https://doi.pangaea.de/10.1594/PANGAEA.871491	RUS
RUS_80611	Destructive sampling method	tree_666	Biomass_tree_DB.tab	PANGAEA	doi:10.1594/PANGAEA.871491	https://doi.pangaea.de/10.1594/PANGAEA.871491	RUS
RUS_80611	Destructive sampling method	tree_667	Biomass_tree_DB.tab	PANGAEA	doi:10.1594/PANGAEA.871491	https://doi.pangaea.de/10.1594/PANGAEA.871491	RUS
RUS_80611	Destructive sampling method	tree_668	Biomass_tree_DB.tab	PANGAEA	doi:10.1594/PANGAEA.871491	https://doi.pangaea.de/10.1594/PANGAEA.871491	RUS
RUS_80611	Destructive sampling method	tree_669	Biomass_tree_DB.tab	PANGAEA	doi:10.1594/PANGAEA.871491	https://doi.pangaea.de/10.1594/PANGAEA.871491	RUS
RUS_80611	Destructive sampling method	tree_670	Biomass_tree_DB.tab	PANGAEA	doi:10.1594/PANGAEA.871491	https://doi.pangaea.de/10.1594/PANGAEA.871491	RUS
RUS_80611	Destructive sampling method	tree_671	Biomass_tree_DB.tab	PANGAEA	doi:10.1594/PANGAEA.871491	https://doi.pangaea.de/10.1594/PANGAEA.871491	RUS
RUS_80611	Destructive sampling method	tree_672	Biomass_tree_DB.tab	PANGAEA	doi:10.1594/PANGAEA.871491	https://doi.pangaea.de/10.1594/PANGAEA.871491	RUS
RUS_80611	Destructive sampling method	tree_673	Biomass_tree_DB.tab	PANGAEA	doi:10.1594/PANGAEA.871491	https://doi.pangaea.de/10.1594/PANGAEA.871491	RUS
RUS_80611	Destructive sampling method	tree_674	Biomass_tree_DB.tab	PANGAEA	doi:10.1594/PANGAEA.871491	https://doi.pangaea.de/10.1594/PANGAEA.871491	RUS
RUS_80611	Destructive sampling method	tree_675	Biomass_tree_DB.tab	PANGAEA	doi:10.1594/PANGAEA.871491	https://doi.pangaea.de/10.1594/PANGAEA.871491	RUS
RUS_80611	Destructive sampling method	tree_676	Biomass_tree_DB.tab	PANGAEA	doi:10.1594/PANGAEA.871491	https://doi.pangaea.de/10.1594/PANGAEA.871491	RUS
RUS_80611	Destructive sampling method	tree_677	Biomass_tree_DB.tab	PANGAEA	doi:10.1594/PANGAEA.871491	https://doi.pangaea.de/10.1594/PANGAEA.871491	RUS
RUS_80611	Destructive sampling method	tree_678	Biomass_tree_DB.tab	PANGAEA	doi:10.1594/PANGAEA.871491	https://doi.pangaea.de/10.1594/PANGAEA.871491	RUS
RUS_80611	Destructive sampling method	tree_679	Biomass_tree_DB.tab	PANGAEA	doi:10.1594/PANGAEA.871491	https://doi.pangaea.de/10.1594/PANGAEA.871491	RUS
RUS_80611	Destructive sampling method	tree_680	Biomass_tree_DB.tab	PANGAEA	doi:10.1594/PANGAEA.871491	https://doi.pangaea.de/10.1594/PANGAEA.871491	RUS
RUS_80611	Destructive sampling method	tree_681	Biomass_tree_DB.tab	PANGAEA	doi:10.1594/PANGAEA.871491	https://doi.pangaea.de/10.1594/PANGAEA.871491	RUS
RUS_80611	Destructive sampling method	tree_682	Biomass_tree_DB.tab	PANGAEA	doi:10.1594/PANGAEA.871491	https://doi.pangaea.de/10.1594/PANGAEA.871491	RUS
RUS_80611	Destructive sampling method	tree_683	Biomass_tree_DB.tab	PANGAEA	doi:10.1594/PANGAEA.871491	https://doi.pangaea.de/10.1594/PANGAEA.871491	RUS
RUS_80611	Destructive sampling method	tree_684	Biomass_tree_DB.tab	PANGAEA	doi:10.1594/PANGAEA.871491	https://doi.pangaea.de/10.1594/PANGAEA.871491	RUS
RUS_80611	Destructive sampling method	tree_685	Biomass_tree_DB.tab	PANGAEA	doi:10.1594/PANGAEA.871491	https://doi.pangaea.de/10.1594/PANGAEA.871491	RUS
RUS_80611	Destructive sampling method	tree_686	Biomass_tree_DB.tab	PANGAEA	doi:10.1594/PANGAEA.871491	https://doi.pangaea.de/10.1594/PANGAEA.871491	RUS
RUS_80611	Destructive sampling method	tree_687	Biomass_tree_DB.tab	PANGAEA	doi:10.1594/PANGAEA.871491	https://doi.pangaea.de/10.1594/PANGAEA.871491	RUS
RUS_80611	Destructive sampling method	tree_688	Biomass_tree_DB.tab	PANGAEA	doi:10.1594/PANGAEA.871491	https://doi.pangaea.de/10.1594/PANGAEA.871491	RUS
RUS_80611	Destructive sampling method	tree_689	Biomass_tree_DB.tab	PANGAEA	doi:10.1594/PANGAEA.871491	https://doi.pangaea.de/10.1594/PANGAEA.871491	RUS
RUS_80611	Destructive sampling method	tree_690	Biomass_tree_DB.tab	PANGAEA	doi:10.1594/PANGAEA.871491	https://doi.pangaea.de/10.1594/PANGAEA.871491	RUS
RUS_80611	Destructive sampling method	tree_691	Biomass_tree_DB.tab	PANGAEA	doi:10.1594/PANGAEA.871491	https://doi.pangaea.de/10.1594/PANGAEA.871491	RUS
RUS_80611	Destructive sampling method	tree_692	Biomass_tree_DB.tab	PANGAEA	doi:10.1594/PANGAEA.871491	https://doi.pangaea.de/10.1594/PANGAEA.871491	RUS
RUS_80611	Destructive sampling method	tree_693	Biomass_tree_DB.tab	PANGAEA	doi:10.1594/PANGAEA.871491	https://doi.pangaea.de/10.1594/PANGAEA.871491	RUS
RUS_80611	Destructive sampling method	tree_694	Biomass_tree_DB.tab	PANGAEA	doi:10.1594/PANGAEA.871491	https://doi.pangaea.de/10.1594/PANGAEA.871491	RUS
RUS_80611	Destructive sampling method	tree_695	Biomass_tree_DB.tab	PANGAEA	doi:10.1594/PANGAEA.871491	https://doi.pangaea.de/10.1594/PANGAEA.871491	RUS
RUS_80611	Destructive sampling method	tree_696	Biomass_tree_DB.tab	PANGAEA	doi:10.1594/PANGAEA.871491	https://doi.pangaea.de/10.1594/PANGAEA.871491	RUS
RUS_80611	Destructive sampling method	tree_697	Biomass_tree_DB.tab	PANGAEA	doi:10.1594/PANGAEA.871491	https://doi.pangaea.de/10.1594/PANGAEA.871491	RUS
RUS_80611	Destructive sampling method	tree_698	Biomass_tree_DB.tab	PANGAEA	doi:10.1594/PANGAEA.871491	https://doi.pangaea.de/10.1594/PANGAEA.871491	RUS
RUS_80611	Destructive sampling method	tree_699	Biomass_tree_DB.tab	PANGAEA	doi:10.1594/PANGAEA.871491	https://doi.pangaea.de/10.1594/PANGAEA.871491	RUS
RUS_80611	Destructive sampling method	tree_700	Biomass_tree_DB.tab	PANGAEA	doi:10.1594/PANGAEA.871491	https://doi.pangaea.de/10.1594/PANGAEA.871491	RUS
RUS_80611	Destructive sampling method	tree_701	Biomass_tree_DB.tab	PANGAEA	doi:10.1594/PANGAEA.871491	https://doi.pangaea.de/10.1594/PANGAEA.871491	RUS
RUS_80611	Destructive sampling method	tree_702	Biomass_tree_DB.tab	PANGAEA	doi:10.1594/PANGAEA.871491	https://doi.pangaea.de/10.1594/PANGAEA.871491	RUS
RUS_80611	Destructive sampling method	tree_703	Biomass_tree_DB.tab	PANGAEA	doi:10.1594/PANGAEA.871491	https://doi.pangaea.de/10.1594/PANGAEA.871491	RUS
RUS_80611	Destructive sampling method	tree_704	Biomass_tree_DB.tab	PANGAEA	doi:10.1594/PANGAEA.871491	https://doi.pangaea.de/10.1594/PANGAEA.871491	RUS
RUS_80611	Destructive sampling method	tree_705	Biomass_tree_DB.tab	PANGAEA	doi:10.1594/PANGAEA.871491	https://doi.pangaea.de/10.1594/PANGAEA.871491	RUS
RUS_80611	Destructive sampling method	tree_706	Biomass_tree_DB.tab	PANGAEA	doi:10.1594/PANGAEA.871491	https://doi.pangaea.de/10.1594/PANGAEA.871491	RUS
RUS_80611	Destructive sampling method	tree_707	Biomass_tree_DB.tab	PANGAEA	doi:10.1594/PANGAEA.871491	https://doi.pangaea.de/10.1594/PANGAEA.871491	RUS
RUS_80611	Destructive sampling method	tree_708	Biomass_tree_DB.tab	PANGAEA	doi:10.1594/PANGAEA.871491	https://doi.pangaea.de/10.1594/PANGAEA.871491	RUS
RUS_80611	Destructive sampling method	tree_709	Biomass_tree_DB.tab	PANGAEA	doi:10.1594/PANGAEA.871491	https://doi.pangaea.de/10.1594/PANGAEA.871491	RUS
RUS_80611	Destructive sampling method	tree_710	Biomass_tree_DB.tab	PANGAEA	doi:10.1594/PANGAEA.871491	https://doi.pangaea.de/10.1594/PANGAEA.871491	RUS
RUS_80611	Destructive sampling method	tree_711	Biomass_tree_DB.tab	PANGAEA	doi:10.1594/PANGAEA.871491	https://doi.pangaea.de/10.1594/PANGAEA.871491	RUS
RUS_80611	Destructive sampling method	tree_712	Biomass_tree_DB.tab	PANGAEA	doi:10.1594/PANGAEA.871491	https://doi.pangaea.de/10.1594/PANGAEA.871491	RUS
RUS_80611	Destructive sampling method	tree_713	Biomass_tree_DB.tab	PANGAEA	doi:10.1594/PANGAEA.871491	https://doi.pangaea.de/10.1594/PANGAEA.871491	RUS
RUS_80611	Destructive sampling method	tree_714	Biomass_tree_DB.tab	PANGAEA	doi:10.1594/PANGAEA.871491	https://doi.pangaea.de/10.1594/PANGAEA.871491	RUS
RUS_80611	Destructive sampling method	tree_715	Biomass_tree_DB.tab	PANGAEA	doi:10.1594/PANGAEA.871491	https://doi.pangaea.de/10.1594/PANGAEA.871491	RUS
RUS_80611	Destructive sampling method	tree_716	Biomass_tree_DB.tab	PANGAEA	doi:10.1594/PANGAEA.871491	https://doi.pangaea.de/10.1594/PANGAEA.871491	RUS
RUS_80611	Destructive sampling method	tree_717	Biomass_tree_DB.tab	PANGAEA	doi:10.1594/PANGAEA.871491	https://doi.pangaea.de/10.1594/PANGAEA.871491	RUS
RUS_80611	Destructive sampling method	tree_718	Biomass_tree_DB.tab	PANGAEA	doi:10.1594/PANGAEA.871491	https://doi.pangaea.de/10.1594/PANGAEA.871491	RUS
RUS_80611	Destructive sampling method	tree_719	Biomass_tree_DB.tab	PANGAEA	doi:10.1594/PANGAEA.871491	https://doi.pangaea.de/10.1594/PANGAEA.871491	RUS
RUS_80611	Destructive sampling method	tree_720	Biomass_tree_DB.tab	PANGAEA	doi:10.1594/PANGAEA.871491	https://doi.pangaea.de/10.1594/PANGAEA.871491	RUS
RUS_80611	Destructive sampling method	tree_721	Biomass_tree_DB.tab	PANGAEA	doi:10.1594/PANGAEA.871491	https://doi.pangaea.de/10.1594/PANGAEA.871491	RUS
RUS_80611	Destructive sampling method	tree_722	Biomass_tree_DB.tab	PANGAEA	doi:10.1594/PANGAEA.871491	https://doi.pangaea.de/10.1594/PANGAEA.871491	RUS
RUS_80611	Destructive sampling method	tree_723	Biomass_tree_DB.tab	PANGAEA	doi:10.1594/PANGAEA.871491	https://doi.pangaea.de/10.1594/PANGAEA.871491	RUS
RUS_80611	Destructive sampling method	tree_724	Biomass_tree_DB.tab	PANGAEA	doi:10.1594/PANGAEA.871491	https://doi.pangaea.de/10.1594/PANGAEA.871491	RUS
RUS_80611	Destructive sampling method	tree_725	Biomass_tree_DB.tab	PANGAEA	doi:10.1594/PANGAEA.871491	https://doi.pangaea.de/10.1594/PANGAEA.871491	RUS
RUS_80611	Destructive sampling method	tree_726	Biomass_tree_DB.tab	PANGAEA	doi:10.1594/PANGAEA.871491	https://doi.pangaea.de/10.1594/PANGAEA.871491	RUS
RUS_80611	Destructive sampling method	tree_727	Biomass_tree_DB.tab	PANGAEA	doi:10.1594/PANGAEA.871491	https://doi.pangaea.de/10.1594/PANGAEA.871491	RUS
RUS_80611	Destructive sampling method	tree_728	Biomass_tree_DB.tab	PANGAEA	doi:10.1594/PANGAEA.871491	https://doi.pangaea.de/10.1594/PANGAEA.871491	RUS
RUS_80611	Destructive sampling method	tree_729	Biomass_tree_DB.tab	PANGAEA	doi:10.1594/PANGAEA.871491	https://doi.pangaea.de/10.1594/PANGAEA.871491	RUS
RUS_80611	Destructive sampling method	tree_730	Biomass_tree_DB.tab	PANGAEA	doi:10.1594/PANGAEA.871491	https://doi.pangaea.de/10.1594/PANGAEA.871491	RUS
RUS_80611	Destructive sampling method	tree_731	Biomass_tree_DB.tab	PANGAEA	doi:10.1594/PANGAEA.871491	https://doi.pangaea.de/10.1594/PANGAEA.871491	RUS
RUS_80611	Destructive sampling method	tree_732	Biomass_tree_DB.tab	PANGAEA	doi:10.1594/PANGAEA.871491	https://doi.pangaea.de/10.1594/PANGAEA.871491	RUS
RUS_80611	Destructive sampling method	tree_733	Biomass_tree_DB.tab	PANGAEA	doi:10.1594/PANGAEA.871491	https://doi.pangaea.de/10.1594/PANGAEA.871491	RUS
RUS_80611	Destructive sampling method	tree_734	Biomass_tree_DB.tab	PANGAEA	doi:10.1594/PANGAEA.871491	https://doi.pangaea.de/10.1594/PANGAEA.871491	RUS
RUS_80611	Destructive sampling method	tree_735	Biomass_tree_DB.tab	PANGAEA	doi:10.1594/PANGAEA.871491	https://doi.pangaea.de/10.1594/PANGAEA.871491	RUS
RUS_80611	Destructive sampling method	tree_736	Biomass_tree_DB.tab	PANGAEA	doi:10.1594/PANGAEA.871491	https://doi.pangaea.de/10.1594/PANGAEA.871491	RUS
RUS_80611	Destructive sampling method	tree_737	Biomass_tree_DB.tab	PANGAEA	doi:10.1594/PANGAEA.871491	https://doi.pangaea.de/10.1594/PANGAEA.871491	RUS
RUS_80611	Destructive sampling method	tree_738	Biomass_tree_DB.tab	PANGAEA	doi:10.1594/PANGAEA.871491	https://doi.pangaea.de/10.1594/PANGAEA.871491	RUS
RUS_80611	Destructive sampling method	tree_739	Biomass_tree_DB.tab	PANGAEA	doi:10.1594/PANGAEA.871491	https://doi.pangaea.de/10.1594/PANGAEA.871491	RUS
RUS_80611	Destructive sampling method	tree_740	Biomass_tree_DB.tab	PANGAEA	doi:10.1594/PANGAEA.871491	https://doi.pangaea.de/10.1594/PANGAEA.871491	RUS
RUS_80611	Destructive sampling method	tree_741	Biomass_tree_DB.tab	PANGAEA	doi:10.1594/PANGAEA.871491	https://doi.pangaea.de/10.1594/PANGAEA.871491	RUS
RUS_80611	Destructive sampling method	tree_742	Biomass_tree_DB.tab	PANGAEA	doi:10.1594/PANGAEA.871491	https://doi.pangaea.de/10.1594/PANGAEA.871491	RUS
RUS_80611	Destructive sampling method	tree_743	Biomass_tree_DB.tab	PANGAEA	doi:10.1594/PANGAEA.871491	https://doi.pangaea.de/10.1594/PANGAEA.871491	RUS
RUS_80611	Destructive sampling method	tree_744	Biomass_tree_DB.tab	PANGAEA	doi:10.1594/PANGAEA.871491	https://doi.pangaea.de/10.1594/PANGAEA.871491	RUS
RUS_80611	Destructive sampling method	tree_745	Biomass_tree_DB.tab	PANGAEA	doi:10.1594/PANGAEA.871491	https://doi.pangaea.de/10.1594/PANGAEA.871491	RUS
RUS_80611	Destructive sampling method	tree_746	Biomass_tree_DB.tab	PANGAEA	doi:10.1594/PANGAEA.871491	https://doi.pangaea.de/10.1594/PANGAEA.871491	RUS
RUS_80611	Destructive sampling method	tree_747	Biomass_tree_DB.tab	PANGAEA	doi:10.1594/PANGAEA.871491	https://doi.pangaea.de/10.1594/PANGAEA.871491	RUS
RUS_80611	Destructive sampling method	tree_748	Biomass_tree_DB.tab	PANGAEA	doi:10.1594/PANGAEA.871491	https://doi.pangaea.de/10.1594/PANGAEA.871491	RUS
RUS_80611	Destructive sampling method	tree_749	Biomass_tree_DB.tab	PANGAEA	doi:10.1594/PANGAEA.871491	https://doi.pangaea.de/10.1594/PANGAEA.871491	RUS
RUS_80611	Destructive sampling method	tree_750	Biomass_tree_DB.tab	PANGAEA	doi:10.1594/PANGAEA.871491	https://doi.pangaea.de/10.1594/PANGAEA.871491	RUS
RUS_80611	Destructive sampling method	tree_751	Biomass_tree_DB.tab	PANGAEA	doi:10.1594/PANGAEA.871491	https://doi.pangaea.de/10.1594/PANGAEA.871491	RUS
RUS_80611	Destructive sampling method	tree_752	Biomass_tree_DB.tab	PANGAEA	doi:10.1594/PANGAEA.871491	https://doi.pangaea.de/10.1594/PANGAEA.871491	RUS
RUS_80611	Destructive sampling method	tree_753	Biomass_tree_DB.tab	PANGAEA	doi:10.1594/PANGAEA.871491	https://doi.pangaea.de/10.1594/PANGAEA.871491	RUS
RUS_80611	Destructive sampling method	tree_754	Biomass_tree_DB.tab	PANGAEA	doi:10.1594/PANGAEA.871491	https://doi.pangaea.de/10.1594/PANGAEA.871491	RUS
RUS_80611	Destructive sampling method	tree_755	Biomass_tree_DB.tab	PANGAEA	doi:10.1594/PANGAEA.871491	https://doi.pangaea.de/10.1594/PANGAEA.871491	RUS
RUS_80611	Destructive sampling method	tree_756	Biomass_tree_DB.tab	PANGAEA	doi:10.1594/PANGAEA.871491	https://doi.pangaea.de/10.1594/PANGAEA.871491	RUS
RUS_80611	Destructive sampling method	tree_757	Biomass_tree_DB.tab	PANGAEA	doi:10.1594/PANGAEA.871491	https://doi.pangaea.de/10.1594/PANGAEA.871491	RUS
RUS_80611	Destructive sampling method	tree_758	Biomass_tree_DB.tab	PANGAEA	doi:10.1594/PANGAEA.871491	https://doi.pangaea.de/10.1594/PANGAEA.871491	RUS
RUS_80611	Destructive sampling method	tree_759	Biomass_tree_DB.tab	PANGAEA	doi:10.1594/PANGAEA.871491	https://doi.pangaea.de/10.1594/PANGAEA.871491	RUS
RUS_80611	Destructive sampling method	tree_760	Biomass_tree_DB.tab	PANGAEA	doi:10.1594/PANGAEA.871491	https://doi.pangaea.de/10.1594/PANGAEA.871491	RUS
RUS_80611	Destructive sampling method	tree_761	Biomass_tree_DB.tab	PANGAEA	doi:10.1594/PANGAEA.871491	https://doi.pangaea.de/10.1594/PANGAEA.871491	RUS
RUS_80611	Destructive sampling method	tree_762	Biomass_tree_DB.tab	PANGAEA	doi:10.1594/PANGAEA.871491	https://doi.pangaea.de/10.1594/PANGAEA.871491	RUS
RUS_80611	Destructive sampling method	tree_763	Biomass_tree_DB.tab	PANGAEA	doi:10.1594/PANGAEA.871491	https://doi.pangaea.de/10.1594/PANGAEA.871491	RUS
RUS_80611	Destructive sampling method	tree_764	Biomass_tree_DB.tab	PANGAEA	doi:10.1594/PANGAEA.871491	https://doi.pangaea.de/10.1594/PANGAEA.871491	RUS
RUS_80611	Destructive sampling method	tree_765	Biomass_tree_DB.tab	PANGAEA	doi:10.1594/PANGAEA.871491	https://doi.pangaea.de/10.1594/PANGAEA.871491	RUS
RUS_80611	Destructive sampling method	tree_766	Biomass_tree_DB.tab	PANGAEA	doi:10.1594/PANGAEA.871491	https://doi.pangaea.de/10.1594/PANGAEA.871491	RUS
RUS_80611	Destructive sampling method	tree_767	Biomass_tree_DB.tab	PANGAEA	doi:10.1594/PANGAEA.871491	https://doi.pangaea.de/10.1594/PANGAEA.871491	RUS
RUS_80611	Destructive sampling method	tree_768	Biomass_tree_DB.tab	PANGAEA	doi:10.1594/PANGAEA.871491	https://doi.pangaea.de/10.1594/PANGAEA.871491	RUS
RUS_80611	Destructive sampling method	tree_769	Biomass_tree_DB.tab	PANGAEA	doi:10.1594/PANGAEA.871491	https://doi.pangaea.de/10.1594/PANGAEA.871491	RUS
RUS_80611	Destructive sampling method	tree_770	Biomass_tree_DB.tab	PANGAEA	doi:10.1594/PANGAEA.871491	https://doi.pangaea.de/10.1594/PANGAEA.871491	RUS
RUS_80611	Destructive sampling method	tree_771	Biomass_tree_DB.tab	PANGAEA	doi:10.1594/PANGAEA.871491	https://doi.pangaea.de/10.1594/PANGAEA.871491	RUS
RUS_80611	Destructive sampling method	tree_772	Biomass_tree_DB.tab	PANGAEA	doi:10.1594/PANGAEA.871491	https://doi.pangaea.de/10.1594/PANGAEA.871491	RUS
RUS_80611	Destructive sampling method	tree_773	Biomass_tree_DB.tab	PANGAEA	doi:10.1594/PANGAEA.871491	https://doi.pangaea.de/10.1594/PANGAEA.871491	RUS
RUS_80611	Destructive sampling method	tree_774	Biomass_tree_DB.tab	PANGAEA	doi:10.1594/PANGAEA.871491	https://doi.pangaea.de/10.1594/PANGAEA.871491	RUS
RUS_80611	Destructive sampling method	tree_775	Biomass_tree_DB.tab	PANGAEA	doi:10.1594/PANGAEA.871491	https://doi.pangaea.de/10.1594/PANGAEA.871491	RUS
RUS_80611	Destructive sampling method	tree_776	Biomass_tree_DB.tab	PANGAEA	doi:10.1594/PANGAEA.871491	https://doi.pangaea.de/10.1594/PANGAEA.871491	RUS
RUS_80611	Destructive sampling method	tree_777	Biomass_tree_DB.tab	PANGAEA	doi:10.1594/PANGAEA.871491	https://doi.pangaea.de/10.1594/PANGAEA.871491	RUS
RUS_80611	Destructive sampling method	tree_778	Biomass_tree_DB.tab	PANGAEA	doi:10.1594/PANGAEA.871491	https://doi.pangaea.de/10.1594/PANGAEA.871491	RUS
RUS_80611	Destructive sampling method	tree_779	Biomass_tree_DB.tab	PANGAEA	doi:10.1594/PANGAEA.871491	https://doi.pangaea.de/10.1594/PANGAEA.871491	RUS
RUS_80611	Destructive sampling method	tree_780	Biomass_tree_DB.tab	PANGAEA	doi:10.1594/PANGAEA.871491	https://doi.pangaea.de/10.1594/PANGAEA.871491	RUS
RUS_80611	Destructive sampling method	tree_781	Biomass_tree_DB.tab	PANGAEA	doi:10.1594/PANGAEA.871491	https://doi.pangaea.de/10.1594/PANGAEA.871491	RUS
RUS_80611	Destructive sampling method	tree_782	Biomass_tree_DB.tab	PANGAEA	doi:10.1594/PANGAEA.871491	https://doi.pangaea.de/10.1594/PANGAEA.871491	RUS
RUS_80611	Destructive sampling method	tree_783	Biomass_tree_DB.tab	PANGAEA	doi:10.1594/PANGAEA.871491	https://doi.pangaea.de/10.1594/PANGAEA.871491	RUS
RUS_80611	Destructive sampling method	tree_784	Biomass_tree_DB.tab	PANGAEA	doi:10.1594/PANGAEA.871491	https://doi.pangaea.de/10.1594/PANGAEA.871491	RUS
RUS_80611	Destructive sampling method	tree_785	Biomass_tree_DB.tab	PANGAEA	doi:10.1594/PANGAEA.871491	https://doi.pangaea.de/10.1594/PANGAEA.871491	RUS
RUS_80611	Destructive sampling method	tree_786	Biomass_tree_DB.tab	PANGAEA	doi:10.1594/PANGAEA.871491	https://doi.pangaea.de/10.1594/PANGAEA.871491	RUS
RUS_80611	Destructive sampling method	tree_787	Biomass_tree_DB.tab	PANGAEA	doi:10.1594/PANGAEA.871491	https://doi.pangaea.de/10.1594/PANGAEA.871491	RUS
RUS_80611	Destructive sampling method	tree_788	Biomass_tree_DB.tab	PANGAEA	doi:10.1594/PANGAEA.871491	https://doi.pangaea.de/10.1594/PANGAEA.871491	RUS
RUS_80611	Destructive sampling method	tree_789	Biomass_tree_DB.tab	PANGAEA	doi:10.1594/PANGAEA.871491	https://doi.pangaea.de/10.1594/PANGAEA.871491	RUS
RUS_80611	Destructive sampling method	tree_790	Biomass_tree_DB.tab	PANGAEA	doi:10.1594/PANGAEA.871491	https://doi.pangaea.de/10.1594/PANGAEA.871491	RUS
RUS_80611	Destructive sampling method	tree_791	Biomass_tree_DB.tab	PANGAEA	doi:10.1594/PANGAEA.871491	https://doi.pangaea.de/10.1594/PANGAEA.871491	RUS
RUS_80611	Destructive sampling method	tree_792	Biomass_tree_DB.tab	PANGAEA	doi:10.1594/PANGAEA.871491	https://doi.pangaea.de/10.1594/PANGAEA.871491	RUS
RUS_80611	Destructive sampling method	tree_793	Biomass_tree_DB.tab	PANGAEA	doi:10.1594/PANGAEA.871491	https://doi.pangaea.de/10.1594/PANGAEA.871491	RUS
RUS_80611	Destructive sampling method	tree_794	Biomass_tree_DB.tab	PANGAEA	doi:10.1594/PANGAEA.871491	https://doi.pangaea.de/10.1594/PANGAEA.871491	RUS
RUS_80611	Destructive sampling method	tree_795	Biomass_tree_DB.tab	PANGAEA	doi:10.1594/PANGAEA.871491	https://doi.pangaea.de/10.1594/PANGAEA.871491	RUS
RUS_80611	Destructive sampling method	tree_796	Biomass_tree_DB.tab	PANGAEA	doi:10.1594/PANGAEA.871491	https://doi.pangaea.de/10.1594/PANGAEA.871491	RUS
RUS_80611	Destructive sampling method	tree_797	Biomass_tree_DB.tab	PANGAEA	doi:10.1594/PANGAEA.871491	https://doi.pangaea.de/10.1594/PANGAEA.871491	RUS
RUS_80611	Destructive sampling method	tree_798	Biomass_tree_DB.tab	PANGAEA	doi:10.1594/PANGAEA.871491	https://doi.pangaea.de/10.1594/PANGAEA.871491	RUS
RUS_80611	Destructive sampling method	tree_799	Biomass_tree_DB.tab	PANGAEA	doi:10.1594/PANGAEA.871491	https://doi.pangaea.de/10.1594/PANGAEA.871491	RUS
RUS_80611	Destructive sampling method	tree_800	Biomass_tree_DB.tab	PANGAEA	doi:10.1594/PANGAEA.871491	https://doi.pangaea.de/10.1594/PANGAEA.871491	RUS
RUS_80611	Destructive sampling method	tree_801	Biomass_tree_DB.tab	PANGAEA	doi:10.1594/PANGAEA.871491	https://doi.pangaea.de/10.1594/PANGAEA.871491	RUS
RUS_80611	Destructive sampling method	tree_802	Biomass_tree_DB.tab	PANGAEA	doi:10.1594/PANGAEA.871491	https://doi.pangaea.de/10.1594/PANGAEA.871491	RUS
RUS_80611	Destructive sampling method	tree_803	Biomass_tree_DB.tab	PANGAEA	doi:10.1594/PANGAEA.871491	https://doi.pangaea.de/10.1594/PANGAEA.871491	RUS
RUS_80611	Destructive sampling method	tree_804	Biomass_tree_DB.tab	PANGAEA	doi:10.1594/PANGAEA.871491	https://doi.pangaea.de/10.1594/PANGAEA.871491	RUS
RUS_80611	Destructive sampling method	tree_805	Biomass_tree_DB.tab	PANGAEA	doi:10.1594/PANGAEA.871491	https://doi.pangaea.de/10.1594/PANGAEA.871491	RUS
RUS_80611	Destructive sampling method	tree_806	Biomass_tree_DB.tab	PANGAEA	doi:10.1594/PANGAEA.871491	https://doi.pangaea.de/10.1594/PANGAEA.871491	RUS
RUS_80611	Destructive sampling method	tree_807	Biomass_tree_DB.tab	PANGAEA	doi:10.1594/PANGAEA.871491	https://doi.pangaea.de/10.1594/PANGAEA.871491	RUS
RUS_80611	Destructive sampling method	tree_808	Biomass_tree_DB.tab	PANGAEA	doi:10.1594/PANGAEA.871491	https://doi.pangaea.de/10.1594/PANGAEA.871491	RUS
RUS_80611	Destructive sampling method	tree_809	Biomass_tree_DB.tab	PANGAEA	doi:10.1594/PANGAEA.871491	https://doi.pangaea.de/10.1594/PANGAEA.871491	RUS
RUS_80611	Destructive sampling method	tree_810	Biomass_tree_DB.tab	PANGAEA	doi:10.1594/PANGAEA.871491	https://doi.pangaea.de/10.1594/PANGAEA.871491	RUS
RUS_80611	Destructive sampling method	tree_811	Biomass_tree_DB.tab	PANGAEA	doi:10.1594/PANGAEA.871491	https://doi.pangaea.de/10.1594/PANGAEA.871491	RUS
RUS_80611	Destructive sampling method	tree_812	Biomass_tree_DB.tab	PANGAEA	doi:10.1594/PANGAEA.871491	https://doi.pangaea.de/10.1594/PANGAEA.871491	RUS
RUS_80611	Destructive sampling method	tree_813	Biomass_tree_DB.tab	PANGAEA	doi:10.1594/PANGAEA.871491	https://doi.pangaea.de/10.1594/PANGAEA.871491	RUS
RUS_80611	Destructive sampling method	tree_814	Biomass_tree_DB.tab	PANGAEA	doi:10.1594/PANGAEA.871491	https://doi.pangaea.de/10.1594/PANGAEA.871491	RUS
RUS_80611	Destructive sampling method	tree_815	Biomass_tree_DB.tab	PANGAEA	doi:10.1594/PANGAEA.871491	https://doi.pangaea.de/10.1594/PANGAEA.871491	RUS
RUS_80611	Destructive sampling method	tree_816	Biomass_tree_DB.tab	PANGAEA	doi:10.1594/PANGAEA.871491	https://doi.pangaea.de/10.1594/PANGAEA.871491	RUS
RUS_80611	Destructive sampling method	tree_817	Biomass_tree_DB.tab	PANGAEA	doi:10.1594/PANGAEA.871491	https://doi.pangaea.de/10.1594/PANGAEA.871491	RUS
RUS_80611	Destructive sampling method	tree_818	Biomass_tree_DB.tab	PANGAEA	doi:10.1594/PANGAEA.871491	https://doi.pangaea.de/10.1594/PANGAEA.871491	RUS
RUS_80611	Destructive sampling method	tree_819	Biomass_tree_DB.tab	PANGAEA	doi:10.1594/PANGAEA.871491	https://doi.pangaea.de/10.1594/PANGAEA.871491	RUS
RUS_80611	Destructive sampling method	tree_820	Biomass_tree_DB.tab	PANGAEA	doi:10.1594/PANGAEA.871491	https://doi.pangaea.de/10.1594/PANGAEA.871491	RUS
RUS_80611	Destructive sampling method	tree_821	Biomass_tree_DB.tab	PANGAEA	doi:10.1594/PANGAEA.871491	https://doi.pangaea.de/10.1594/PANGAEA.871491	RUS
RUS_80611	Destructive sampling method	tree_822	Biomass_tree_DB.tab	PANGAEA	doi:10.1594/PANGAEA.871491	https://doi.pangaea.de/10.1594/PANGAEA.871491	RUS
RUS_80611	Destructive sampling method	tree_823	Biomass_tree_DB.tab	PANGAEA	doi:10.1594/PANGAEA.871491	https://doi.pangaea.de/10.1594/PANGAEA.871491	RUS
RUS_80611	Destructive sampling method	tree_824	Biomass_tree_DB.tab	PANGAEA	doi:10.1594/PANGAEA.871491	https://doi.pangaea.de/10.1594/PANGAEA.871491	RUS
RUS_80611	Destructive sampling method	tree_825	Biomass_tree_DB.tab	PANGAEA	doi:10.1594/PANGAEA.871491	https://doi.pangaea.de/10.1594/PANGAEA.871491	RUS
RUS_80611	Destructive sampling method	tree_826	Biomass_tree_DB.tab	PANGAEA	doi:10.1594/PANGAEA.871491	https://doi.pangaea.de/10.1594/PANGAEA.871491	RUS
RUS_80611	Destructive sampling method	tree_827	Biomass_tree_DB.tab	PANGAEA	doi:10.1594/PANGAEA.871491	https://doi.pangaea.de/10.1594/PANGAEA.871491	RUS
RUS_80611	Destructive sampling method	tree_828	Biomass_tree_DB.tab	PANGAEA	doi:10.1594/PANGAEA.871491	https://doi.pangaea.de/10.1594/PANGAEA.871491	RUS
RUS_80611	Destructive sampling method	tree_829	Biomass_tree_DB.tab	PANGAEA	doi:10.1594/PANGAEA.871491	https://doi.pangaea.de/10.1594/PANGAEA.871491	RUS
RUS_80611	Destructive sampling method	tree_830	Biomass_tree_DB.tab	PANGAEA	doi:10.1594/PANGAEA.871491	https://doi.pangaea.de/10.1594/PANGAEA.871491	RUS
RUS_80611	Destructive sampling method	tree_831	Biomass_tree_DB.tab	PANGAEA	doi:10.1594/PANGAEA.871491	https://doi.pangaea.de/10.1594/PANGAEA.871491	RUS
RUS_80611	Destructive sampling method	tree_832	Biomass_tree_DB.tab	PANGAEA	doi:10.1594/PANGAEA.871491	https://doi.pangaea.de/10.1594/PANGAEA.871491	RUS
RUS_80611	Destructive sampling method	tree_833	Biomass_tree_DB.tab	PANGAEA	doi:10.1594/PANGAEA.871491	https://doi.pangaea.de/10.1594/PANGAEA.871491	RUS
RUS_80611	Destructive sampling method	tree_834	Biomass_tree_DB.tab	PANGAEA	doi:10.1594/PANGAEA.871491	https://doi.pangaea.de/10.1594/PANGAEA.871491	RUS
RUS_80611	Destructive sampling method	tree_835	Biomass_tree_DB.tab	PANGAEA	doi:10.1594/PANGAEA.871491	https://doi.pangaea.de/10.1594/PANGAEA.871491	RUS
RUS_80611	Destructive sampling method	tree_836	Biomass_tree_DB.tab	PANGAEA	doi:10.1594/PANGAEA.871491	https://doi.pangaea.de/10.1594/PANGAEA.871491	RUS
RUS_80611	Destructive sampling method	tree_837	Biomass_tree_DB.tab	PANGAEA	doi:10.1594/PANGAEA.871491	https://doi.pangaea.de/10.1594/PANGAEA.871491	RUS
RUS_80610	Destructive sampling method	tree_838	Biomass_tree_DB.tab	PANGAEA	doi:10.1594/PANGAEA.871491	https://doi.pangaea.de/10.1594/PANGAEA.871491	RUS
RUS_80610	Destructive sampling method	tree_839	Biomass_tree_DB.tab	PANGAEA	doi:10.1594/PANGAEA.871491	https://doi.pangaea.de/10.1594/PANGAEA.871491	RUS
RUS_80610	Destructive sampling method	tree_840	Biomass_tree_DB.tab	PANGAEA	doi:10.1594/PANGAEA.871491	https://doi.pangaea.de/10.1594/PANGAEA.871491	RUS
RUS_80610	Destructive sampling method	tree_841	Biomass_tree_DB.tab	PANGAEA	doi:10.1594/PANGAEA.871491	https://doi.pangaea.de/10.1594/PANGAEA.871491	RUS
RUS_80610	Destructive sampling method	tree_842	Biomass_tree_DB.tab	PANGAEA	doi:10.1594/PANGAEA.871491	https://doi.pangaea.de/10.1594/PANGAEA.871491	RUS
RUS_80610	Destructive sampling method	tree_843	Biomass_tree_DB.tab	PANGAEA	doi:10.1594/PANGAEA.871491	https://doi.pangaea.de/10.1594/PANGAEA.871491	RUS
RUS_80610	Destructive sampling method	tree_844	Biomass_tree_DB.tab	PANGAEA	doi:10.1594/PANGAEA.871491	https://doi.pangaea.de/10.1594/PANGAEA.871491	RUS
RUS_80610	Destructive sampling method	tree_845	Biomass_tree_DB.tab	PANGAEA	doi:10.1594/PANGAEA.871491	https://doi.pangaea.de/10.1594/PANGAEA.871491	RUS
RUS_80610	Destructive sampling method	tree_846	Biomass_tree_DB.tab	PANGAEA	doi:10.1594/PANGAEA.871491	https://doi.pangaea.de/10.1594/PANGAEA.871491	RUS
RUS_80610	Destructive sampling method	tree_847	Biomass_tree_DB.tab	PANGAEA	doi:10.1594/PANGAEA.871491	https://doi.pangaea.de/10.1594/PANGAEA.871491	RUS
RUS_80610	Destructive sampling method	tree_848	Biomass_tree_DB.tab	PANGAEA	doi:10.1594/PANGAEA.871491	https://doi.pangaea.de/10.1594/PANGAEA.871491	RUS
RUS_80610	Destructive sampling method	tree_849	Biomass_tree_DB.tab	PANGAEA	doi:10.1594/PANGAEA.871491	https://doi.pangaea.de/10.1594/PANGAEA.871491	RUS
RUS_80610	Destructive sampling method	tree_850	Biomass_tree_DB.tab	PANGAEA	doi:10.1594/PANGAEA.871491	https://doi.pangaea.de/10.1594/PANGAEA.871491	RUS
RUS_80610	Destructive sampling method	tree_851	Biomass_tree_DB.tab	PANGAEA	doi:10.1594/PANGAEA.871491	https://doi.pangaea.de/10.1594/PANGAEA.871491	RUS
RUS_80610	Destructive sampling method	tree_852	Biomass_tree_DB.tab	PANGAEA	doi:10.1594/PANGAEA.871491	https://doi.pangaea.de/10.1594/PANGAEA.871491	RUS
RUS_80610	Destructive sampling method	tree_853	Biomass_tree_DB.tab	PANGAEA	doi:10.1594/PANGAEA.871491	https://doi.pangaea.de/10.1594/PANGAEA.871491	RUS
RUS_80610	Destructive sampling method	tree_854	Biomass_tree_DB.tab	PANGAEA	doi:10.1594/PANGAEA.871491	https://doi.pangaea.de/10.1594/PANGAEA.871491	RUS
RUS_80610	Destructive sampling method	tree_855	Biomass_tree_DB.tab	PANGAEA	doi:10.1594/PANGAEA.871491	https://doi.pangaea.de/10.1594/PANGAEA.871491	RUS
RUS_80610	Destructive sampling method	tree_856	Biomass_tree_DB.tab	PANGAEA	doi:10.1594/PANGAEA.871491	https://doi.pangaea.de/10.1594/PANGAEA.871491	RUS
RUS_80610	Destructive sampling method	tree_857	Biomass_tree_DB.tab	PANGAEA	doi:10.1594/PANGAEA.871491	https://doi.pangaea.de/10.1594/PANGAEA.871491	RUS
RUS_80610	Destructive sampling method	tree_858	Biomass_tree_DB.tab	PANGAEA	doi:10.1594/PANGAEA.871491	https://doi.pangaea.de/10.1594/PANGAEA.871491	RUS
RUS_80610	Destructive sampling method	tree_859	Biomass_tree_DB.tab	PANGAEA	doi:10.1594/PANGAEA.871491	https://doi.pangaea.de/10.1594/PANGAEA.871491	RUS
RUS_80610	Destructive sampling method	tree_860	Biomass_tree_DB.tab	PANGAEA	doi:10.1594/PANGAEA.871491	https://doi.pangaea.de/10.1594/PANGAEA.871491	RUS
RUS_80610	Destructive sampling method	tree_861	Biomass_tree_DB.tab	PANGAEA	doi:10.1594/PANGAEA.871491	https://doi.pangaea.de/10.1594/PANGAEA.871491	RUS
RUS_80610	Destructive sampling method	tree_862	Biomass_tree_DB.tab	PANGAEA	doi:10.1594/PANGAEA.871491	https://doi.pangaea.de/10.1594/PANGAEA.871491	RUS
RUS_80610	Destructive sampling method	tree_863	Biomass_tree_DB.tab	PANGAEA	doi:10.1594/PANGAEA.871491	https://doi.pangaea.de/10.1594/PANGAEA.871491	RUS
RUS_80610	Destructive sampling method	tree_864	Biomass_tree_DB.tab	PANGAEA	doi:10.1594/PANGAEA.871491	https://doi.pangaea.de/10.1594/PANGAEA.871491	RUS
RUS_80610	Destructive sampling method	tree_865	Biomass_tree_DB.tab	PANGAEA	doi:10.1594/PANGAEA.871491	https://doi.pangaea.de/10.1594/PANGAEA.871491	RUS
RUS_80610	Destructive sampling method	tree_866	Biomass_tree_DB.tab	PANGAEA	doi:10.1594/PANGAEA.871491	https://doi.pangaea.de/10.1594/PANGAEA.871491	RUS
RUS_80610	Destructive sampling method	tree_867	Biomass_tree_DB.tab	PANGAEA	doi:10.1594/PANGAEA.871491	https://doi.pangaea.de/10.1594/PANGAEA.871491	RUS
RUS_80610	Destructive sampling method	tree_868	Biomass_tree_DB.tab	PANGAEA	doi:10.1594/PANGAEA.871491	https://doi.pangaea.de/10.1594/PANGAEA.871491	RUS
RUS_80610	Destructive sampling method	tree_869	Biomass_tree_DB.tab	PANGAEA	doi:10.1594/PANGAEA.871491	https://doi.pangaea.de/10.1594/PANGAEA.871491	RUS
RUS_80610	Destructive sampling method	tree_870	Biomass_tree_DB.tab	PANGAEA	doi:10.1594/PANGAEA.871491	https://doi.pangaea.de/10.1594/PANGAEA.871491	RUS
RUS_80610	Destructive sampling method	tree_871	Biomass_tree_DB.tab	PANGAEA	doi:10.1594/PANGAEA.871491	https://doi.pangaea.de/10.1594/PANGAEA.871491	RUS
RUS_80610	Destructive sampling method	tree_872	Biomass_tree_DB.tab	PANGAEA	doi:10.1594/PANGAEA.871491	https://doi.pangaea.de/10.1594/PANGAEA.871491	RUS
RUS_80610	Destructive sampling method	tree_873	Biomass_tree_DB.tab	PANGAEA	doi:10.1594/PANGAEA.871491	https://doi.pangaea.de/10.1594/PANGAEA.871491	RUS
RUS_80610	Destructive sampling method	tree_874	Biomass_tree_DB.tab	PANGAEA	doi:10.1594/PANGAEA.871491	https://doi.pangaea.de/10.1594/PANGAEA.871491	RUS
RUS_80610	Destructive sampling method	tree_875	Biomass_tree_DB.tab	PANGAEA	doi:10.1594/PANGAEA.871491	https://doi.pangaea.de/10.1594/PANGAEA.871491	RUS
RUS_80610	Destructive sampling method	tree_876	Biomass_tree_DB.tab	PANGAEA	doi:10.1594/PANGAEA.871491	https://doi.pangaea.de/10.1594/PANGAEA.871491	RUS
RUS_80610	Destructive sampling method	tree_877	Biomass_tree_DB.tab	PANGAEA	doi:10.1594/PANGAEA.871491	https://doi.pangaea.de/10.1594/PANGAEA.871491	RUS
RUS_80610	Destructive sampling method	tree_878	Biomass_tree_DB.tab	PANGAEA	doi:10.1594/PANGAEA.871491	https://doi.pangaea.de/10.1594/PANGAEA.871491	RUS
RUS_80610	Destructive sampling method	tree_879	Biomass_tree_DB.tab	PANGAEA	doi:10.1594/PANGAEA.871491	https://doi.pangaea.de/10.1594/PANGAEA.871491	RUS
KAZ_80810	Destructive sampling method	tree_880	Biomass_tree_DB.tab	PANGAEA	doi:10.1594/PANGAEA.871491	https://doi.pangaea.de/10.1594/PANGAEA.871491	KAZ
KAZ_80810	Destructive sampling method	tree_881	Biomass_tree_DB.tab	PANGAEA	doi:10.1594/PANGAEA.871491	https://doi.pangaea.de/10.1594/PANGAEA.871491	KAZ
KAZ_80810	Destructive sampling method	tree_882	Biomass_tree_DB.tab	PANGAEA	doi:10.1594/PANGAEA.871491	https://doi.pangaea.de/10.1594/PANGAEA.871491	KAZ
KAZ_80810	Destructive sampling method	tree_883	Biomass_tree_DB.tab	PANGAEA	doi:10.1594/PANGAEA.871491	https://doi.pangaea.de/10.1594/PANGAEA.871491	KAZ
KAZ_80810	Destructive sampling method	tree_884	Biomass_tree_DB.tab	PANGAEA	doi:10.1594/PANGAEA.871491	https://doi.pangaea.de/10.1594/PANGAEA.871491	KAZ
KAZ_80810	Destructive sampling method	tree_885	Biomass_tree_DB.tab	PANGAEA	doi:10.1594/PANGAEA.871491	https://doi.pangaea.de/10.1594/PANGAEA.871491	KAZ
KAZ_80810	Destructive sampling method	tree_886	Biomass_tree_DB.tab	PANGAEA	doi:10.1594/PANGAEA.871491	https://doi.pangaea.de/10.1594/PANGAEA.871491	KAZ
KAZ_80810	Destructive sampling method	tree_887	Biomass_tree_DB.tab	PANGAEA	doi:10.1594/PANGAEA.871491	https://doi.pangaea.de/10.1594/PANGAEA.871491	KAZ
KAZ_80810	Destructive sampling method	tree_888	Biomass_tree_DB.tab	PANGAEA	doi:10.1594/PANGAEA.871491	https://doi.pangaea.de/10.1594/PANGAEA.871491	KAZ
KAZ_80810	Destructive sampling method	tree_889	Biomass_tree_DB.tab	PANGAEA	doi:10.1594/PANGAEA.871491	https://doi.pangaea.de/10.1594/PANGAEA.871491	KAZ
KAZ_80810	Destructive sampling method	tree_890	Biomass_tree_DB.tab	PANGAEA	doi:10.1594/PANGAEA.871491	https://doi.pangaea.de/10.1594/PANGAEA.871491	KAZ
KAZ_80810	Destructive sampling method	tree_891	Biomass_tree_DB.tab	PANGAEA	doi:10.1594/PANGAEA.871491	https://doi.pangaea.de/10.1594/PANGAEA.871491	KAZ
KAZ_80810	Destructive sampling method	tree_892	Biomass_tree_DB.tab	PANGAEA	doi:10.1594/PANGAEA.871491	https://doi.pangaea.de/10.1594/PANGAEA.871491	KAZ
KAZ_80810	Destructive sampling method	tree_893	Biomass_tree_DB.tab	PANGAEA	doi:10.1594/PANGAEA.871491	https://doi.pangaea.de/10.1594/PANGAEA.871491	KAZ
KAZ_80810	Destructive sampling method	tree_894	Biomass_tree_DB.tab	PANGAEA	doi:10.1594/PANGAEA.871491	https://doi.pangaea.de/10.1594/PANGAEA.871491	KAZ
KAZ_80810	Destructive sampling method	tree_895	Biomass_tree_DB.tab	PANGAEA	doi:10.1594/PANGAEA.871491	https://doi.pangaea.de/10.1594/PANGAEA.871491	KAZ
KAZ_80810	Destructive sampling method	tree_896	Biomass_tree_DB.tab	PANGAEA	doi:10.1594/PANGAEA.871491	https://doi.pangaea.de/10.1594/PANGAEA.871491	KAZ
KAZ_80810	Destructive sampling method	tree_897	Biomass_tree_DB.tab	PANGAEA	doi:10.1594/PANGAEA.871491	https://doi.pangaea.de/10.1594/PANGAEA.871491	KAZ
KAZ_80810	Destructive sampling method	tree_898	Biomass_tree_DB.tab	PANGAEA	doi:10.1594/PANGAEA.871491	https://doi.pangaea.de/10.1594/PANGAEA.871491	KAZ
KAZ_80810	Destructive sampling method	tree_899	Biomass_tree_DB.tab	PANGAEA	doi:10.1594/PANGAEA.871491	https://doi.pangaea.de/10.1594/PANGAEA.871491	KAZ
KAZ_80810	Destructive sampling method	tree_900	Biomass_tree_DB.tab	PANGAEA	doi:10.1594/PANGAEA.871491	https://doi.pangaea.de/10.1594/PANGAEA.871491	KAZ
KAZ_80810	Destructive sampling method	tree_901	Biomass_tree_DB.tab	PANGAEA	doi:10.1594/PANGAEA.871491	https://doi.pangaea.de/10.1594/PANGAEA.871491	KAZ
KAZ_80810	Destructive sampling method	tree_902	Biomass_tree_DB.tab	PANGAEA	doi:10.1594/PANGAEA.871491	https://doi.pangaea.de/10.1594/PANGAEA.871491	KAZ
KAZ_80810	Destructive sampling method	tree_903	Biomass_tree_DB.tab	PANGAEA	doi:10.1594/PANGAEA.871491	https://doi.pangaea.de/10.1594/PANGAEA.871491	KAZ
KAZ_80810	Destructive sampling method	tree_904	Biomass_tree_DB.tab	PANGAEA	doi:10.1594/PANGAEA.871491	https://doi.pangaea.de/10.1594/PANGAEA.871491	KAZ
KAZ_80810	Destructive sampling method	tree_905	Biomass_tree_DB.tab	PANGAEA	doi:10.1594/PANGAEA.871491	https://doi.pangaea.de/10.1594/PANGAEA.871491	KAZ
KAZ_80810	Destructive sampling method	tree_906	Biomass_tree_DB.tab	PANGAEA	doi:10.1594/PANGAEA.871491	https://doi.pangaea.de/10.1594/PANGAEA.871491	KAZ
KAZ_80810	Destructive sampling method	tree_907	Biomass_tree_DB.tab	PANGAEA	doi:10.1594/PANGAEA.871491	https://doi.pangaea.de/10.1594/PANGAEA.871491	KAZ
KAZ_80810	Destructive sampling method	tree_908	Biomass_tree_DB.tab	PANGAEA	doi:10.1594/PANGAEA.871491	https://doi.pangaea.de/10.1594/PANGAEA.871491	KAZ
KAZ_80810	Destructive sampling method	tree_909	Biomass_tree_DB.tab	PANGAEA	doi:10.1594/PANGAEA.871491	https://doi.pangaea.de/10.1594/PANGAEA.871491	KAZ
KAZ_80810	Destructive sampling method	tree_910	Biomass_tree_DB.tab	PANGAEA	doi:10.1594/PANGAEA.871491	https://doi.pangaea.de/10.1594/PANGAEA.871491	KAZ
KAZ_80810	Destructive sampling method	tree_911	Biomass_tree_DB.tab	PANGAEA	doi:10.1594/PANGAEA.871491	https://doi.pangaea.de/10.1594/PANGAEA.871491	KAZ
KAZ_80810	Destructive sampling method	tree_912	Biomass_tree_DB.tab	PANGAEA	doi:10.1594/PANGAEA.871491	https://doi.pangaea.de/10.1594/PANGAEA.871491	KAZ
KAZ_80810	Destructive sampling method	tree_913	Biomass_tree_DB.tab	PANGAEA	doi:10.1594/PANGAEA.871491	https://doi.pangaea.de/10.1594/PANGAEA.871491	KAZ
KAZ_80810	Destructive sampling method	tree_914	Biomass_tree_DB.tab	PANGAEA	doi:10.1594/PANGAEA.871491	https://doi.pangaea.de/10.1594/PANGAEA.871491	KAZ
KAZ_80810	Destructive sampling method	tree_915	Biomass_tree_DB.tab	PANGAEA	doi:10.1594/PANGAEA.871491	https://doi.pangaea.de/10.1594/PANGAEA.871491	KAZ
KAZ_80810	Destructive sampling method	tree_916	Biomass_tree_DB.tab	PANGAEA	doi:10.1594/PANGAEA.871491	https://doi.pangaea.de/10.1594/PANGAEA.871491	KAZ
KAZ_80810	Destructive sampling method	tree_917	Biomass_tree_DB.tab	PANGAEA	doi:10.1594/PANGAEA.871491	https://doi.pangaea.de/10.1594/PANGAEA.871491	KAZ
KAZ_80810	Destructive sampling method	tree_918	Biomass_tree_DB.tab	PANGAEA	doi:10.1594/PANGAEA.871491	https://doi.pangaea.de/10.1594/PANGAEA.871491	KAZ
KAZ_80810	Destructive sampling method	tree_919	Biomass_tree_DB.tab	PANGAEA	doi:10.1594/PANGAEA.871491	https://doi.pangaea.de/10.1594/PANGAEA.871491	KAZ
KAZ_80810	Destructive sampling method	tree_920	Biomass_tree_DB.tab	PANGAEA	doi:10.1594/PANGAEA.871491	https://doi.pangaea.de/10.1594/PANGAEA.871491	KAZ
KAZ_80810	Destructive sampling method	tree_921	Biomass_tree_DB.tab	PANGAEA	doi:10.1594/PANGAEA.871491	https://doi.pangaea.de/10.1594/PANGAEA.871491	KAZ
KAZ_80810	Destructive sampling method	tree_922	Biomass_tree_DB.tab	PANGAEA	doi:10.1594/PANGAEA.871491	https://doi.pangaea.de/10.1594/PANGAEA.871491	KAZ
KAZ_80810	Destructive sampling method	tree_923	Biomass_tree_DB.tab	PANGAEA	doi:10.1594/PANGAEA.871491	https://doi.pangaea.de/10.1594/PANGAEA.871491	KAZ
KAZ_80810	Destructive sampling method	tree_924	Biomass_tree_DB.tab	PANGAEA	doi:10.1594/PANGAEA.871491	https://doi.pangaea.de/10.1594/PANGAEA.871491	KAZ
KAZ_80810	Destructive sampling method	tree_925	Biomass_tree_DB.tab	PANGAEA	doi:10.1594/PANGAEA.871491	https://doi.pangaea.de/10.1594/PANGAEA.871491	KAZ
KAZ_80810	Destructive sampling method	tree_926	Biomass_tree_DB.tab	PANGAEA	doi:10.1594/PANGAEA.871491	https://doi.pangaea.de/10.1594/PANGAEA.871491	KAZ
KAZ_80810	Destructive sampling method	tree_927	Biomass_tree_DB.tab	PANGAEA	doi:10.1594/PANGAEA.871491	https://doi.pangaea.de/10.1594/PANGAEA.871491	KAZ
KAZ_80810	Destructive sampling method	tree_928	Biomass_tree_DB.tab	PANGAEA	doi:10.1594/PANGAEA.871491	https://doi.pangaea.de/10.1594/PANGAEA.871491	KAZ
KAZ_80810	Destructive sampling method	tree_929	Biomass_tree_DB.tab	PANGAEA	doi:10.1594/PANGAEA.871491	https://doi.pangaea.de/10.1594/PANGAEA.871491	KAZ
KAZ_80810	Destructive sampling method	tree_930	Biomass_tree_DB.tab	PANGAEA	doi:10.1594/PANGAEA.871491	https://doi.pangaea.de/10.1594/PANGAEA.871491	KAZ
KAZ_80810	Destructive sampling method	tree_931	Biomass_tree_DB.tab	PANGAEA	doi:10.1594/PANGAEA.871491	https://doi.pangaea.de/10.1594/PANGAEA.871491	KAZ
KAZ_80810	Destructive sampling method	tree_932	Biomass_tree_DB.tab	PANGAEA	doi:10.1594/PANGAEA.871491	https://doi.pangaea.de/10.1594/PANGAEA.871491	KAZ
KAZ_80810	Destructive sampling method	tree_933	Biomass_tree_DB.tab	PANGAEA	doi:10.1594/PANGAEA.871491	https://doi.pangaea.de/10.1594/PANGAEA.871491	KAZ
KAZ_80810	Destructive sampling method	tree_934	Biomass_tree_DB.tab	PANGAEA	doi:10.1594/PANGAEA.871491	https://doi.pangaea.de/10.1594/PANGAEA.871491	KAZ
KAZ_80810	Destructive sampling method	tree_935	Biomass_tree_DB.tab	PANGAEA	doi:10.1594/PANGAEA.871491	https://doi.pangaea.de/10.1594/PANGAEA.871491	KAZ
KAZ_80810	Destructive sampling method	tree_936	Biomass_tree_DB.tab	PANGAEA	doi:10.1594/PANGAEA.871491	https://doi.pangaea.de/10.1594/PANGAEA.871491	KAZ
KAZ_80810	Destructive sampling method	tree_937	Biomass_tree_DB.tab	PANGAEA	doi:10.1594/PANGAEA.871491	https://doi.pangaea.de/10.1594/PANGAEA.871491	KAZ
KAZ_80810	Destructive sampling method	tree_938	Biomass_tree_DB.tab	PANGAEA	doi:10.1594/PANGAEA.871491	https://doi.pangaea.de/10.1594/PANGAEA.871491	KAZ
KAZ_80810	Destructive sampling method	tree_939	Biomass_tree_DB.tab	PANGAEA	doi:10.1594/PANGAEA.871491	https://doi.pangaea.de/10.1594/PANGAEA.871491	KAZ
KAZ_80810	Destructive sampling method	tree_940	Biomass_tree_DB.tab	PANGAEA	doi:10.1594/PANGAEA.871491	https://doi.pangaea.de/10.1594/PANGAEA.871491	KAZ
KAZ_80810	Destructive sampling method	tree_941	Biomass_tree_DB.tab	PANGAEA	doi:10.1594/PANGAEA.871491	https://doi.pangaea.de/10.1594/PANGAEA.871491	KAZ
KAZ_80810	Destructive sampling method	tree_942	Biomass_tree_DB.tab	PANGAEA	doi:10.1594/PANGAEA.871491	https://doi.pangaea.de/10.1594/PANGAEA.871491	KAZ
KAZ_80810	Destructive sampling method	tree_943	Biomass_tree_DB.tab	PANGAEA	doi:10.1594/PANGAEA.871491	https://doi.pangaea.de/10.1594/PANGAEA.871491	KAZ
KAZ_80810	Destructive sampling method	tree_944	Biomass_tree_DB.tab	PANGAEA	doi:10.1594/PANGAEA.871491	https://doi.pangaea.de/10.1594/PANGAEA.871491	KAZ
KAZ_80810	Destructive sampling method	tree_945	Biomass_tree_DB.tab	PANGAEA	doi:10.1594/PANGAEA.871491	https://doi.pangaea.de/10.1594/PANGAEA.871491	KAZ
KAZ_80810	Destructive sampling method	tree_946	Biomass_tree_DB.tab	PANGAEA	doi:10.1594/PANGAEA.871491	https://doi.pangaea.de/10.1594/PANGAEA.871491	KAZ
KAZ_80810	Destructive sampling method	tree_947	Biomass_tree_DB.tab	PANGAEA	doi:10.1594/PANGAEA.871491	https://doi.pangaea.de/10.1594/PANGAEA.871491	KAZ
KAZ_80810	Destructive sampling method	tree_948	Biomass_tree_DB.tab	PANGAEA	doi:10.1594/PANGAEA.871491	https://doi.pangaea.de/10.1594/PANGAEA.871491	KAZ
KAZ_80810	Destructive sampling method	tree_949	Biomass_tree_DB.tab	PANGAEA	doi:10.1594/PANGAEA.871491	https://doi.pangaea.de/10.1594/PANGAEA.871491	KAZ
KAZ_80810	Destructive sampling method	tree_950	Biomass_tree_DB.tab	PANGAEA	doi:10.1594/PANGAEA.871491	https://doi.pangaea.de/10.1594/PANGAEA.871491	KAZ
KAZ_80810	Destructive sampling method	tree_951	Biomass_tree_DB.tab	PANGAEA	doi:10.1594/PANGAEA.871491	https://doi.pangaea.de/10.1594/PANGAEA.871491	KAZ
KAZ_80810	Destructive sampling method	tree_952	Biomass_tree_DB.tab	PANGAEA	doi:10.1594/PANGAEA.871491	https://doi.pangaea.de/10.1594/PANGAEA.871491	KAZ
KAZ_80810	Destructive sampling method	tree_953	Biomass_tree_DB.tab	PANGAEA	doi:10.1594/PANGAEA.871491	https://doi.pangaea.de/10.1594/PANGAEA.871491	KAZ
KAZ_80810	Destructive sampling method	tree_954	Biomass_tree_DB.tab	PANGAEA	doi:10.1594/PANGAEA.871491	https://doi.pangaea.de/10.1594/PANGAEA.871491	KAZ
KAZ_80810	Destructive sampling method	tree_955	Biomass_tree_DB.tab	PANGAEA	doi:10.1594/PANGAEA.871491	https://doi.pangaea.de/10.1594/PANGAEA.871491	KAZ
KAZ_80810	Destructive sampling method	tree_956	Biomass_tree_DB.tab	PANGAEA	doi:10.1594/PANGAEA.871491	https://doi.pangaea.de/10.1594/PANGAEA.871491	KAZ
KAZ_80810	Destructive sampling method	tree_957	Biomass_tree_DB.tab	PANGAEA	doi:10.1594/PANGAEA.871491	https://doi.pangaea.de/10.1594/PANGAEA.871491	KAZ
KAZ_80810	Destructive sampling method	tree_958	Biomass_tree_DB.tab	PANGAEA	doi:10.1594/PANGAEA.871491	https://doi.pangaea.de/10.1594/PANGAEA.871491	KAZ
KAZ_80810	Destructive sampling method	tree_959	Biomass_tree_DB.tab	PANGAEA	doi:10.1594/PANGAEA.871491	https://doi.pangaea.de/10.1594/PANGAEA.871491	KAZ
KAZ_80810	Destructive sampling method	tree_960	Biomass_tree_DB.tab	PANGAEA	doi:10.1594/PANGAEA.871491	https://doi.pangaea.de/10.1594/PANGAEA.871491	KAZ
KAZ_80810	Destructive sampling method	tree_961	Biomass_tree_DB.tab	PANGAEA	doi:10.1594/PANGAEA.871491	https://doi.pangaea.de/10.1594/PANGAEA.871491	KAZ
KAZ_80810	Destructive sampling method	tree_962	Biomass_tree_DB.tab	PANGAEA	doi:10.1594/PANGAEA.871491	https://doi.pangaea.de/10.1594/PANGAEA.871491	KAZ
KAZ_80810	Destructive sampling method	tree_963	Biomass_tree_DB.tab	PANGAEA	doi:10.1594/PANGAEA.871491	https://doi.pangaea.de/10.1594/PANGAEA.871491	KAZ
KAZ_80810	Destructive sampling method	tree_964	Biomass_tree_DB.tab	PANGAEA	doi:10.1594/PANGAEA.871491	https://doi.pangaea.de/10.1594/PANGAEA.871491	KAZ
KAZ_80810	Destructive sampling method	tree_965	Biomass_tree_DB.tab	PANGAEA	doi:10.1594/PANGAEA.871491	https://doi.pangaea.de/10.1594/PANGAEA.871491	KAZ
KAZ_80810	Destructive sampling method	tree_966	Biomass_tree_DB.tab	PANGAEA	doi:10.1594/PANGAEA.871491	https://doi.pangaea.de/10.1594/PANGAEA.871491	KAZ
KAZ_80810	Destructive sampling method	tree_967	Biomass_tree_DB.tab	PANGAEA	doi:10.1594/PANGAEA.871491	https://doi.pangaea.de/10.1594/PANGAEA.871491	KAZ
KAZ_80810	Destructive sampling method	tree_968	Biomass_tree_DB.tab	PANGAEA	doi:10.1594/PANGAEA.871491	https://doi.pangaea.de/10.1594/PANGAEA.871491	KAZ
KAZ_80810	Destructive sampling method	tree_969	Biomass_tree_DB.tab	PANGAEA	doi:10.1594/PANGAEA.871491	https://doi.pangaea.de/10.1594/PANGAEA.871491	KAZ
KAZ_80810	Destructive sampling method	tree_970	Biomass_tree_DB.tab	PANGAEA	doi:10.1594/PANGAEA.871491	https://doi.pangaea.de/10.1594/PANGAEA.871491	KAZ
KAZ_80810	Destructive sampling method	tree_971	Biomass_tree_DB.tab	PANGAEA	doi:10.1594/PANGAEA.871491	https://doi.pangaea.de/10.1594/PANGAEA.871491	KAZ
KAZ_80810	Destructive sampling method	tree_972	Biomass_tree_DB.tab	PANGAEA	doi:10.1594/PANGAEA.871491	https://doi.pangaea.de/10.1594/PANGAEA.871491	KAZ
KAZ_80810	Destructive sampling method	tree_973	Biomass_tree_DB.tab	PANGAEA	doi:10.1594/PANGAEA.871491	https://doi.pangaea.de/10.1594/PANGAEA.871491	KAZ
KAZ_80810	Destructive sampling method	tree_974	Biomass_tree_DB.tab	PANGAEA	doi:10.1594/PANGAEA.871491	https://doi.pangaea.de/10.1594/PANGAEA.871491	KAZ
KAZ_80810	Destructive sampling method	tree_975	Biomass_tree_DB.tab	PANGAEA	doi:10.1594/PANGAEA.871491	https://doi.pangaea.de/10.1594/PANGAEA.871491	KAZ
KAZ_80810	Destructive sampling method	tree_976	Biomass_tree_DB.tab	PANGAEA	doi:10.1594/PANGAEA.871491	https://doi.pangaea.de/10.1594/PANGAEA.871491	KAZ
KAZ_80810	Destructive sampling method	tree_977	Biomass_tree_DB.tab	PANGAEA	doi:10.1594/PANGAEA.871491	https://doi.pangaea.de/10.1594/PANGAEA.871491	KAZ
KAZ_80810	Destructive sampling method	tree_978	Biomass_tree_DB.tab	PANGAEA	doi:10.1594/PANGAEA.871491	https://doi.pangaea.de/10.1594/PANGAEA.871491	KAZ
KAZ_80810	Destructive sampling method	tree_979	Biomass_tree_DB.tab	PANGAEA	doi:10.1594/PANGAEA.871491	https://doi.pangaea.de/10.1594/PANGAEA.871491	KAZ
KAZ_80810	Destructive sampling method	tree_980	Biomass_tree_DB.tab	PANGAEA	doi:10.1594/PANGAEA.871491	https://doi.pangaea.de/10.1594/PANGAEA.871491	KAZ
KAZ_80810	Destructive sampling method	tree_981	Biomass_tree_DB.tab	PANGAEA	doi:10.1594/PANGAEA.871491	https://doi.pangaea.de/10.1594/PANGAEA.871491	KAZ
KAZ_80810	Destructive sampling method	tree_982	Biomass_tree_DB.tab	PANGAEA	doi:10.1594/PANGAEA.871491	https://doi.pangaea.de/10.1594/PANGAEA.871491	KAZ
KAZ_80810	Destructive sampling method	tree_983	Biomass_tree_DB.tab	PANGAEA	doi:10.1594/PANGAEA.871491	https://doi.pangaea.de/10.1594/PANGAEA.871491	KAZ
KAZ_80810	Destructive sampling method	tree_984	Biomass_tree_DB.tab	PANGAEA	doi:10.1594/PANGAEA.871491	https://doi.pangaea.de/10.1594/PANGAEA.871491	KAZ
KAZ_80810	Destructive sampling method	tree_985	Biomass_tree_DB.tab	PANGAEA	doi:10.1594/PANGAEA.871491	https://doi.pangaea.de/10.1594/PANGAEA.871491	KAZ
KAZ_80810	Destructive sampling method	tree_986	Biomass_tree_DB.tab	PANGAEA	doi:10.1594/PANGAEA.871491	https://doi.pangaea.de/10.1594/PANGAEA.871491	KAZ
KAZ_80810	Destructive sampling method	tree_987	Biomass_tree_DB.tab	PANGAEA	doi:10.1594/PANGAEA.871491	https://doi.pangaea.de/10.1594/PANGAEA.871491	KAZ
KAZ_80810	Destructive sampling method	tree_988	Biomass_tree_DB.tab	PANGAEA	doi:10.1594/PANGAEA.871491	https://doi.pangaea.de/10.1594/PANGAEA.871491	KAZ
KAZ_80810	Destructive sampling method	tree_989	Biomass_tree_DB.tab	PANGAEA	doi:10.1594/PANGAEA.871491	https://doi.pangaea.de/10.1594/PANGAEA.871491	KAZ
KAZ_80810	Destructive sampling method	tree_990	Biomass_tree_DB.tab	PANGAEA	doi:10.1594/PANGAEA.871491	https://doi.pangaea.de/10.1594/PANGAEA.871491	KAZ
KAZ_80810	Destructive sampling method	tree_991	Biomass_tree_DB.tab	PANGAEA	doi:10.1594/PANGAEA.871491	https://doi.pangaea.de/10.1594/PANGAEA.871491	KAZ
KAZ_80810	Destructive sampling method	tree_992	Biomass_tree_DB.tab	PANGAEA	doi:10.1594/PANGAEA.871491	https://doi.pangaea.de/10.1594/PANGAEA.871491	KAZ
KAZ_80810	Destructive sampling method	tree_993	Biomass_tree_DB.tab	PANGAEA	doi:10.1594/PANGAEA.871491	https://doi.pangaea.de/10.1594/PANGAEA.871491	KAZ
KAZ_80810	Destructive sampling method	tree_994	Biomass_tree_DB.tab	PANGAEA	doi:10.1594/PANGAEA.871491	https://doi.pangaea.de/10.1594/PANGAEA.871491	KAZ
KAZ_80810	Destructive sampling method	tree_995	Biomass_tree_DB.tab	PANGAEA	doi:10.1594/PANGAEA.871491	https://doi.pangaea.de/10.1594/PANGAEA.871491	KAZ
KAZ_80810	Destructive sampling method	tree_996	Biomass_tree_DB.tab	PANGAEA	doi:10.1594/PANGAEA.871491	https://doi.pangaea.de/10.1594/PANGAEA.871491	KAZ
KAZ_80810	Destructive sampling method	tree_997	Biomass_tree_DB.tab	PANGAEA	doi:10.1594/PANGAEA.871491	https://doi.pangaea.de/10.1594/PANGAEA.871491	KAZ
KAZ_80810	Destructive sampling method	tree_998	Biomass_tree_DB.tab	PANGAEA	doi:10.1594/PANGAEA.871491	https://doi.pangaea.de/10.1594/PANGAEA.871491	KAZ
KAZ_80810	Destructive sampling method	tree_999	Biomass_tree_DB.tab	PANGAEA	doi:10.1594/PANGAEA.871491	https://doi.pangaea.de/10.1594/PANGAEA.871491	KAZ
KAZ_80810	Destructive sampling method	tree_1000	Biomass_tree_DB.tab	PANGAEA	doi:10.1594/PANGAEA.871491	https://doi.pangaea.de/10.1594/PANGAEA.871491	KAZ
KAZ_80810	Destructive sampling method	tree_1001	Biomass_tree_DB.tab	PANGAEA	doi:10.1594/PANGAEA.871491	https://doi.pangaea.de/10.1594/PANGAEA.871491	KAZ
KAZ_80810	Destructive sampling method	tree_1002	Biomass_tree_DB.tab	PANGAEA	doi:10.1594/PANGAEA.871491	https://doi.pangaea.de/10.1594/PANGAEA.871491	KAZ
KAZ_80810	Destructive sampling method	tree_1003	Biomass_tree_DB.tab	PANGAEA	doi:10.1594/PANGAEA.871491	https://doi.pangaea.de/10.1594/PANGAEA.871491	KAZ
KAZ_80810	Destructive sampling method	tree_1004	Biomass_tree_DB.tab	PANGAEA	doi:10.1594/PANGAEA.871491	https://doi.pangaea.de/10.1594/PANGAEA.871491	KAZ
KAZ_80810	Destructive sampling method	tree_1005	Biomass_tree_DB.tab	PANGAEA	doi:10.1594/PANGAEA.871491	https://doi.pangaea.de/10.1594/PANGAEA.871491	KAZ
KAZ_80810	Destructive sampling method	tree_1006	Biomass_tree_DB.tab	PANGAEA	doi:10.1594/PANGAEA.871491	https://doi.pangaea.de/10.1594/PANGAEA.871491	KAZ
KAZ_80810	Destructive sampling method	tree_1007	Biomass_tree_DB.tab	PANGAEA	doi:10.1594/PANGAEA.871491	https://doi.pangaea.de/10.1594/PANGAEA.871491	KAZ
KAZ_80810	Destructive sampling method	tree_1008	Biomass_tree_DB.tab	PANGAEA	doi:10.1594/PANGAEA.871491	https://doi.pangaea.de/10.1594/PANGAEA.871491	KAZ
KAZ_80810	Destructive sampling method	tree_1009	Biomass_tree_DB.tab	PANGAEA	doi:10.1594/PANGAEA.871491	https://doi.pangaea.de/10.1594/PANGAEA.871491	KAZ
KAZ_80810	Destructive sampling method	tree_1010	Biomass_tree_DB.tab	PANGAEA	doi:10.1594/PANGAEA.871491	https://doi.pangaea.de/10.1594/PANGAEA.871491	KAZ
KAZ_80810	Destructive sampling method	tree_1011	Biomass_tree_DB.tab	PANGAEA	doi:10.1594/PANGAEA.871491	https://doi.pangaea.de/10.1594/PANGAEA.871491	KAZ
KAZ_80810	Destructive sampling method	tree_1012	Biomass_tree_DB.tab	PANGAEA	doi:10.1594/PANGAEA.871491	https://doi.pangaea.de/10.1594/PANGAEA.871491	KAZ
KAZ_80810	Destructive sampling method	tree_1013	Biomass_tree_DB.tab	PANGAEA	doi:10.1594/PANGAEA.871491	https://doi.pangaea.de/10.1594/PANGAEA.871491	KAZ
KAZ_80810	Destructive sampling method	tree_1014	Biomass_tree_DB.tab	PANGAEA	doi:10.1594/PANGAEA.871491	https://doi.pangaea.de/10.1594/PANGAEA.871491	KAZ
KAZ_80810	Destructive sampling method	tree_1015	Biomass_tree_DB.tab	PANGAEA	doi:10.1594/PANGAEA.871491	https://doi.pangaea.de/10.1594/PANGAEA.871491	KAZ
KAZ_80810	Destructive sampling method	tree_1016	Biomass_tree_DB.tab	PANGAEA	doi:10.1594/PANGAEA.871491	https://doi.pangaea.de/10.1594/PANGAEA.871491	KAZ
KAZ_80810	Destructive sampling method	tree_1017	Biomass_tree_DB.tab	PANGAEA	doi:10.1594/PANGAEA.871491	https://doi.pangaea.de/10.1594/PANGAEA.871491	KAZ
KAZ_80810	Destructive sampling method	tree_1018	Biomass_tree_DB.tab	PANGAEA	doi:10.1594/PANGAEA.871491	https://doi.pangaea.de/10.1594/PANGAEA.871491	KAZ
KAZ_80810	Destructive sampling method	tree_1019	Biomass_tree_DB.tab	PANGAEA	doi:10.1594/PANGAEA.871491	https://doi.pangaea.de/10.1594/PANGAEA.871491	KAZ
KAZ_80810	Destructive sampling method	tree_1020	Biomass_tree_DB.tab	PANGAEA	doi:10.1594/PANGAEA.871491	https://doi.pangaea.de/10.1594/PANGAEA.871491	KAZ
KAZ_80810	Destructive sampling method	tree_1021	Biomass_tree_DB.tab	PANGAEA	doi:10.1594/PANGAEA.871491	https://doi.pangaea.de/10.1594/PANGAEA.871491	KAZ
KAZ_80810	Destructive sampling method	tree_1022	Biomass_tree_DB.tab	PANGAEA	doi:10.1594/PANGAEA.871491	https://doi.pangaea.de/10.1594/PANGAEA.871491	KAZ
KAZ_80810	Destructive sampling method	tree_1023	Biomass_tree_DB.tab	PANGAEA	doi:10.1594/PANGAEA.871491	https://doi.pangaea.de/10.1594/PANGAEA.871491	KAZ
KAZ_80810	Destructive sampling method	tree_1024	Biomass_tree_DB.tab	PANGAEA	doi:10.1594/PANGAEA.871491	https://doi.pangaea.de/10.1594/PANGAEA.871491	KAZ
KAZ_80810	Destructive sampling method	tree_1025	Biomass_tree_DB.tab	PANGAEA	doi:10.1594/PANGAEA.871491	https://doi.pangaea.de/10.1594/PANGAEA.871491	KAZ
KAZ_80810	Destructive sampling method	tree_1026	Biomass_tree_DB.tab	PANGAEA	doi:10.1594/PANGAEA.871491	https://doi.pangaea.de/10.1594/PANGAEA.871491	KAZ
KAZ_80810	Destructive sampling method	tree_1027	Biomass_tree_DB.tab	PANGAEA	doi:10.1594/PANGAEA.871491	https://doi.pangaea.de/10.1594/PANGAEA.871491	KAZ
KAZ_80810	Destructive sampling method	tree_1028	Biomass_tree_DB.tab	PANGAEA	doi:10.1594/PANGAEA.871491	https://doi.pangaea.de/10.1594/PANGAEA.871491	KAZ
KAZ_80810	Destructive sampling method	tree_1029	Biomass_tree_DB.tab	PANGAEA	doi:10.1594/PANGAEA.871491	https://doi.pangaea.de/10.1594/PANGAEA.871491	KAZ
KAZ_80810	Destructive sampling method	tree_1030	Biomass_tree_DB.tab	PANGAEA	doi:10.1594/PANGAEA.871491	https://doi.pangaea.de/10.1594/PANGAEA.871491	KAZ
KAZ_80810	Destructive sampling method	tree_1031	Biomass_tree_DB.tab	PANGAEA	doi:10.1594/PANGAEA.871491	https://doi.pangaea.de/10.1594/PANGAEA.871491	KAZ
KAZ_80810	Destructive sampling method	tree_1032	Biomass_tree_DB.tab	PANGAEA	doi:10.1594/PANGAEA.871491	https://doi.pangaea.de/10.1594/PANGAEA.871491	KAZ
KAZ_80810	Destructive sampling method	tree_1033	Biomass_tree_DB.tab	PANGAEA	doi:10.1594/PANGAEA.871491	https://doi.pangaea.de/10.1594/PANGAEA.871491	KAZ
KAZ_80810	Destructive sampling method	tree_1034	Biomass_tree_DB.tab	PANGAEA	doi:10.1594/PANGAEA.871491	https://doi.pangaea.de/10.1594/PANGAEA.871491	KAZ
KAZ_80810	Destructive sampling method	tree_1035	Biomass_tree_DB.tab	PANGAEA	doi:10.1594/PANGAEA.871491	https://doi.pangaea.de/10.1594/PANGAEA.871491	KAZ
KAZ_80810	Destructive sampling method	tree_1036	Biomass_tree_DB.tab	PANGAEA	doi:10.1594/PANGAEA.871491	https://doi.pangaea.de/10.1594/PANGAEA.871491	KAZ
KAZ_80810	Destructive sampling method	tree_1037	Biomass_tree_DB.tab	PANGAEA	doi:10.1594/PANGAEA.871491	https://doi.pangaea.de/10.1594/PANGAEA.871491	KAZ
KAZ_80810	Destructive sampling method	tree_1038	Biomass_tree_DB.tab	PANGAEA	doi:10.1594/PANGAEA.871491	https://doi.pangaea.de/10.1594/PANGAEA.871491	KAZ
KAZ_80810	Destructive sampling method	tree_1039	Biomass_tree_DB.tab	PANGAEA	doi:10.1594/PANGAEA.871491	https://doi.pangaea.de/10.1594/PANGAEA.871491	KAZ
KAZ_80810	Destructive sampling method	tree_1040	Biomass_tree_DB.tab	PANGAEA	doi:10.1594/PANGAEA.871491	https://doi.pangaea.de/10.1594/PANGAEA.871491	KAZ
KAZ_80810	Destructive sampling method	tree_1041	Biomass_tree_DB.tab	PANGAEA	doi:10.1594/PANGAEA.871491	https://doi.pangaea.de/10.1594/PANGAEA.871491	KAZ
KAZ_80810	Destructive sampling method	tree_1042	Biomass_tree_DB.tab	PANGAEA	doi:10.1594/PANGAEA.871491	https://doi.pangaea.de/10.1594/PANGAEA.871491	KAZ
KAZ_80810	Destructive sampling method	tree_1043	Biomass_tree_DB.tab	PANGAEA	doi:10.1594/PANGAEA.871491	https://doi.pangaea.de/10.1594/PANGAEA.871491	KAZ
KAZ_80810	Destructive sampling method	tree_1044	Biomass_tree_DB.tab	PANGAEA	doi:10.1594/PANGAEA.871491	https://doi.pangaea.de/10.1594/PANGAEA.871491	KAZ
KAZ_80810	Destructive sampling method	tree_1045	Biomass_tree_DB.tab	PANGAEA	doi:10.1594/PANGAEA.871491	https://doi.pangaea.de/10.1594/PANGAEA.871491	KAZ
KAZ_80810	Destructive sampling method	tree_1046	Biomass_tree_DB.tab	PANGAEA	doi:10.1594/PANGAEA.871491	https://doi.pangaea.de/10.1594/PANGAEA.871491	KAZ
KAZ_80810	Destructive sampling method	tree_1047	Biomass_tree_DB.tab	PANGAEA	doi:10.1594/PANGAEA.871491	https://doi.pangaea.de/10.1594/PANGAEA.871491	KAZ
KAZ_80810	Destructive sampling method	tree_1048	Biomass_tree_DB.tab	PANGAEA	doi:10.1594/PANGAEA.871491	https://doi.pangaea.de/10.1594/PANGAEA.871491	KAZ
KAZ_80810	Destructive sampling method	tree_1049	Biomass_tree_DB.tab	PANGAEA	doi:10.1594/PANGAEA.871491	https://doi.pangaea.de/10.1594/PANGAEA.871491	KAZ
KAZ_80810	Destructive sampling method	tree_1050	Biomass_tree_DB.tab	PANGAEA	doi:10.1594/PANGAEA.871491	https://doi.pangaea.de/10.1594/PANGAEA.871491	KAZ
KAZ_80810	Destructive sampling method	tree_1051	Biomass_tree_DB.tab	PANGAEA	doi:10.1594/PANGAEA.871491	https://doi.pangaea.de/10.1594/PANGAEA.871491	KAZ
KAZ_80810	Destructive sampling method	tree_1052	Biomass_tree_DB.tab	PANGAEA	doi:10.1594/PANGAEA.871491	https://doi.pangaea.de/10.1594/PANGAEA.871491	KAZ
KAZ_80810	Destructive sampling method	tree_1053	Biomass_tree_DB.tab	PANGAEA	doi:10.1594/PANGAEA.871491	https://doi.pangaea.de/10.1594/PANGAEA.871491	KAZ
KAZ_80810	Destructive sampling method	tree_1054	Biomass_tree_DB.tab	PANGAEA	doi:10.1594/PANGAEA.871491	https://doi.pangaea.de/10.1594/PANGAEA.871491	KAZ
KAZ_80810	Destructive sampling method	tree_1055	Biomass_tree_DB.tab	PANGAEA	doi:10.1594/PANGAEA.871491	https://doi.pangaea.de/10.1594/PANGAEA.871491	KAZ
KAZ_80810	Destructive sampling method	tree_1056	Biomass_tree_DB.tab	PANGAEA	doi:10.1594/PANGAEA.871491	https://doi.pangaea.de/10.1594/PANGAEA.871491	KAZ
KAZ_80810	Destructive sampling method	tree_1057	Biomass_tree_DB.tab	PANGAEA	doi:10.1594/PANGAEA.871491	https://doi.pangaea.de/10.1594/PANGAEA.871491	KAZ
KAZ_80810	Destructive sampling method	tree_1058	Biomass_tree_DB.tab	PANGAEA	doi:10.1594/PANGAEA.871491	https://doi.pangaea.de/10.1594/PANGAEA.871491	KAZ
KAZ_80810	Destructive sampling method	tree_1059	Biomass_tree_DB.tab	PANGAEA	doi:10.1594/PANGAEA.871491	https://doi.pangaea.de/10.1594/PANGAEA.871491	KAZ
KAZ_80810	Destructive sampling method	tree_1060	Biomass_tree_DB.tab	PANGAEA	doi:10.1594/PANGAEA.871491	https://doi.pangaea.de/10.1594/PANGAEA.871491	KAZ
KAZ_80810	Destructive sampling method	tree_1061	Biomass_tree_DB.tab	PANGAEA	doi:10.1594/PANGAEA.871491	https://doi.pangaea.de/10.1594/PANGAEA.871491	KAZ
KAZ_80810	Destructive sampling method	tree_1062	Biomass_tree_DB.tab	PANGAEA	doi:10.1594/PANGAEA.871491	https://doi.pangaea.de/10.1594/PANGAEA.871491	KAZ
KAZ_80810	Destructive sampling method	tree_1063	Biomass_tree_DB.tab	PANGAEA	doi:10.1594/PANGAEA.871491	https://doi.pangaea.de/10.1594/PANGAEA.871491	KAZ
KAZ_80810	Destructive sampling method	tree_1064	Biomass_tree_DB.tab	PANGAEA	doi:10.1594/PANGAEA.871491	https://doi.pangaea.de/10.1594/PANGAEA.871491	KAZ
KAZ_80810	Destructive sampling method	tree_1065	Biomass_tree_DB.tab	PANGAEA	doi:10.1594/PANGAEA.871491	https://doi.pangaea.de/10.1594/PANGAEA.871491	KAZ
KAZ_80810	Destructive sampling method	tree_1066	Biomass_tree_DB.tab	PANGAEA	doi:10.1594/PANGAEA.871491	https://doi.pangaea.de/10.1594/PANGAEA.871491	KAZ
KAZ_80810	Destructive sampling method	tree_1067	Biomass_tree_DB.tab	PANGAEA	doi:10.1594/PANGAEA.871491	https://doi.pangaea.de/10.1594/PANGAEA.871491	KAZ
KAZ_80810	Destructive sampling method	tree_1068	Biomass_tree_DB.tab	PANGAEA	doi:10.1594/PANGAEA.871491	https://doi.pangaea.de/10.1594/PANGAEA.871491	KAZ
KAZ_80810	Destructive sampling method	tree_1069	Biomass_tree_DB.tab	PANGAEA	doi:10.1594/PANGAEA.871491	https://doi.pangaea.de/10.1594/PANGAEA.871491	KAZ
KAZ_80810	Destructive sampling method	tree_1070	Biomass_tree_DB.tab	PANGAEA	doi:10.1594/PANGAEA.871491	https://doi.pangaea.de/10.1594/PANGAEA.871491	KAZ
KAZ_80810	Destructive sampling method	tree_1071	Biomass_tree_DB.tab	PANGAEA	doi:10.1594/PANGAEA.871491	https://doi.pangaea.de/10.1594/PANGAEA.871491	KAZ
KAZ_80810	Destructive sampling method	tree_1072	Biomass_tree_DB.tab	PANGAEA	doi:10.1594/PANGAEA.871491	https://doi.pangaea.de/10.1594/PANGAEA.871491	KAZ
KAZ_80810	Destructive sampling method	tree_1073	Biomass_tree_DB.tab	PANGAEA	doi:10.1594/PANGAEA.871491	https://doi.pangaea.de/10.1594/PANGAEA.871491	KAZ
KAZ_80810	Destructive sampling method	tree_1074	Biomass_tree_DB.tab	PANGAEA	doi:10.1594/PANGAEA.871491	https://doi.pangaea.de/10.1594/PANGAEA.871491	KAZ
KAZ_80810	Destructive sampling method	tree_1075	Biomass_tree_DB.tab	PANGAEA	doi:10.1594/PANGAEA.871491	https://doi.pangaea.de/10.1594/PANGAEA.871491	KAZ
KAZ_80810	Destructive sampling method	tree_1076	Biomass_tree_DB.tab	PANGAEA	doi:10.1594/PANGAEA.871491	https://doi.pangaea.de/10.1594/PANGAEA.871491	KAZ
KAZ_80810	Destructive sampling method	tree_1077	Biomass_tree_DB.tab	PANGAEA	doi:10.1594/PANGAEA.871491	https://doi.pangaea.de/10.1594/PANGAEA.871491	KAZ
KAZ_80810	Destructive sampling method	tree_1078	Biomass_tree_DB.tab	PANGAEA	doi:10.1594/PANGAEA.871491	https://doi.pangaea.de/10.1594/PANGAEA.871491	KAZ
KAZ_80810	Destructive sampling method	tree_1079	Biomass_tree_DB.tab	PANGAEA	doi:10.1594/PANGAEA.871491	https://doi.pangaea.de/10.1594/PANGAEA.871491	KAZ
KAZ_80810	Destructive sampling method	tree_1080	Biomass_tree_DB.tab	PANGAEA	doi:10.1594/PANGAEA.871491	https://doi.pangaea.de/10.1594/PANGAEA.871491	KAZ
KAZ_80810	Destructive sampling method	tree_1081	Biomass_tree_DB.tab	PANGAEA	doi:10.1594/PANGAEA.871491	https://doi.pangaea.de/10.1594/PANGAEA.871491	KAZ
KAZ_80810	Destructive sampling method	tree_1082	Biomass_tree_DB.tab	PANGAEA	doi:10.1594/PANGAEA.871491	https://doi.pangaea.de/10.1594/PANGAEA.871491	KAZ
KAZ_80810	Destructive sampling method	tree_1083	Biomass_tree_DB.tab	PANGAEA	doi:10.1594/PANGAEA.871491	https://doi.pangaea.de/10.1594/PANGAEA.871491	KAZ
KAZ_80810	Destructive sampling method	tree_1084	Biomass_tree_DB.tab	PANGAEA	doi:10.1594/PANGAEA.871491	https://doi.pangaea.de/10.1594/PANGAEA.871491	KAZ
KAZ_80810	Destructive sampling method	tree_1085	Biomass_tree_DB.tab	PANGAEA	doi:10.1594/PANGAEA.871491	https://doi.pangaea.de/10.1594/PANGAEA.871491	KAZ
KAZ_80810	Destructive sampling method	tree_1086	Biomass_tree_DB.tab	PANGAEA	doi:10.1594/PANGAEA.871491	https://doi.pangaea.de/10.1594/PANGAEA.871491	KAZ
KAZ_80810	Destructive sampling method	tree_1087	Biomass_tree_DB.tab	PANGAEA	doi:10.1594/PANGAEA.871491	https://doi.pangaea.de/10.1594/PANGAEA.871491	KAZ
KAZ_80810	Destructive sampling method	tree_1088	Biomass_tree_DB.tab	PANGAEA	doi:10.1594/PANGAEA.871491	https://doi.pangaea.de/10.1594/PANGAEA.871491	KAZ
KAZ_80810	Destructive sampling method	tree_1089	Biomass_tree_DB.tab	PANGAEA	doi:10.1594/PANGAEA.871491	https://doi.pangaea.de/10.1594/PANGAEA.871491	KAZ
KAZ_80810	Destructive sampling method	tree_1090	Biomass_tree_DB.tab	PANGAEA	doi:10.1594/PANGAEA.871491	https://doi.pangaea.de/10.1594/PANGAEA.871491	KAZ
KAZ_80810	Destructive sampling method	tree_1091	Biomass_tree_DB.tab	PANGAEA	doi:10.1594/PANGAEA.871491	https://doi.pangaea.de/10.1594/PANGAEA.871491	KAZ
KAZ_80810	Destructive sampling method	tree_1092	Biomass_tree_DB.tab	PANGAEA	doi:10.1594/PANGAEA.871491	https://doi.pangaea.de/10.1594/PANGAEA.871491	KAZ
KAZ_80810	Destructive sampling method	tree_1093	Biomass_tree_DB.tab	PANGAEA	doi:10.1594/PANGAEA.871491	https://doi.pangaea.de/10.1594/PANGAEA.871491	KAZ
KAZ_80810	Destructive sampling method	tree_1094	Biomass_tree_DB.tab	PANGAEA	doi:10.1594/PANGAEA.871491	https://doi.pangaea.de/10.1594/PANGAEA.871491	KAZ
KAZ_80810	Destructive sampling method	tree_1095	Biomass_tree_DB.tab	PANGAEA	doi:10.1594/PANGAEA.871491	https://doi.pangaea.de/10.1594/PANGAEA.871491	KAZ
KAZ_80810	Destructive sampling method	tree_1096	Biomass_tree_DB.tab	PANGAEA	doi:10.1594/PANGAEA.871491	https://doi.pangaea.de/10.1594/PANGAEA.871491	KAZ
KAZ_80810	Destructive sampling method	tree_1097	Biomass_tree_DB.tab	PANGAEA	doi:10.1594/PANGAEA.871491	https://doi.pangaea.de/10.1594/PANGAEA.871491	KAZ
KAZ_80810	Destructive sampling method	tree_1098	Biomass_tree_DB.tab	PANGAEA	doi:10.1594/PANGAEA.871491	https://doi.pangaea.de/10.1594/PANGAEA.871491	KAZ
KAZ_80810	Destructive sampling method	tree_1099	Biomass_tree_DB.tab	PANGAEA	doi:10.1594/PANGAEA.871491	https://doi.pangaea.de/10.1594/PANGAEA.871491	KAZ
KAZ_80810	Destructive sampling method	tree_1100	Biomass_tree_DB.tab	PANGAEA	doi:10.1594/PANGAEA.871491	https://doi.pangaea.de/10.1594/PANGAEA.871491	KAZ
KAZ_80810	Destructive sampling method	tree_1101	Biomass_tree_DB.tab	PANGAEA	doi:10.1594/PANGAEA.871491	https://doi.pangaea.de/10.1594/PANGAEA.871491	KAZ
KAZ_80810	Destructive sampling method	tree_1102	Biomass_tree_DB.tab	PANGAEA	doi:10.1594/PANGAEA.871491	https://doi.pangaea.de/10.1594/PANGAEA.871491	KAZ
KAZ_80810	Destructive sampling method	tree_1103	Biomass_tree_DB.tab	PANGAEA	doi:10.1594/PANGAEA.871491	https://doi.pangaea.de/10.1594/PANGAEA.871491	KAZ
KAZ_80810	Destructive sampling method	tree_1104	Biomass_tree_DB.tab	PANGAEA	doi:10.1594/PANGAEA.871491	https://doi.pangaea.de/10.1594/PANGAEA.871491	KAZ
KAZ_80810	Destructive sampling method	tree_1105	Biomass_tree_DB.tab	PANGAEA	doi:10.1594/PANGAEA.871491	https://doi.pangaea.de/10.1594/PANGAEA.871491	KAZ
KAZ_80810	Destructive sampling method	tree_1106	Biomass_tree_DB.tab	PANGAEA	doi:10.1594/PANGAEA.871491	https://doi.pangaea.de/10.1594/PANGAEA.871491	KAZ
KAZ_80810	Destructive sampling method	tree_1107	Biomass_tree_DB.tab	PANGAEA	doi:10.1594/PANGAEA.871491	https://doi.pangaea.de/10.1594/PANGAEA.871491	KAZ
KAZ_80810	Destructive sampling method	tree_1108	Biomass_tree_DB.tab	PANGAEA	doi:10.1594/PANGAEA.871491	https://doi.pangaea.de/10.1594/PANGAEA.871491	KAZ
KAZ_80810	Destructive sampling method	tree_1109	Biomass_tree_DB.tab	PANGAEA	doi:10.1594/PANGAEA.871491	https://doi.pangaea.de/10.1594/PANGAEA.871491	KAZ
KAZ_80810	Destructive sampling method	tree_1110	Biomass_tree_DB.tab	PANGAEA	doi:10.1594/PANGAEA.871491	https://doi.pangaea.de/10.1594/PANGAEA.871491	KAZ
KAZ_80810	Destructive sampling method	tree_1111	Biomass_tree_DB.tab	PANGAEA	doi:10.1594/PANGAEA.871491	https://doi.pangaea.de/10.1594/PANGAEA.871491	KAZ
KAZ_80810	Destructive sampling method	tree_1112	Biomass_tree_DB.tab	PANGAEA	doi:10.1594/PANGAEA.871491	https://doi.pangaea.de/10.1594/PANGAEA.871491	KAZ
KAZ_80810	Destructive sampling method	tree_1113	Biomass_tree_DB.tab	PANGAEA	doi:10.1594/PANGAEA.871491	https://doi.pangaea.de/10.1594/PANGAEA.871491	KAZ
KAZ_80810	Destructive sampling method	tree_1114	Biomass_tree_DB.tab	PANGAEA	doi:10.1594/PANGAEA.871491	https://doi.pangaea.de/10.1594/PANGAEA.871491	KAZ
KAZ_80810	Destructive sampling method	tree_1115	Biomass_tree_DB.tab	PANGAEA	doi:10.1594/PANGAEA.871491	https://doi.pangaea.de/10.1594/PANGAEA.871491	KAZ
KAZ_80810	Destructive sampling method	tree_1116	Biomass_tree_DB.tab	PANGAEA	doi:10.1594/PANGAEA.871491	https://doi.pangaea.de/10.1594/PANGAEA.871491	KAZ
KAZ_80810	Destructive sampling method	tree_1117	Biomass_tree_DB.tab	PANGAEA	doi:10.1594/PANGAEA.871491	https://doi.pangaea.de/10.1594/PANGAEA.871491	KAZ
KAZ_80810	Destructive sampling method	tree_1118	Biomass_tree_DB.tab	PANGAEA	doi:10.1594/PANGAEA.871491	https://doi.pangaea.de/10.1594/PANGAEA.871491	KAZ
KAZ_80810	Destructive sampling method	tree_1119	Biomass_tree_DB.tab	PANGAEA	doi:10.1594/PANGAEA.871491	https://doi.pangaea.de/10.1594/PANGAEA.871491	KAZ
KAZ_80810	Destructive sampling method	tree_1120	Biomass_tree_DB.tab	PANGAEA	doi:10.1594/PANGAEA.871491	https://doi.pangaea.de/10.1594/PANGAEA.871491	KAZ
KAZ_80810	Destructive sampling method	tree_1121	Biomass_tree_DB.tab	PANGAEA	doi:10.1594/PANGAEA.871491	https://doi.pangaea.de/10.1594/PANGAEA.871491	KAZ
KAZ_80810	Destructive sampling method	tree_1122	Biomass_tree_DB.tab	PANGAEA	doi:10.1594/PANGAEA.871491	https://doi.pangaea.de/10.1594/PANGAEA.871491	KAZ
KAZ_80810	Destructive sampling method	tree_1123	Biomass_tree_DB.tab	PANGAEA	doi:10.1594/PANGAEA.871491	https://doi.pangaea.de/10.1594/PANGAEA.871491	KAZ
KAZ_80810	Destructive sampling method	tree_1124	Biomass_tree_DB.tab	PANGAEA	doi:10.1594/PANGAEA.871491	https://doi.pangaea.de/10.1594/PANGAEA.871491	KAZ
KAZ_80810	Destructive sampling method	tree_1125	Biomass_tree_DB.tab	PANGAEA	doi:10.1594/PANGAEA.871491	https://doi.pangaea.de/10.1594/PANGAEA.871491	KAZ
KAZ_80810	Destructive sampling method	tree_1126	Biomass_tree_DB.tab	PANGAEA	doi:10.1594/PANGAEA.871491	https://doi.pangaea.de/10.1594/PANGAEA.871491	KAZ
KAZ_80810	Destructive sampling method	tree_1127	Biomass_tree_DB.tab	PANGAEA	doi:10.1594/PANGAEA.871491	https://doi.pangaea.de/10.1594/PANGAEA.871491	KAZ
KAZ_80810	Destructive sampling method	tree_1128	Biomass_tree_DB.tab	PANGAEA	doi:10.1594/PANGAEA.871491	https://doi.pangaea.de/10.1594/PANGAEA.871491	KAZ
KAZ_80810	Destructive sampling method	tree_1129	Biomass_tree_DB.tab	PANGAEA	doi:10.1594/PANGAEA.871491	https://doi.pangaea.de/10.1594/PANGAEA.871491	KAZ
KAZ_80810	Destructive sampling method	tree_1130	Biomass_tree_DB.tab	PANGAEA	doi:10.1594/PANGAEA.871491	https://doi.pangaea.de/10.1594/PANGAEA.871491	KAZ
KAZ_80810	Destructive sampling method	tree_1131	Biomass_tree_DB.tab	PANGAEA	doi:10.1594/PANGAEA.871491	https://doi.pangaea.de/10.1594/PANGAEA.871491	KAZ
KAZ_80810	Destructive sampling method	tree_1132	Biomass_tree_DB.tab	PANGAEA	doi:10.1594/PANGAEA.871491	https://doi.pangaea.de/10.1594/PANGAEA.871491	KAZ
KAZ_80810	Destructive sampling method	tree_1133	Biomass_tree_DB.tab	PANGAEA	doi:10.1594/PANGAEA.871491	https://doi.pangaea.de/10.1594/PANGAEA.871491	KAZ
KAZ_80810	Destructive sampling method	tree_1134	Biomass_tree_DB.tab	PANGAEA	doi:10.1594/PANGAEA.871491	https://doi.pangaea.de/10.1594/PANGAEA.871491	KAZ
KAZ_80810	Destructive sampling method	tree_1135	Biomass_tree_DB.tab	PANGAEA	doi:10.1594/PANGAEA.871491	https://doi.pangaea.de/10.1594/PANGAEA.871491	KAZ
KAZ_80810	Destructive sampling method	tree_1136	Biomass_tree_DB.tab	PANGAEA	doi:10.1594/PANGAEA.871491	https://doi.pangaea.de/10.1594/PANGAEA.871491	KAZ
KAZ_80810	Destructive sampling method	tree_1137	Biomass_tree_DB.tab	PANGAEA	doi:10.1594/PANGAEA.871491	https://doi.pangaea.de/10.1594/PANGAEA.871491	KAZ
KAZ_80810	Destructive sampling method	tree_1138	Biomass_tree_DB.tab	PANGAEA	doi:10.1594/PANGAEA.871491	https://doi.pangaea.de/10.1594/PANGAEA.871491	KAZ
KAZ_80810	Destructive sampling method	tree_1139	Biomass_tree_DB.tab	PANGAEA	doi:10.1594/PANGAEA.871491	https://doi.pangaea.de/10.1594/PANGAEA.871491	KAZ
KAZ_80810	Destructive sampling method	tree_1140	Biomass_tree_DB.tab	PANGAEA	doi:10.1594/PANGAEA.871491	https://doi.pangaea.de/10.1594/PANGAEA.871491	KAZ
KAZ_80810	Destructive sampling method	tree_1141	Biomass_tree_DB.tab	PANGAEA	doi:10.1594/PANGAEA.871491	https://doi.pangaea.de/10.1594/PANGAEA.871491	KAZ
KAZ_80810	Destructive sampling method	tree_1142	Biomass_tree_DB.tab	PANGAEA	doi:10.1594/PANGAEA.871491	https://doi.pangaea.de/10.1594/PANGAEA.871491	KAZ
KAZ_80810	Destructive sampling method	tree_1143	Biomass_tree_DB.tab	PANGAEA	doi:10.1594/PANGAEA.871491	https://doi.pangaea.de/10.1594/PANGAEA.871491	KAZ
KAZ_80810	Destructive sampling method	tree_1144	Biomass_tree_DB.tab	PANGAEA	doi:10.1594/PANGAEA.871491	https://doi.pangaea.de/10.1594/PANGAEA.871491	KAZ
KAZ_80810	Destructive sampling method	tree_1145	Biomass_tree_DB.tab	PANGAEA	doi:10.1594/PANGAEA.871491	https://doi.pangaea.de/10.1594/PANGAEA.871491	KAZ
KAZ_80810	Destructive sampling method	tree_1146	Biomass_tree_DB.tab	PANGAEA	doi:10.1594/PANGAEA.871491	https://doi.pangaea.de/10.1594/PANGAEA.871491	KAZ
KAZ_80810	Destructive sampling method	tree_1147	Biomass_tree_DB.tab	PANGAEA	doi:10.1594/PANGAEA.871491	https://doi.pangaea.de/10.1594/PANGAEA.871491	KAZ
KAZ_80810	Destructive sampling method	tree_1148	Biomass_tree_DB.tab	PANGAEA	doi:10.1594/PANGAEA.871491	https://doi.pangaea.de/10.1594/PANGAEA.871491	KAZ
KAZ_80810	Destructive sampling method	tree_1149	Biomass_tree_DB.tab	PANGAEA	doi:10.1594/PANGAEA.871491	https://doi.pangaea.de/10.1594/PANGAEA.871491	KAZ
KAZ_80810	Destructive sampling method	tree_1150	Biomass_tree_DB.tab	PANGAEA	doi:10.1594/PANGAEA.871491	https://doi.pangaea.de/10.1594/PANGAEA.871491	KAZ
KAZ_80810	Destructive sampling method	tree_1151	Biomass_tree_DB.tab	PANGAEA	doi:10.1594/PANGAEA.871491	https://doi.pangaea.de/10.1594/PANGAEA.871491	KAZ
KAZ_80810	Destructive sampling method	tree_1152	Biomass_tree_DB.tab	PANGAEA	doi:10.1594/PANGAEA.871491	https://doi.pangaea.de/10.1594/PANGAEA.871491	KAZ
KAZ_80811	Destructive sampling method	tree_1153	Biomass_tree_DB.tab	PANGAEA	doi:10.1594/PANGAEA.871491	https://doi.pangaea.de/10.1594/PANGAEA.871491	KAZ
KAZ_80811	Destructive sampling method	tree_1154	Biomass_tree_DB.tab	PANGAEA	doi:10.1594/PANGAEA.871491	https://doi.pangaea.de/10.1594/PANGAEA.871491	KAZ
KAZ_80811	Destructive sampling method	tree_1155	Biomass_tree_DB.tab	PANGAEA	doi:10.1594/PANGAEA.871491	https://doi.pangaea.de/10.1594/PANGAEA.871491	KAZ
KAZ_80811	Destructive sampling method	tree_1156	Biomass_tree_DB.tab	PANGAEA	doi:10.1594/PANGAEA.871491	https://doi.pangaea.de/10.1594/PANGAEA.871491	KAZ
KAZ_80811	Destructive sampling method	tree_1157	Biomass_tree_DB.tab	PANGAEA	doi:10.1594/PANGAEA.871491	https://doi.pangaea.de/10.1594/PANGAEA.871491	KAZ
KAZ_80811	Destructive sampling method	tree_1158	Biomass_tree_DB.tab	PANGAEA	doi:10.1594/PANGAEA.871491	https://doi.pangaea.de/10.1594/PANGAEA.871491	KAZ
KAZ_80811	Destructive sampling method	tree_1159	Biomass_tree_DB.tab	PANGAEA	doi:10.1594/PANGAEA.871491	https://doi.pangaea.de/10.1594/PANGAEA.871491	KAZ
KAZ_80811	Destructive sampling method	tree_1160	Biomass_tree_DB.tab	PANGAEA	doi:10.1594/PANGAEA.871491	https://doi.pangaea.de/10.1594/PANGAEA.871491	KAZ
KAZ_80811	Destructive sampling method	tree_1161	Biomass_tree_DB.tab	PANGAEA	doi:10.1594/PANGAEA.871491	https://doi.pangaea.de/10.1594/PANGAEA.871491	KAZ
KAZ_80811	Destructive sampling method	tree_1162	Biomass_tree_DB.tab	PANGAEA	doi:10.1594/PANGAEA.871491	https://doi.pangaea.de/10.1594/PANGAEA.871491	KAZ
KAZ_80811	Destructive sampling method	tree_1163	Biomass_tree_DB.tab	PANGAEA	doi:10.1594/PANGAEA.871491	https://doi.pangaea.de/10.1594/PANGAEA.871491	KAZ
KAZ_80811	Destructive sampling method	tree_1164	Biomass_tree_DB.tab	PANGAEA	doi:10.1594/PANGAEA.871491	https://doi.pangaea.de/10.1594/PANGAEA.871491	KAZ
KAZ_80811	Destructive sampling method	tree_1165	Biomass_tree_DB.tab	PANGAEA	doi:10.1594/PANGAEA.871491	https://doi.pangaea.de/10.1594/PANGAEA.871491	KAZ
KAZ_80811	Destructive sampling method	tree_1166	Biomass_tree_DB.tab	PANGAEA	doi:10.1594/PANGAEA.871491	https://doi.pangaea.de/10.1594/PANGAEA.871491	KAZ
KAZ_80811	Destructive sampling method	tree_1167	Biomass_tree_DB.tab	PANGAEA	doi:10.1594/PANGAEA.871491	https://doi.pangaea.de/10.1594/PANGAEA.871491	KAZ
KAZ_80811	Destructive sampling method	tree_1168	Biomass_tree_DB.tab	PANGAEA	doi:10.1594/PANGAEA.871491	https://doi.pangaea.de/10.1594/PANGAEA.871491	KAZ
KAZ_80811	Destructive sampling method	tree_1169	Biomass_tree_DB.tab	PANGAEA	doi:10.1594/PANGAEA.871491	https://doi.pangaea.de/10.1594/PANGAEA.871491	KAZ
KAZ_80811	Destructive sampling method	tree_1170	Biomass_tree_DB.tab	PANGAEA	doi:10.1594/PANGAEA.871491	https://doi.pangaea.de/10.1594/PANGAEA.871491	KAZ
KAZ_80811	Destructive sampling method	tree_1171	Biomass_tree_DB.tab	PANGAEA	doi:10.1594/PANGAEA.871491	https://doi.pangaea.de/10.1594/PANGAEA.871491	KAZ
KAZ_80811	Destructive sampling method	tree_1172	Biomass_tree_DB.tab	PANGAEA	doi:10.1594/PANGAEA.871491	https://doi.pangaea.de/10.1594/PANGAEA.871491	KAZ
KAZ_80811	Destructive sampling method	tree_1173	Biomass_tree_DB.tab	PANGAEA	doi:10.1594/PANGAEA.871491	https://doi.pangaea.de/10.1594/PANGAEA.871491	KAZ
KAZ_80811	Destructive sampling method	tree_1174	Biomass_tree_DB.tab	PANGAEA	doi:10.1594/PANGAEA.871491	https://doi.pangaea.de/10.1594/PANGAEA.871491	KAZ
KAZ_80811	Destructive sampling method	tree_1175	Biomass_tree_DB.tab	PANGAEA	doi:10.1594/PANGAEA.871491	https://doi.pangaea.de/10.1594/PANGAEA.871491	KAZ
KAZ_80811	Destructive sampling method	tree_1176	Biomass_tree_DB.tab	PANGAEA	doi:10.1594/PANGAEA.871491	https://doi.pangaea.de/10.1594/PANGAEA.871491	KAZ
KAZ_80811	Destructive sampling method	tree_1177	Biomass_tree_DB.tab	PANGAEA	doi:10.1594/PANGAEA.871491	https://doi.pangaea.de/10.1594/PANGAEA.871491	KAZ
KAZ_80811	Destructive sampling method	tree_1178	Biomass_tree_DB.tab	PANGAEA	doi:10.1594/PANGAEA.871491	https://doi.pangaea.de/10.1594/PANGAEA.871491	KAZ
KAZ_80811	Destructive sampling method	tree_1179	Biomass_tree_DB.tab	PANGAEA	doi:10.1594/PANGAEA.871491	https://doi.pangaea.de/10.1594/PANGAEA.871491	KAZ
KAZ_80811	Destructive sampling method	tree_1180	Biomass_tree_DB.tab	PANGAEA	doi:10.1594/PANGAEA.871491	https://doi.pangaea.de/10.1594/PANGAEA.871491	KAZ
KAZ_80811	Destructive sampling method	tree_1181	Biomass_tree_DB.tab	PANGAEA	doi:10.1594/PANGAEA.871491	https://doi.pangaea.de/10.1594/PANGAEA.871491	KAZ
KAZ_80811	Destructive sampling method	tree_1182	Biomass_tree_DB.tab	PANGAEA	doi:10.1594/PANGAEA.871491	https://doi.pangaea.de/10.1594/PANGAEA.871491	KAZ
KAZ_80811	Destructive sampling method	tree_1183	Biomass_tree_DB.tab	PANGAEA	doi:10.1594/PANGAEA.871491	https://doi.pangaea.de/10.1594/PANGAEA.871491	KAZ
KAZ_80811	Destructive sampling method	tree_1184	Biomass_tree_DB.tab	PANGAEA	doi:10.1594/PANGAEA.871491	https://doi.pangaea.de/10.1594/PANGAEA.871491	KAZ
KAZ_80811	Destructive sampling method	tree_1185	Biomass_tree_DB.tab	PANGAEA	doi:10.1594/PANGAEA.871491	https://doi.pangaea.de/10.1594/PANGAEA.871491	KAZ
KAZ_80811	Destructive sampling method	tree_1186	Biomass_tree_DB.tab	PANGAEA	doi:10.1594/PANGAEA.871491	https://doi.pangaea.de/10.1594/PANGAEA.871491	KAZ
KAZ_80811	Destructive sampling method	tree_1187	Biomass_tree_DB.tab	PANGAEA	doi:10.1594/PANGAEA.871491	https://doi.pangaea.de/10.1594/PANGAEA.871491	KAZ
KAZ_80811	Destructive sampling method	tree_1188	Biomass_tree_DB.tab	PANGAEA	doi:10.1594/PANGAEA.871491	https://doi.pangaea.de/10.1594/PANGAEA.871491	KAZ
KAZ_80811	Destructive sampling method	tree_1189	Biomass_tree_DB.tab	PANGAEA	doi:10.1594/PANGAEA.871491	https://doi.pangaea.de/10.1594/PANGAEA.871491	KAZ
KAZ_80811	Destructive sampling method	tree_1190	Biomass_tree_DB.tab	PANGAEA	doi:10.1594/PANGAEA.871491	https://doi.pangaea.de/10.1594/PANGAEA.871491	KAZ
KAZ_80811	Destructive sampling method	tree_1191	Biomass_tree_DB.tab	PANGAEA	doi:10.1594/PANGAEA.871491	https://doi.pangaea.de/10.1594/PANGAEA.871491	KAZ
KAZ_80811	Destructive sampling method	tree_1192	Biomass_tree_DB.tab	PANGAEA	doi:10.1594/PANGAEA.871491	https://doi.pangaea.de/10.1594/PANGAEA.871491	KAZ
KAZ_80811	Destructive sampling method	tree_1193	Biomass_tree_DB.tab	PANGAEA	doi:10.1594/PANGAEA.871491	https://doi.pangaea.de/10.1594/PANGAEA.871491	KAZ
KAZ_80811	Destructive sampling method	tree_1194	Biomass_tree_DB.tab	PANGAEA	doi:10.1594/PANGAEA.871491	https://doi.pangaea.de/10.1594/PANGAEA.871491	KAZ
KAZ_80811	Destructive sampling method	tree_1195	Biomass_tree_DB.tab	PANGAEA	doi:10.1594/PANGAEA.871491	https://doi.pangaea.de/10.1594/PANGAEA.871491	KAZ
KAZ_80811	Destructive sampling method	tree_1196	Biomass_tree_DB.tab	PANGAEA	doi:10.1594/PANGAEA.871491	https://doi.pangaea.de/10.1594/PANGAEA.871491	KAZ
KAZ_80811	Destructive sampling method	tree_1197	Biomass_tree_DB.tab	PANGAEA	doi:10.1594/PANGAEA.871491	https://doi.pangaea.de/10.1594/PANGAEA.871491	KAZ
KAZ_80811	Destructive sampling method	tree_1198	Biomass_tree_DB.tab	PANGAEA	doi:10.1594/PANGAEA.871491	https://doi.pangaea.de/10.1594/PANGAEA.871491	KAZ
KAZ_80811	Destructive sampling method	tree_1199	Biomass_tree_DB.tab	PANGAEA	doi:10.1594/PANGAEA.871491	https://doi.pangaea.de/10.1594/PANGAEA.871491	KAZ
KAZ_80811	Destructive sampling method	tree_1200	Biomass_tree_DB.tab	PANGAEA	doi:10.1594/PANGAEA.871491	https://doi.pangaea.de/10.1594/PANGAEA.871491	KAZ
KAZ_80811	Destructive sampling method	tree_1201	Biomass_tree_DB.tab	PANGAEA	doi:10.1594/PANGAEA.871491	https://doi.pangaea.de/10.1594/PANGAEA.871491	KAZ
KAZ_80811	Destructive sampling method	tree_1202	Biomass_tree_DB.tab	PANGAEA	doi:10.1594/PANGAEA.871491	https://doi.pangaea.de/10.1594/PANGAEA.871491	KAZ
KAZ_80811	Destructive sampling method	tree_1203	Biomass_tree_DB.tab	PANGAEA	doi:10.1594/PANGAEA.871491	https://doi.pangaea.de/10.1594/PANGAEA.871491	KAZ
KAZ_80811	Destructive sampling method	tree_1204	Biomass_tree_DB.tab	PANGAEA	doi:10.1594/PANGAEA.871491	https://doi.pangaea.de/10.1594/PANGAEA.871491	KAZ
KAZ_80811	Destructive sampling method	tree_1205	Biomass_tree_DB.tab	PANGAEA	doi:10.1594/PANGAEA.871491	https://doi.pangaea.de/10.1594/PANGAEA.871491	KAZ
KAZ_80811	Destructive sampling method	tree_1206	Biomass_tree_DB.tab	PANGAEA	doi:10.1594/PANGAEA.871491	https://doi.pangaea.de/10.1594/PANGAEA.871491	KAZ
KAZ_80811	Destructive sampling method	tree_1207	Biomass_tree_DB.tab	PANGAEA	doi:10.1594/PANGAEA.871491	https://doi.pangaea.de/10.1594/PANGAEA.871491	KAZ
KAZ_80811	Destructive sampling method	tree_1208	Biomass_tree_DB.tab	PANGAEA	doi:10.1594/PANGAEA.871491	https://doi.pangaea.de/10.1594/PANGAEA.871491	KAZ
KAZ_80811	Destructive sampling method	tree_1209	Biomass_tree_DB.tab	PANGAEA	doi:10.1594/PANGAEA.871491	https://doi.pangaea.de/10.1594/PANGAEA.871491	KAZ
KAZ_80811	Destructive sampling method	tree_1210	Biomass_tree_DB.tab	PANGAEA	doi:10.1594/PANGAEA.871491	https://doi.pangaea.de/10.1594/PANGAEA.871491	KAZ
KAZ_80811	Destructive sampling method	tree_1211	Biomass_tree_DB.tab	PANGAEA	doi:10.1594/PANGAEA.871491	https://doi.pangaea.de/10.1594/PANGAEA.871491	KAZ
KAZ_80811	Destructive sampling method	tree_1212	Biomass_tree_DB.tab	PANGAEA	doi:10.1594/PANGAEA.871491	https://doi.pangaea.de/10.1594/PANGAEA.871491	KAZ
KAZ_80811	Destructive sampling method	tree_1213	Biomass_tree_DB.tab	PANGAEA	doi:10.1594/PANGAEA.871491	https://doi.pangaea.de/10.1594/PANGAEA.871491	KAZ
KAZ_80811	Destructive sampling method	tree_1214	Biomass_tree_DB.tab	PANGAEA	doi:10.1594/PANGAEA.871491	https://doi.pangaea.de/10.1594/PANGAEA.871491	KAZ
KAZ_80811	Destructive sampling method	tree_1215	Biomass_tree_DB.tab	PANGAEA	doi:10.1594/PANGAEA.871491	https://doi.pangaea.de/10.1594/PANGAEA.871491	KAZ
KAZ_80811	Destructive sampling method	tree_1216	Biomass_tree_DB.tab	PANGAEA	doi:10.1594/PANGAEA.871491	https://doi.pangaea.de/10.1594/PANGAEA.871491	KAZ
KAZ_80811	Destructive sampling method	tree_1217	Biomass_tree_DB.tab	PANGAEA	doi:10.1594/PANGAEA.871491	https://doi.pangaea.de/10.1594/PANGAEA.871491	KAZ
KAZ_80811	Destructive sampling method	tree_1218	Biomass_tree_DB.tab	PANGAEA	doi:10.1594/PANGAEA.871491	https://doi.pangaea.de/10.1594/PANGAEA.871491	KAZ
KAZ_80811	Destructive sampling method	tree_1219	Biomass_tree_DB.tab	PANGAEA	doi:10.1594/PANGAEA.871491	https://doi.pangaea.de/10.1594/PANGAEA.871491	KAZ
KAZ_80811	Destructive sampling method	tree_1220	Biomass_tree_DB.tab	PANGAEA	doi:10.1594/PANGAEA.871491	https://doi.pangaea.de/10.1594/PANGAEA.871491	KAZ
KAZ_80811	Destructive sampling method	tree_1221	Biomass_tree_DB.tab	PANGAEA	doi:10.1594/PANGAEA.871491	https://doi.pangaea.de/10.1594/PANGAEA.871491	KAZ
KAZ_80811	Destructive sampling method	tree_1222	Biomass_tree_DB.tab	PANGAEA	doi:10.1594/PANGAEA.871491	https://doi.pangaea.de/10.1594/PANGAEA.871491	KAZ
KAZ_80811	Destructive sampling method	tree_1223	Biomass_tree_DB.tab	PANGAEA	doi:10.1594/PANGAEA.871491	https://doi.pangaea.de/10.1594/PANGAEA.871491	KAZ
KAZ_80811	Destructive sampling method	tree_1224	Biomass_tree_DB.tab	PANGAEA	doi:10.1594/PANGAEA.871491	https://doi.pangaea.de/10.1594/PANGAEA.871491	KAZ
KAZ_80811	Destructive sampling method	tree_1225	Biomass_tree_DB.tab	PANGAEA	doi:10.1594/PANGAEA.871491	https://doi.pangaea.de/10.1594/PANGAEA.871491	KAZ
KAZ_80811	Destructive sampling method	tree_1226	Biomass_tree_DB.tab	PANGAEA	doi:10.1594/PANGAEA.871491	https://doi.pangaea.de/10.1594/PANGAEA.871491	KAZ
KAZ_80811	Destructive sampling method	tree_1227	Biomass_tree_DB.tab	PANGAEA	doi:10.1594/PANGAEA.871491	https://doi.pangaea.de/10.1594/PANGAEA.871491	KAZ
KAZ_80811	Destructive sampling method	tree_1228	Biomass_tree_DB.tab	PANGAEA	doi:10.1594/PANGAEA.871491	https://doi.pangaea.de/10.1594/PANGAEA.871491	KAZ
KAZ_80811	Destructive sampling method	tree_1229	Biomass_tree_DB.tab	PANGAEA	doi:10.1594/PANGAEA.871491	https://doi.pangaea.de/10.1594/PANGAEA.871491	KAZ
KAZ_80811	Destructive sampling method	tree_1230	Biomass_tree_DB.tab	PANGAEA	doi:10.1594/PANGAEA.871491	https://doi.pangaea.de/10.1594/PANGAEA.871491	KAZ
KAZ_80811	Destructive sampling method	tree_1231	Biomass_tree_DB.tab	PANGAEA	doi:10.1594/PANGAEA.871491	https://doi.pangaea.de/10.1594/PANGAEA.871491	KAZ
KAZ_80811	Destructive sampling method	tree_1232	Biomass_tree_DB.tab	PANGAEA	doi:10.1594/PANGAEA.871491	https://doi.pangaea.de/10.1594/PANGAEA.871491	KAZ
KAZ_80811	Destructive sampling method	tree_1233	Biomass_tree_DB.tab	PANGAEA	doi:10.1594/PANGAEA.871491	https://doi.pangaea.de/10.1594/PANGAEA.871491	KAZ
KAZ_80811	Destructive sampling method	tree_1234	Biomass_tree_DB.tab	PANGAEA	doi:10.1594/PANGAEA.871491	https://doi.pangaea.de/10.1594/PANGAEA.871491	KAZ
KAZ_80811	Destructive sampling method	tree_1235	Biomass_tree_DB.tab	PANGAEA	doi:10.1594/PANGAEA.871491	https://doi.pangaea.de/10.1594/PANGAEA.871491	KAZ
KAZ_80811	Destructive sampling method	tree_1236	Biomass_tree_DB.tab	PANGAEA	doi:10.1594/PANGAEA.871491	https://doi.pangaea.de/10.1594/PANGAEA.871491	KAZ
KAZ_80811	Destructive sampling method	tree_1237	Biomass_tree_DB.tab	PANGAEA	doi:10.1594/PANGAEA.871491	https://doi.pangaea.de/10.1594/PANGAEA.871491	KAZ
KAZ_80811	Destructive sampling method	tree_1238	Biomass_tree_DB.tab	PANGAEA	doi:10.1594/PANGAEA.871491	https://doi.pangaea.de/10.1594/PANGAEA.871491	KAZ
KAZ_80811	Destructive sampling method	tree_1239	Biomass_tree_DB.tab	PANGAEA	doi:10.1594/PANGAEA.871491	https://doi.pangaea.de/10.1594/PANGAEA.871491	KAZ
KAZ_80811	Destructive sampling method	tree_1240	Biomass_tree_DB.tab	PANGAEA	doi:10.1594/PANGAEA.871491	https://doi.pangaea.de/10.1594/PANGAEA.871491	KAZ
KAZ_80811	Destructive sampling method	tree_1241	Biomass_tree_DB.tab	PANGAEA	doi:10.1594/PANGAEA.871491	https://doi.pangaea.de/10.1594/PANGAEA.871491	KAZ
KAZ_80811	Destructive sampling method	tree_1242	Biomass_tree_DB.tab	PANGAEA	doi:10.1594/PANGAEA.871491	https://doi.pangaea.de/10.1594/PANGAEA.871491	KAZ
KAZ_80811	Destructive sampling method	tree_1243	Biomass_tree_DB.tab	PANGAEA	doi:10.1594/PANGAEA.871491	https://doi.pangaea.de/10.1594/PANGAEA.871491	KAZ
KAZ_80811	Destructive sampling method	tree_1244	Biomass_tree_DB.tab	PANGAEA	doi:10.1594/PANGAEA.871491	https://doi.pangaea.de/10.1594/PANGAEA.871491	KAZ
KAZ_80811	Destructive sampling method	tree_1245	Biomass_tree_DB.tab	PANGAEA	doi:10.1594/PANGAEA.871491	https://doi.pangaea.de/10.1594/PANGAEA.871491	KAZ
KAZ_80811	Destructive sampling method	tree_1246	Biomass_tree_DB.tab	PANGAEA	doi:10.1594/PANGAEA.871491	https://doi.pangaea.de/10.1594/PANGAEA.871491	KAZ
KAZ_80811	Destructive sampling method	tree_1247	Biomass_tree_DB.tab	PANGAEA	doi:10.1594/PANGAEA.871491	https://doi.pangaea.de/10.1594/PANGAEA.871491	KAZ
KAZ_80811	Destructive sampling method	tree_1248	Biomass_tree_DB.tab	PANGAEA	doi:10.1594/PANGAEA.871491	https://doi.pangaea.de/10.1594/PANGAEA.871491	KAZ
KAZ_80811	Destructive sampling method	tree_1249	Biomass_tree_DB.tab	PANGAEA	doi:10.1594/PANGAEA.871491	https://doi.pangaea.de/10.1594/PANGAEA.871491	KAZ
KAZ_80811	Destructive sampling method	tree_1250	Biomass_tree_DB.tab	PANGAEA	doi:10.1594/PANGAEA.871491	https://doi.pangaea.de/10.1594/PANGAEA.871491	KAZ
KAZ_80811	Destructive sampling method	tree_1251	Biomass_tree_DB.tab	PANGAEA	doi:10.1594/PANGAEA.871491	https://doi.pangaea.de/10.1594/PANGAEA.871491	KAZ
KAZ_80811	Destructive sampling method	tree_1252	Biomass_tree_DB.tab	PANGAEA	doi:10.1594/PANGAEA.871491	https://doi.pangaea.de/10.1594/PANGAEA.871491	KAZ
KAZ_80811	Destructive sampling method	tree_1253	Biomass_tree_DB.tab	PANGAEA	doi:10.1594/PANGAEA.871491	https://doi.pangaea.de/10.1594/PANGAEA.871491	KAZ
KAZ_80811	Destructive sampling method	tree_1254	Biomass_tree_DB.tab	PANGAEA	doi:10.1594/PANGAEA.871491	https://doi.pangaea.de/10.1594/PANGAEA.871491	KAZ
KAZ_80811	Destructive sampling method	tree_1255	Biomass_tree_DB.tab	PANGAEA	doi:10.1594/PANGAEA.871491	https://doi.pangaea.de/10.1594/PANGAEA.871491	KAZ
KAZ_80811	Destructive sampling method	tree_1256	Biomass_tree_DB.tab	PANGAEA	doi:10.1594/PANGAEA.871491	https://doi.pangaea.de/10.1594/PANGAEA.871491	KAZ
KAZ_80811	Destructive sampling method	tree_1257	Biomass_tree_DB.tab	PANGAEA	doi:10.1594/PANGAEA.871491	https://doi.pangaea.de/10.1594/PANGAEA.871491	KAZ
KAZ_80811	Destructive sampling method	tree_1258	Biomass_tree_DB.tab	PANGAEA	doi:10.1594/PANGAEA.871491	https://doi.pangaea.de/10.1594/PANGAEA.871491	KAZ
KAZ_80811	Destructive sampling method	tree_1259	Biomass_tree_DB.tab	PANGAEA	doi:10.1594/PANGAEA.871491	https://doi.pangaea.de/10.1594/PANGAEA.871491	KAZ
KAZ_80811	Destructive sampling method	tree_1260	Biomass_tree_DB.tab	PANGAEA	doi:10.1594/PANGAEA.871491	https://doi.pangaea.de/10.1594/PANGAEA.871491	KAZ
KAZ_80811	Destructive sampling method	tree_1261	Biomass_tree_DB.tab	PANGAEA	doi:10.1594/PANGAEA.871491	https://doi.pangaea.de/10.1594/PANGAEA.871491	KAZ
KAZ_80811	Destructive sampling method	tree_1262	Biomass_tree_DB.tab	PANGAEA	doi:10.1594/PANGAEA.871491	https://doi.pangaea.de/10.1594/PANGAEA.871491	KAZ
KAZ_80811	Destructive sampling method	tree_1263	Biomass_tree_DB.tab	PANGAEA	doi:10.1594/PANGAEA.871491	https://doi.pangaea.de/10.1594/PANGAEA.871491	KAZ
KAZ_80811	Destructive sampling method	tree_1264	Biomass_tree_DB.tab	PANGAEA	doi:10.1594/PANGAEA.871491	https://doi.pangaea.de/10.1594/PANGAEA.871491	KAZ
KAZ_80811	Destructive sampling method	tree_1265	Biomass_tree_DB.tab	PANGAEA	doi:10.1594/PANGAEA.871491	https://doi.pangaea.de/10.1594/PANGAEA.871491	KAZ
KAZ_80811	Destructive sampling method	tree_1266	Biomass_tree_DB.tab	PANGAEA	doi:10.1594/PANGAEA.871491	https://doi.pangaea.de/10.1594/PANGAEA.871491	KAZ
KAZ_80811	Destructive sampling method	tree_1267	Biomass_tree_DB.tab	PANGAEA	doi:10.1594/PANGAEA.871491	https://doi.pangaea.de/10.1594/PANGAEA.871491	KAZ
KAZ_80811	Destructive sampling method	tree_1268	Biomass_tree_DB.tab	PANGAEA	doi:10.1594/PANGAEA.871491	https://doi.pangaea.de/10.1594/PANGAEA.871491	KAZ
KAZ_80811	Destructive sampling method	tree_1269	Biomass_tree_DB.tab	PANGAEA	doi:10.1594/PANGAEA.871491	https://doi.pangaea.de/10.1594/PANGAEA.871491	KAZ
KAZ_80811	Destructive sampling method	tree_1270	Biomass_tree_DB.tab	PANGAEA	doi:10.1594/PANGAEA.871491	https://doi.pangaea.de/10.1594/PANGAEA.871491	KAZ
KAZ_80811	Destructive sampling method	tree_1271	Biomass_tree_DB.tab	PANGAEA	doi:10.1594/PANGAEA.871491	https://doi.pangaea.de/10.1594/PANGAEA.871491	KAZ
KAZ_80811	Destructive sampling method	tree_1272	Biomass_tree_DB.tab	PANGAEA	doi:10.1594/PANGAEA.871491	https://doi.pangaea.de/10.1594/PANGAEA.871491	KAZ
KAZ_80811	Destructive sampling method	tree_1273	Biomass_tree_DB.tab	PANGAEA	doi:10.1594/PANGAEA.871491	https://doi.pangaea.de/10.1594/PANGAEA.871491	KAZ
KAZ_80811	Destructive sampling method	tree_1274	Biomass_tree_DB.tab	PANGAEA	doi:10.1594/PANGAEA.871491	https://doi.pangaea.de/10.1594/PANGAEA.871491	KAZ
KAZ_80811	Destructive sampling method	tree_1275	Biomass_tree_DB.tab	PANGAEA	doi:10.1594/PANGAEA.871491	https://doi.pangaea.de/10.1594/PANGAEA.871491	KAZ
KAZ_80811	Destructive sampling method	tree_1276	Biomass_tree_DB.tab	PANGAEA	doi:10.1594/PANGAEA.871491	https://doi.pangaea.de/10.1594/PANGAEA.871491	KAZ
KAZ_80811	Destructive sampling method	tree_1277	Biomass_tree_DB.tab	PANGAEA	doi:10.1594/PANGAEA.871491	https://doi.pangaea.de/10.1594/PANGAEA.871491	KAZ
KAZ_80811	Destructive sampling method	tree_1278	Biomass_tree_DB.tab	PANGAEA	doi:10.1594/PANGAEA.871491	https://doi.pangaea.de/10.1594/PANGAEA.871491	KAZ
KAZ_80811	Destructive sampling method	tree_1279	Biomass_tree_DB.tab	PANGAEA	doi:10.1594/PANGAEA.871491	https://doi.pangaea.de/10.1594/PANGAEA.871491	KAZ
KAZ_80811	Destructive sampling method	tree_1280	Biomass_tree_DB.tab	PANGAEA	doi:10.1594/PANGAEA.871491	https://doi.pangaea.de/10.1594/PANGAEA.871491	KAZ
KAZ_80811	Destructive sampling method	tree_1281	Biomass_tree_DB.tab	PANGAEA	doi:10.1594/PANGAEA.871491	https://doi.pangaea.de/10.1594/PANGAEA.871491	KAZ
KAZ_80811	Destructive sampling method	tree_1282	Biomass_tree_DB.tab	PANGAEA	doi:10.1594/PANGAEA.871491	https://doi.pangaea.de/10.1594/PANGAEA.871491	KAZ
KAZ_80811	Destructive sampling method	tree_1283	Biomass_tree_DB.tab	PANGAEA	doi:10.1594/PANGAEA.871491	https://doi.pangaea.de/10.1594/PANGAEA.871491	KAZ
KAZ_80811	Destructive sampling method	tree_1284	Biomass_tree_DB.tab	PANGAEA	doi:10.1594/PANGAEA.871491	https://doi.pangaea.de/10.1594/PANGAEA.871491	KAZ
KAZ_80811	Destructive sampling method	tree_1285	Biomass_tree_DB.tab	PANGAEA	doi:10.1594/PANGAEA.871491	https://doi.pangaea.de/10.1594/PANGAEA.871491	KAZ
KAZ_80811	Destructive sampling method	tree_1286	Biomass_tree_DB.tab	PANGAEA	doi:10.1594/PANGAEA.871491	https://doi.pangaea.de/10.1594/PANGAEA.871491	KAZ
KAZ_80811	Destructive sampling method	tree_1287	Biomass_tree_DB.tab	PANGAEA	doi:10.1594/PANGAEA.871491	https://doi.pangaea.de/10.1594/PANGAEA.871491	KAZ
KAZ_80811	Destructive sampling method	tree_1288	Biomass_tree_DB.tab	PANGAEA	doi:10.1594/PANGAEA.871491	https://doi.pangaea.de/10.1594/PANGAEA.871491	KAZ
KAZ_80811	Destructive sampling method	tree_1289	Biomass_tree_DB.tab	PANGAEA	doi:10.1594/PANGAEA.871491	https://doi.pangaea.de/10.1594/PANGAEA.871491	KAZ
KAZ_80811	Destructive sampling method	tree_1290	Biomass_tree_DB.tab	PANGAEA	doi:10.1594/PANGAEA.871491	https://doi.pangaea.de/10.1594/PANGAEA.871491	KAZ
RUS_80611	Destructive sampling method	tree_1291	Biomass_tree_DB.tab	PANGAEA	doi:10.1594/PANGAEA.871491	https://doi.pangaea.de/10.1594/PANGAEA.871491	RUS
RUS_80611	Destructive sampling method	tree_1292	Biomass_tree_DB.tab	PANGAEA	doi:10.1594/PANGAEA.871491	https://doi.pangaea.de/10.1594/PANGAEA.871491	RUS
RUS_80611	Destructive sampling method	tree_1293	Biomass_tree_DB.tab	PANGAEA	doi:10.1594/PANGAEA.871491	https://doi.pangaea.de/10.1594/PANGAEA.871491	RUS
RUS_80817	Destructive sampling method	tree_1294	Biomass_tree_DB.tab	PANGAEA	doi:10.1594/PANGAEA.871491	https://doi.pangaea.de/10.1594/PANGAEA.871491	RUS
RUS_80817	Destructive sampling method	tree_1295	Biomass_tree_DB.tab	PANGAEA	doi:10.1594/PANGAEA.871491	https://doi.pangaea.de/10.1594/PANGAEA.871491	RUS
RUS_80817	Destructive sampling method	tree_1296	Biomass_tree_DB.tab	PANGAEA	doi:10.1594/PANGAEA.871491	https://doi.pangaea.de/10.1594/PANGAEA.871491	RUS
RUS_80817	Destructive sampling method	tree_1297	Biomass_tree_DB.tab	PANGAEA	doi:10.1594/PANGAEA.871491	https://doi.pangaea.de/10.1594/PANGAEA.871491	RUS
RUS_80817	Destructive sampling method	tree_1298	Biomass_tree_DB.tab	PANGAEA	doi:10.1594/PANGAEA.871491	https://doi.pangaea.de/10.1594/PANGAEA.871491	RUS
RUS_80817	Destructive sampling method	tree_1299	Biomass_tree_DB.tab	PANGAEA	doi:10.1594/PANGAEA.871491	https://doi.pangaea.de/10.1594/PANGAEA.871491	RUS
RUS_80817	Destructive sampling method	tree_1300	Biomass_tree_DB.tab	PANGAEA	doi:10.1594/PANGAEA.871491	https://doi.pangaea.de/10.1594/PANGAEA.871491	RUS
RUS_80817	Destructive sampling method	tree_1301	Biomass_tree_DB.tab	PANGAEA	doi:10.1594/PANGAEA.871491	https://doi.pangaea.de/10.1594/PANGAEA.871491	RUS
RUS_80817	Destructive sampling method	tree_1302	Biomass_tree_DB.tab	PANGAEA	doi:10.1594/PANGAEA.871491	https://doi.pangaea.de/10.1594/PANGAEA.871491	RUS
RUS_80817	Destructive sampling method	tree_1303	Biomass_tree_DB.tab	PANGAEA	doi:10.1594/PANGAEA.871491	https://doi.pangaea.de/10.1594/PANGAEA.871491	RUS
RUS_80817	Destructive sampling method	tree_1304	Biomass_tree_DB.tab	PANGAEA	doi:10.1594/PANGAEA.871491	https://doi.pangaea.de/10.1594/PANGAEA.871491	RUS
RUS_80817	Destructive sampling method	tree_1305	Biomass_tree_DB.tab	PANGAEA	doi:10.1594/PANGAEA.871491	https://doi.pangaea.de/10.1594/PANGAEA.871491	RUS
RUS_80817	Destructive sampling method	tree_1306	Biomass_tree_DB.tab	PANGAEA	doi:10.1594/PANGAEA.871491	https://doi.pangaea.de/10.1594/PANGAEA.871491	RUS
RUS_80817	Destructive sampling method	tree_1307	Biomass_tree_DB.tab	PANGAEA	doi:10.1594/PANGAEA.871491	https://doi.pangaea.de/10.1594/PANGAEA.871491	RUS
RUS_80817	Destructive sampling method	tree_1308	Biomass_tree_DB.tab	PANGAEA	doi:10.1594/PANGAEA.871491	https://doi.pangaea.de/10.1594/PANGAEA.871491	RUS
RUS_80817	Destructive sampling method	tree_1309	Biomass_tree_DB.tab	PANGAEA	doi:10.1594/PANGAEA.871491	https://doi.pangaea.de/10.1594/PANGAEA.871491	RUS
RUS_80817	Destructive sampling method	tree_1310	Biomass_tree_DB.tab	PANGAEA	doi:10.1594/PANGAEA.871491	https://doi.pangaea.de/10.1594/PANGAEA.871491	RUS
RUS_80817	Destructive sampling method	tree_1311	Biomass_tree_DB.tab	PANGAEA	doi:10.1594/PANGAEA.871491	https://doi.pangaea.de/10.1594/PANGAEA.871491	RUS
RUS_80817	Destructive sampling method	tree_1312	Biomass_tree_DB.tab	PANGAEA	doi:10.1594/PANGAEA.871491	https://doi.pangaea.de/10.1594/PANGAEA.871491	RUS
RUS_80817	Destructive sampling method	tree_1313	Biomass_tree_DB.tab	PANGAEA	doi:10.1594/PANGAEA.871491	https://doi.pangaea.de/10.1594/PANGAEA.871491	RUS
RUS_80817	Destructive sampling method	tree_1314	Biomass_tree_DB.tab	PANGAEA	doi:10.1594/PANGAEA.871491	https://doi.pangaea.de/10.1594/PANGAEA.871491	RUS
RUS_80817	Destructive sampling method	tree_1315	Biomass_tree_DB.tab	PANGAEA	doi:10.1594/PANGAEA.871491	https://doi.pangaea.de/10.1594/PANGAEA.871491	RUS
RUS_80817	Destructive sampling method	tree_1316	Biomass_tree_DB.tab	PANGAEA	doi:10.1594/PANGAEA.871491	https://doi.pangaea.de/10.1594/PANGAEA.871491	RUS
RUS_80817	Destructive sampling method	tree_1317	Biomass_tree_DB.tab	PANGAEA	doi:10.1594/PANGAEA.871491	https://doi.pangaea.de/10.1594/PANGAEA.871491	RUS
RUS_80817	Destructive sampling method	tree_1318	Biomass_tree_DB.tab	PANGAEA	doi:10.1594/PANGAEA.871491	https://doi.pangaea.de/10.1594/PANGAEA.871491	RUS
RUS_80817	Destructive sampling method	tree_1319	Biomass_tree_DB.tab	PANGAEA	doi:10.1594/PANGAEA.871491	https://doi.pangaea.de/10.1594/PANGAEA.871491	RUS
RUS_80444	Destructive sampling method	tree_1320	Biomass_tree_DB.tab	PANGAEA	doi:10.1594/PANGAEA.871491	https://doi.pangaea.de/10.1594/PANGAEA.871491	RUS
RUS_80444	Destructive sampling method	tree_1321	Biomass_tree_DB.tab	PANGAEA	doi:10.1594/PANGAEA.871491	https://doi.pangaea.de/10.1594/PANGAEA.871491	RUS
RUS_80444	Destructive sampling method	tree_1322	Biomass_tree_DB.tab	PANGAEA	doi:10.1594/PANGAEA.871491	https://doi.pangaea.de/10.1594/PANGAEA.871491	RUS
RUS_80444	Destructive sampling method	tree_1323	Biomass_tree_DB.tab	PANGAEA	doi:10.1594/PANGAEA.871491	https://doi.pangaea.de/10.1594/PANGAEA.871491	RUS
RUS_80444	Destructive sampling method	tree_1324	Biomass_tree_DB.tab	PANGAEA	doi:10.1594/PANGAEA.871491	https://doi.pangaea.de/10.1594/PANGAEA.871491	RUS
RUS_80444	Destructive sampling method	tree_1325	Biomass_tree_DB.tab	PANGAEA	doi:10.1594/PANGAEA.871491	https://doi.pangaea.de/10.1594/PANGAEA.871491	RUS
RUS_80444	Destructive sampling method	tree_1326	Biomass_tree_DB.tab	PANGAEA	doi:10.1594/PANGAEA.871491	https://doi.pangaea.de/10.1594/PANGAEA.871491	RUS
RUS_80444	Destructive sampling method	tree_1327	Biomass_tree_DB.tab	PANGAEA	doi:10.1594/PANGAEA.871491	https://doi.pangaea.de/10.1594/PANGAEA.871491	RUS
RUS_80444	Destructive sampling method	tree_1328	Biomass_tree_DB.tab	PANGAEA	doi:10.1594/PANGAEA.871491	https://doi.pangaea.de/10.1594/PANGAEA.871491	RUS
RUS_80444	Destructive sampling method	tree_1329	Biomass_tree_DB.tab	PANGAEA	doi:10.1594/PANGAEA.871491	https://doi.pangaea.de/10.1594/PANGAEA.871491	RUS
RUS_80444	Destructive sampling method	tree_1330	Biomass_tree_DB.tab	PANGAEA	doi:10.1594/PANGAEA.871491	https://doi.pangaea.de/10.1594/PANGAEA.871491	RUS
RUS_80444	Destructive sampling method	tree_1331	Biomass_tree_DB.tab	PANGAEA	doi:10.1594/PANGAEA.871491	https://doi.pangaea.de/10.1594/PANGAEA.871491	RUS
RUS_80444	Destructive sampling method	tree_1332	Biomass_tree_DB.tab	PANGAEA	doi:10.1594/PANGAEA.871491	https://doi.pangaea.de/10.1594/PANGAEA.871491	RUS
RUS_80444	Destructive sampling method	tree_1333	Biomass_tree_DB.tab	PANGAEA	doi:10.1594/PANGAEA.871491	https://doi.pangaea.de/10.1594/PANGAEA.871491	RUS
RUS_80444	Destructive sampling method	tree_1334	Biomass_tree_DB.tab	PANGAEA	doi:10.1594/PANGAEA.871491	https://doi.pangaea.de/10.1594/PANGAEA.871491	RUS
RUS_80444	Destructive sampling method	tree_1335	Biomass_tree_DB.tab	PANGAEA	doi:10.1594/PANGAEA.871491	https://doi.pangaea.de/10.1594/PANGAEA.871491	RUS
RUS_80444	Destructive sampling method	tree_1336	Biomass_tree_DB.tab	PANGAEA	doi:10.1594/PANGAEA.871491	https://doi.pangaea.de/10.1594/PANGAEA.871491	RUS
RUS_80444	Destructive sampling method	tree_1337	Biomass_tree_DB.tab	PANGAEA	doi:10.1594/PANGAEA.871491	https://doi.pangaea.de/10.1594/PANGAEA.871491	RUS
RUS_80444	Destructive sampling method	tree_1338	Biomass_tree_DB.tab	PANGAEA	doi:10.1594/PANGAEA.871491	https://doi.pangaea.de/10.1594/PANGAEA.871491	RUS
RUS_80444	Destructive sampling method	tree_1339	Biomass_tree_DB.tab	PANGAEA	doi:10.1594/PANGAEA.871491	https://doi.pangaea.de/10.1594/PANGAEA.871491	RUS
RUS_80444	Destructive sampling method	tree_1340	Biomass_tree_DB.tab	PANGAEA	doi:10.1594/PANGAEA.871491	https://doi.pangaea.de/10.1594/PANGAEA.871491	RUS
RUS_80444	Destructive sampling method	tree_1341	Biomass_tree_DB.tab	PANGAEA	doi:10.1594/PANGAEA.871491	https://doi.pangaea.de/10.1594/PANGAEA.871491	RUS
RUS_80444	Destructive sampling method	tree_1342	Biomass_tree_DB.tab	PANGAEA	doi:10.1594/PANGAEA.871491	https://doi.pangaea.de/10.1594/PANGAEA.871491	RUS
RUS_80444	Destructive sampling method	tree_1343	Biomass_tree_DB.tab	PANGAEA	doi:10.1594/PANGAEA.871491	https://doi.pangaea.de/10.1594/PANGAEA.871491	RUS
RUS_80444	Destructive sampling method	tree_1344	Biomass_tree_DB.tab	PANGAEA	doi:10.1594/PANGAEA.871491	https://doi.pangaea.de/10.1594/PANGAEA.871491	RUS
RUS_80444	Destructive sampling method	tree_1345	Biomass_tree_DB.tab	PANGAEA	doi:10.1594/PANGAEA.871491	https://doi.pangaea.de/10.1594/PANGAEA.871491	RUS
RUS_80444	Destructive sampling method	tree_1346	Biomass_tree_DB.tab	PANGAEA	doi:10.1594/PANGAEA.871491	https://doi.pangaea.de/10.1594/PANGAEA.871491	RUS
RUS_80444	Destructive sampling method	tree_1347	Biomass_tree_DB.tab	PANGAEA	doi:10.1594/PANGAEA.871491	https://doi.pangaea.de/10.1594/PANGAEA.871491	RUS
RUS_80444	Destructive sampling method	tree_1348	Biomass_tree_DB.tab	PANGAEA	doi:10.1594/PANGAEA.871491	https://doi.pangaea.de/10.1594/PANGAEA.871491	RUS
RUS_80444	Destructive sampling method	tree_1349	Biomass_tree_DB.tab	PANGAEA	doi:10.1594/PANGAEA.871491	https://doi.pangaea.de/10.1594/PANGAEA.871491	RUS
RUS_80444	Destructive sampling method	tree_1350	Biomass_tree_DB.tab	PANGAEA	doi:10.1594/PANGAEA.871491	https://doi.pangaea.de/10.1594/PANGAEA.871491	RUS
RUS_80444	Destructive sampling method	tree_1351	Biomass_tree_DB.tab	PANGAEA	doi:10.1594/PANGAEA.871491	https://doi.pangaea.de/10.1594/PANGAEA.871491	RUS
RUS_80444	Destructive sampling method	tree_1352	Biomass_tree_DB.tab	PANGAEA	doi:10.1594/PANGAEA.871491	https://doi.pangaea.de/10.1594/PANGAEA.871491	RUS
RUS_80444	Destructive sampling method	tree_1353	Biomass_tree_DB.tab	PANGAEA	doi:10.1594/PANGAEA.871491	https://doi.pangaea.de/10.1594/PANGAEA.871491	RUS
RUS_80444	Destructive sampling method	tree_1354	Biomass_tree_DB.tab	PANGAEA	doi:10.1594/PANGAEA.871491	https://doi.pangaea.de/10.1594/PANGAEA.871491	RUS
RUS_80444	Destructive sampling method	tree_1355	Biomass_tree_DB.tab	PANGAEA	doi:10.1594/PANGAEA.871491	https://doi.pangaea.de/10.1594/PANGAEA.871491	RUS
RUS_80444	Destructive sampling method	tree_1356	Biomass_tree_DB.tab	PANGAEA	doi:10.1594/PANGAEA.871491	https://doi.pangaea.de/10.1594/PANGAEA.871491	RUS
RUS_80444	Destructive sampling method	tree_1357	Biomass_tree_DB.tab	PANGAEA	doi:10.1594/PANGAEA.871491	https://doi.pangaea.de/10.1594/PANGAEA.871491	RUS
RUS_80444	Destructive sampling method	tree_1358	Biomass_tree_DB.tab	PANGAEA	doi:10.1594/PANGAEA.871491	https://doi.pangaea.de/10.1594/PANGAEA.871491	RUS
RUS_80444	Destructive sampling method	tree_1359	Biomass_tree_DB.tab	PANGAEA	doi:10.1594/PANGAEA.871491	https://doi.pangaea.de/10.1594/PANGAEA.871491	RUS
RUS_80444	Destructive sampling method	tree_1360	Biomass_tree_DB.tab	PANGAEA	doi:10.1594/PANGAEA.871491	https://doi.pangaea.de/10.1594/PANGAEA.871491	RUS
RUS_80444	Destructive sampling method	tree_1361	Biomass_tree_DB.tab	PANGAEA	doi:10.1594/PANGAEA.871491	https://doi.pangaea.de/10.1594/PANGAEA.871491	RUS
RUS_80444	Destructive sampling method	tree_1362	Biomass_tree_DB.tab	PANGAEA	doi:10.1594/PANGAEA.871491	https://doi.pangaea.de/10.1594/PANGAEA.871491	RUS
RUS_80444	Destructive sampling method	tree_1363	Biomass_tree_DB.tab	PANGAEA	doi:10.1594/PANGAEA.871491	https://doi.pangaea.de/10.1594/PANGAEA.871491	RUS
RUS_80444	Destructive sampling method	tree_1364	Biomass_tree_DB.tab	PANGAEA	doi:10.1594/PANGAEA.871491	https://doi.pangaea.de/10.1594/PANGAEA.871491	RUS
RUS_80444	Destructive sampling method	tree_1365	Biomass_tree_DB.tab	PANGAEA	doi:10.1594/PANGAEA.871491	https://doi.pangaea.de/10.1594/PANGAEA.871491	RUS
RUS_80444	Destructive sampling method	tree_1366	Biomass_tree_DB.tab	PANGAEA	doi:10.1594/PANGAEA.871491	https://doi.pangaea.de/10.1594/PANGAEA.871491	RUS
RUS_80444	Destructive sampling method	tree_1367	Biomass_tree_DB.tab	PANGAEA	doi:10.1594/PANGAEA.871491	https://doi.pangaea.de/10.1594/PANGAEA.871491	RUS
RUS_80444	Destructive sampling method	tree_1368	Biomass_tree_DB.tab	PANGAEA	doi:10.1594/PANGAEA.871491	https://doi.pangaea.de/10.1594/PANGAEA.871491	RUS
RUS_80444	Destructive sampling method	tree_1369	Biomass_tree_DB.tab	PANGAEA	doi:10.1594/PANGAEA.871491	https://doi.pangaea.de/10.1594/PANGAEA.871491	RUS
RUS_80444	Destructive sampling method	tree_1370	Biomass_tree_DB.tab	PANGAEA	doi:10.1594/PANGAEA.871491	https://doi.pangaea.de/10.1594/PANGAEA.871491	RUS
RUS_80444	Destructive sampling method	tree_1371	Biomass_tree_DB.tab	PANGAEA	doi:10.1594/PANGAEA.871491	https://doi.pangaea.de/10.1594/PANGAEA.871491	RUS
RUS_80444	Destructive sampling method	tree_1372	Biomass_tree_DB.tab	PANGAEA	doi:10.1594/PANGAEA.871491	https://doi.pangaea.de/10.1594/PANGAEA.871491	RUS
RUS_80444	Destructive sampling method	tree_1373	Biomass_tree_DB.tab	PANGAEA	doi:10.1594/PANGAEA.871491	https://doi.pangaea.de/10.1594/PANGAEA.871491	RUS
RUS_80444	Destructive sampling method	tree_1374	Biomass_tree_DB.tab	PANGAEA	doi:10.1594/PANGAEA.871491	https://doi.pangaea.de/10.1594/PANGAEA.871491	RUS
RUS_80444	Destructive sampling method	tree_1375	Biomass_tree_DB.tab	PANGAEA	doi:10.1594/PANGAEA.871491	https://doi.pangaea.de/10.1594/PANGAEA.871491	RUS
RUS_80444	Destructive sampling method	tree_1376	Biomass_tree_DB.tab	PANGAEA	doi:10.1594/PANGAEA.871491	https://doi.pangaea.de/10.1594/PANGAEA.871491	RUS
RUS_80444	Destructive sampling method	tree_1377	Biomass_tree_DB.tab	PANGAEA	doi:10.1594/PANGAEA.871491	https://doi.pangaea.de/10.1594/PANGAEA.871491	RUS
RUS_80444	Destructive sampling method	tree_1378	Biomass_tree_DB.tab	PANGAEA	doi:10.1594/PANGAEA.871491	https://doi.pangaea.de/10.1594/PANGAEA.871491	RUS
RUS_80444	Destructive sampling method	tree_1379	Biomass_tree_DB.tab	PANGAEA	doi:10.1594/PANGAEA.871491	https://doi.pangaea.de/10.1594/PANGAEA.871491	RUS
RUS_80444	Destructive sampling method	tree_1380	Biomass_tree_DB.tab	PANGAEA	doi:10.1594/PANGAEA.871491	https://doi.pangaea.de/10.1594/PANGAEA.871491	RUS
RUS_80444	Destructive sampling method	tree_1381	Biomass_tree_DB.tab	PANGAEA	doi:10.1594/PANGAEA.871491	https://doi.pangaea.de/10.1594/PANGAEA.871491	RUS
RUS_80444	Destructive sampling method	tree_1382	Biomass_tree_DB.tab	PANGAEA	doi:10.1594/PANGAEA.871491	https://doi.pangaea.de/10.1594/PANGAEA.871491	RUS
RUS_80444	Destructive sampling method	tree_1383	Biomass_tree_DB.tab	PANGAEA	doi:10.1594/PANGAEA.871491	https://doi.pangaea.de/10.1594/PANGAEA.871491	RUS
RUS_80444	Destructive sampling method	tree_1384	Biomass_tree_DB.tab	PANGAEA	doi:10.1594/PANGAEA.871491	https://doi.pangaea.de/10.1594/PANGAEA.871491	RUS
RUS_80444	Destructive sampling method	tree_1385	Biomass_tree_DB.tab	PANGAEA	doi:10.1594/PANGAEA.871491	https://doi.pangaea.de/10.1594/PANGAEA.871491	RUS
RUS_80444	Destructive sampling method	tree_1386	Biomass_tree_DB.tab	PANGAEA	doi:10.1594/PANGAEA.871491	https://doi.pangaea.de/10.1594/PANGAEA.871491	RUS
RUS_80444	Destructive sampling method	tree_1387	Biomass_tree_DB.tab	PANGAEA	doi:10.1594/PANGAEA.871491	https://doi.pangaea.de/10.1594/PANGAEA.871491	RUS
RUS_80444	Destructive sampling method	tree_1388	Biomass_tree_DB.tab	PANGAEA	doi:10.1594/PANGAEA.871491	https://doi.pangaea.de/10.1594/PANGAEA.871491	RUS
RUS_80444	Destructive sampling method	tree_1389	Biomass_tree_DB.tab	PANGAEA	doi:10.1594/PANGAEA.871491	https://doi.pangaea.de/10.1594/PANGAEA.871491	RUS
RUS_80444	Destructive sampling method	tree_1390	Biomass_tree_DB.tab	PANGAEA	doi:10.1594/PANGAEA.871491	https://doi.pangaea.de/10.1594/PANGAEA.871491	RUS
RUS_80444	Destructive sampling method	tree_1391	Biomass_tree_DB.tab	PANGAEA	doi:10.1594/PANGAEA.871491	https://doi.pangaea.de/10.1594/PANGAEA.871491	RUS
RUS_80444	Destructive sampling method	tree_1392	Biomass_tree_DB.tab	PANGAEA	doi:10.1594/PANGAEA.871491	https://doi.pangaea.de/10.1594/PANGAEA.871491	RUS
RUS_80444	Destructive sampling method	tree_1393	Biomass_tree_DB.tab	PANGAEA	doi:10.1594/PANGAEA.871491	https://doi.pangaea.de/10.1594/PANGAEA.871491	RUS
RUS_80444	Destructive sampling method	tree_1394	Biomass_tree_DB.tab	PANGAEA	doi:10.1594/PANGAEA.871491	https://doi.pangaea.de/10.1594/PANGAEA.871491	RUS
RUS_80444	Destructive sampling method	tree_1395	Biomass_tree_DB.tab	PANGAEA	doi:10.1594/PANGAEA.871491	https://doi.pangaea.de/10.1594/PANGAEA.871491	RUS
RUS_80444	Destructive sampling method	tree_1396	Biomass_tree_DB.tab	PANGAEA	doi:10.1594/PANGAEA.871491	https://doi.pangaea.de/10.1594/PANGAEA.871491	RUS
RUS_80444	Destructive sampling method	tree_1397	Biomass_tree_DB.tab	PANGAEA	doi:10.1594/PANGAEA.871491	https://doi.pangaea.de/10.1594/PANGAEA.871491	RUS
RUS_80444	Destructive sampling method	tree_1398	Biomass_tree_DB.tab	PANGAEA	doi:10.1594/PANGAEA.871491	https://doi.pangaea.de/10.1594/PANGAEA.871491	RUS
RUS_80444	Destructive sampling method	tree_1399	Biomass_tree_DB.tab	PANGAEA	doi:10.1594/PANGAEA.871491	https://doi.pangaea.de/10.1594/PANGAEA.871491	RUS
RUS_80444	Destructive sampling method	tree_1400	Biomass_tree_DB.tab	PANGAEA	doi:10.1594/PANGAEA.871491	https://doi.pangaea.de/10.1594/PANGAEA.871491	RUS
RUS_80444	Destructive sampling method	tree_1401	Biomass_tree_DB.tab	PANGAEA	doi:10.1594/PANGAEA.871491	https://doi.pangaea.de/10.1594/PANGAEA.871491	RUS
RUS_80444	Destructive sampling method	tree_1402	Biomass_tree_DB.tab	PANGAEA	doi:10.1594/PANGAEA.871491	https://doi.pangaea.de/10.1594/PANGAEA.871491	RUS
RUS_80444	Destructive sampling method	tree_1403	Biomass_tree_DB.tab	PANGAEA	doi:10.1594/PANGAEA.871491	https://doi.pangaea.de/10.1594/PANGAEA.871491	RUS
RUS_80444	Destructive sampling method	tree_1404	Biomass_tree_DB.tab	PANGAEA	doi:10.1594/PANGAEA.871491	https://doi.pangaea.de/10.1594/PANGAEA.871491	RUS
RUS_80444	Destructive sampling method	tree_1405	Biomass_tree_DB.tab	PANGAEA	doi:10.1594/PANGAEA.871491	https://doi.pangaea.de/10.1594/PANGAEA.871491	RUS
RUS_80444	Destructive sampling method	tree_1406	Biomass_tree_DB.tab	PANGAEA	doi:10.1594/PANGAEA.871491	https://doi.pangaea.de/10.1594/PANGAEA.871491	RUS
RUS_80444	Destructive sampling method	tree_1407	Biomass_tree_DB.tab	PANGAEA	doi:10.1594/PANGAEA.871491	https://doi.pangaea.de/10.1594/PANGAEA.871491	RUS
RUS_80444	Destructive sampling method	tree_1408	Biomass_tree_DB.tab	PANGAEA	doi:10.1594/PANGAEA.871491	https://doi.pangaea.de/10.1594/PANGAEA.871491	RUS
RUS_80444	Destructive sampling method	tree_1409	Biomass_tree_DB.tab	PANGAEA	doi:10.1594/PANGAEA.871491	https://doi.pangaea.de/10.1594/PANGAEA.871491	RUS
RUS_80444	Destructive sampling method	tree_1410	Biomass_tree_DB.tab	PANGAEA	doi:10.1594/PANGAEA.871491	https://doi.pangaea.de/10.1594/PANGAEA.871491	RUS
RUS_80444	Destructive sampling method	tree_1411	Biomass_tree_DB.tab	PANGAEA	doi:10.1594/PANGAEA.871491	https://doi.pangaea.de/10.1594/PANGAEA.871491	RUS
RUS_80444	Destructive sampling method	tree_1412	Biomass_tree_DB.tab	PANGAEA	doi:10.1594/PANGAEA.871491	https://doi.pangaea.de/10.1594/PANGAEA.871491	RUS
RUS_80444	Destructive sampling method	tree_1413	Biomass_tree_DB.tab	PANGAEA	doi:10.1594/PANGAEA.871491	https://doi.pangaea.de/10.1594/PANGAEA.871491	RUS
RUS_80444	Destructive sampling method	tree_1414	Biomass_tree_DB.tab	PANGAEA	doi:10.1594/PANGAEA.871491	https://doi.pangaea.de/10.1594/PANGAEA.871491	RUS
RUS_80444	Destructive sampling method	tree_1415	Biomass_tree_DB.tab	PANGAEA	doi:10.1594/PANGAEA.871491	https://doi.pangaea.de/10.1594/PANGAEA.871491	RUS
RUS_80444	Destructive sampling method	tree_1416	Biomass_tree_DB.tab	PANGAEA	doi:10.1594/PANGAEA.871491	https://doi.pangaea.de/10.1594/PANGAEA.871491	RUS
RUS_80444	Destructive sampling method	tree_1417	Biomass_tree_DB.tab	PANGAEA	doi:10.1594/PANGAEA.871491	https://doi.pangaea.de/10.1594/PANGAEA.871491	RUS
RUS_80444	Destructive sampling method	tree_1418	Biomass_tree_DB.tab	PANGAEA	doi:10.1594/PANGAEA.871491	https://doi.pangaea.de/10.1594/PANGAEA.871491	RUS
RUS_80444	Destructive sampling method	tree_1419	Biomass_tree_DB.tab	PANGAEA	doi:10.1594/PANGAEA.871491	https://doi.pangaea.de/10.1594/PANGAEA.871491	RUS
RUS_80444	Destructive sampling method	tree_1420	Biomass_tree_DB.tab	PANGAEA	doi:10.1594/PANGAEA.871491	https://doi.pangaea.de/10.1594/PANGAEA.871491	RUS
RUS_80444	Destructive sampling method	tree_1421	Biomass_tree_DB.tab	PANGAEA	doi:10.1594/PANGAEA.871491	https://doi.pangaea.de/10.1594/PANGAEA.871491	RUS
RUS_80444	Destructive sampling method	tree_1422	Biomass_tree_DB.tab	PANGAEA	doi:10.1594/PANGAEA.871491	https://doi.pangaea.de/10.1594/PANGAEA.871491	RUS
RUS_80444	Destructive sampling method	tree_1423	Biomass_tree_DB.tab	PANGAEA	doi:10.1594/PANGAEA.871491	https://doi.pangaea.de/10.1594/PANGAEA.871491	RUS
RUS_80444	Destructive sampling method	tree_1424	Biomass_tree_DB.tab	PANGAEA	doi:10.1594/PANGAEA.871491	https://doi.pangaea.de/10.1594/PANGAEA.871491	RUS
RUS_80444	Destructive sampling method	tree_1425	Biomass_tree_DB.tab	PANGAEA	doi:10.1594/PANGAEA.871491	https://doi.pangaea.de/10.1594/PANGAEA.871491	RUS
RUS_80444	Destructive sampling method	tree_1426	Biomass_tree_DB.tab	PANGAEA	doi:10.1594/PANGAEA.871491	https://doi.pangaea.de/10.1594/PANGAEA.871491	RUS
RUS_80809	Destructive sampling method	tree_1427	Biomass_tree_DB.tab	PANGAEA	doi:10.1594/PANGAEA.871491	https://doi.pangaea.de/10.1594/PANGAEA.871491	RUS
RUS_80809	Destructive sampling method	tree_1428	Biomass_tree_DB.tab	PANGAEA	doi:10.1594/PANGAEA.871491	https://doi.pangaea.de/10.1594/PANGAEA.871491	RUS
RUS_80809	Destructive sampling method	tree_1429	Biomass_tree_DB.tab	PANGAEA	doi:10.1594/PANGAEA.871491	https://doi.pangaea.de/10.1594/PANGAEA.871491	RUS
RUS_80809	Destructive sampling method	tree_1430	Biomass_tree_DB.tab	PANGAEA	doi:10.1594/PANGAEA.871491	https://doi.pangaea.de/10.1594/PANGAEA.871491	RUS
RUS_80809	Destructive sampling method	tree_1431	Biomass_tree_DB.tab	PANGAEA	doi:10.1594/PANGAEA.871491	https://doi.pangaea.de/10.1594/PANGAEA.871491	RUS
RUS_80809	Destructive sampling method	tree_1432	Biomass_tree_DB.tab	PANGAEA	doi:10.1594/PANGAEA.871491	https://doi.pangaea.de/10.1594/PANGAEA.871491	RUS
RUS_80809	Destructive sampling method	tree_1433	Biomass_tree_DB.tab	PANGAEA	doi:10.1594/PANGAEA.871491	https://doi.pangaea.de/10.1594/PANGAEA.871491	RUS
RUS_80809	Destructive sampling method	tree_1434	Biomass_tree_DB.tab	PANGAEA	doi:10.1594/PANGAEA.871491	https://doi.pangaea.de/10.1594/PANGAEA.871491	RUS
RUS_80809	Destructive sampling method	tree_1435	Biomass_tree_DB.tab	PANGAEA	doi:10.1594/PANGAEA.871491	https://doi.pangaea.de/10.1594/PANGAEA.871491	RUS
RUS_80809	Destructive sampling method	tree_1436	Biomass_tree_DB.tab	PANGAEA	doi:10.1594/PANGAEA.871491	https://doi.pangaea.de/10.1594/PANGAEA.871491	RUS
RUS_80809	Destructive sampling method	tree_1437	Biomass_tree_DB.tab	PANGAEA	doi:10.1594/PANGAEA.871491	https://doi.pangaea.de/10.1594/PANGAEA.871491	RUS
RUS_80809	Destructive sampling method	tree_1438	Biomass_tree_DB.tab	PANGAEA	doi:10.1594/PANGAEA.871491	https://doi.pangaea.de/10.1594/PANGAEA.871491	RUS
RUS_80809	Destructive sampling method	tree_1439	Biomass_tree_DB.tab	PANGAEA	doi:10.1594/PANGAEA.871491	https://doi.pangaea.de/10.1594/PANGAEA.871491	RUS
RUS_80809	Destructive sampling method	tree_1440	Biomass_tree_DB.tab	PANGAEA	doi:10.1594/PANGAEA.871491	https://doi.pangaea.de/10.1594/PANGAEA.871491	RUS
RUS_80809	Destructive sampling method	tree_1441	Biomass_tree_DB.tab	PANGAEA	doi:10.1594/PANGAEA.871491	https://doi.pangaea.de/10.1594/PANGAEA.871491	RUS
RUS_80809	Destructive sampling method	tree_1442	Biomass_tree_DB.tab	PANGAEA	doi:10.1594/PANGAEA.871491	https://doi.pangaea.de/10.1594/PANGAEA.871491	RUS
RUS_80809	Destructive sampling method	tree_1443	Biomass_tree_DB.tab	PANGAEA	doi:10.1594/PANGAEA.871491	https://doi.pangaea.de/10.1594/PANGAEA.871491	RUS
RUS_80809	Destructive sampling method	tree_1444	Biomass_tree_DB.tab	PANGAEA	doi:10.1594/PANGAEA.871491	https://doi.pangaea.de/10.1594/PANGAEA.871491	RUS
RUS_80809	Destructive sampling method	tree_1445	Biomass_tree_DB.tab	PANGAEA	doi:10.1594/PANGAEA.871491	https://doi.pangaea.de/10.1594/PANGAEA.871491	RUS
RUS_80809	Destructive sampling method	tree_1446	Biomass_tree_DB.tab	PANGAEA	doi:10.1594/PANGAEA.871491	https://doi.pangaea.de/10.1594/PANGAEA.871491	RUS
RUS_80809	Destructive sampling method	tree_1447	Biomass_tree_DB.tab	PANGAEA	doi:10.1594/PANGAEA.871491	https://doi.pangaea.de/10.1594/PANGAEA.871491	RUS
RUS_80809	Destructive sampling method	tree_1448	Biomass_tree_DB.tab	PANGAEA	doi:10.1594/PANGAEA.871491	https://doi.pangaea.de/10.1594/PANGAEA.871491	RUS
RUS_80809	Destructive sampling method	tree_1449	Biomass_tree_DB.tab	PANGAEA	doi:10.1594/PANGAEA.871491	https://doi.pangaea.de/10.1594/PANGAEA.871491	RUS
RUS_80809	Destructive sampling method	tree_1450	Biomass_tree_DB.tab	PANGAEA	doi:10.1594/PANGAEA.871491	https://doi.pangaea.de/10.1594/PANGAEA.871491	RUS
RUS_80809	Destructive sampling method	tree_1451	Biomass_tree_DB.tab	PANGAEA	doi:10.1594/PANGAEA.871491	https://doi.pangaea.de/10.1594/PANGAEA.871491	RUS
RUS_80809	Destructive sampling method	tree_1452	Biomass_tree_DB.tab	PANGAEA	doi:10.1594/PANGAEA.871491	https://doi.pangaea.de/10.1594/PANGAEA.871491	RUS
RUS_80809	Destructive sampling method	tree_1453	Biomass_tree_DB.tab	PANGAEA	doi:10.1594/PANGAEA.871491	https://doi.pangaea.de/10.1594/PANGAEA.871491	RUS
RUS_80809	Destructive sampling method	tree_1454	Biomass_tree_DB.tab	PANGAEA	doi:10.1594/PANGAEA.871491	https://doi.pangaea.de/10.1594/PANGAEA.871491	RUS
RUS_80809	Destructive sampling method	tree_1455	Biomass_tree_DB.tab	PANGAEA	doi:10.1594/PANGAEA.871491	https://doi.pangaea.de/10.1594/PANGAEA.871491	RUS
RUS_80809	Destructive sampling method	tree_1456	Biomass_tree_DB.tab	PANGAEA	doi:10.1594/PANGAEA.871491	https://doi.pangaea.de/10.1594/PANGAEA.871491	RUS
RUS_80809	Destructive sampling method	tree_1457	Biomass_tree_DB.tab	PANGAEA	doi:10.1594/PANGAEA.871491	https://doi.pangaea.de/10.1594/PANGAEA.871491	RUS
RUS_80809	Destructive sampling method	tree_1458	Biomass_tree_DB.tab	PANGAEA	doi:10.1594/PANGAEA.871491	https://doi.pangaea.de/10.1594/PANGAEA.871491	RUS
RUS_80809	Destructive sampling method	tree_1459	Biomass_tree_DB.tab	PANGAEA	doi:10.1594/PANGAEA.871491	https://doi.pangaea.de/10.1594/PANGAEA.871491	RUS
RUS_80809	Destructive sampling method	tree_1460	Biomass_tree_DB.tab	PANGAEA	doi:10.1594/PANGAEA.871491	https://doi.pangaea.de/10.1594/PANGAEA.871491	RUS
RUS_80809	Destructive sampling method	tree_1461	Biomass_tree_DB.tab	PANGAEA	doi:10.1594/PANGAEA.871491	https://doi.pangaea.de/10.1594/PANGAEA.871491	RUS
RUS_80809	Destructive sampling method	tree_1462	Biomass_tree_DB.tab	PANGAEA	doi:10.1594/PANGAEA.871491	https://doi.pangaea.de/10.1594/PANGAEA.871491	RUS
RUS_80809	Destructive sampling method	tree_1463	Biomass_tree_DB.tab	PANGAEA	doi:10.1594/PANGAEA.871491	https://doi.pangaea.de/10.1594/PANGAEA.871491	RUS
RUS_80809	Destructive sampling method	tree_1464	Biomass_tree_DB.tab	PANGAEA	doi:10.1594/PANGAEA.871491	https://doi.pangaea.de/10.1594/PANGAEA.871491	RUS
RUS_80809	Destructive sampling method	tree_1465	Biomass_tree_DB.tab	PANGAEA	doi:10.1594/PANGAEA.871491	https://doi.pangaea.de/10.1594/PANGAEA.871491	RUS
RUS_80809	Destructive sampling method	tree_1466	Biomass_tree_DB.tab	PANGAEA	doi:10.1594/PANGAEA.871491	https://doi.pangaea.de/10.1594/PANGAEA.871491	RUS
RUS_80809	Destructive sampling method	tree_1467	Biomass_tree_DB.tab	PANGAEA	doi:10.1594/PANGAEA.871491	https://doi.pangaea.de/10.1594/PANGAEA.871491	RUS
RUS_80809	Destructive sampling method	tree_1468	Biomass_tree_DB.tab	PANGAEA	doi:10.1594/PANGAEA.871491	https://doi.pangaea.de/10.1594/PANGAEA.871491	RUS
RUS_80809	Destructive sampling method	tree_1469	Biomass_tree_DB.tab	PANGAEA	doi:10.1594/PANGAEA.871491	https://doi.pangaea.de/10.1594/PANGAEA.871491	RUS
RUS_80809	Destructive sampling method	tree_1470	Biomass_tree_DB.tab	PANGAEA	doi:10.1594/PANGAEA.871491	https://doi.pangaea.de/10.1594/PANGAEA.871491	RUS
RUS_80809	Destructive sampling method	tree_1471	Biomass_tree_DB.tab	PANGAEA	doi:10.1594/PANGAEA.871491	https://doi.pangaea.de/10.1594/PANGAEA.871491	RUS
RUS_80809	Destructive sampling method	tree_1472	Biomass_tree_DB.tab	PANGAEA	doi:10.1594/PANGAEA.871491	https://doi.pangaea.de/10.1594/PANGAEA.871491	RUS
RUS_80809	Destructive sampling method	tree_1473	Biomass_tree_DB.tab	PANGAEA	doi:10.1594/PANGAEA.871491	https://doi.pangaea.de/10.1594/PANGAEA.871491	RUS
RUS_80809	Destructive sampling method	tree_1474	Biomass_tree_DB.tab	PANGAEA	doi:10.1594/PANGAEA.871491	https://doi.pangaea.de/10.1594/PANGAEA.871491	RUS
RUS_80809	Destructive sampling method	tree_1475	Biomass_tree_DB.tab	PANGAEA	doi:10.1594/PANGAEA.871491	https://doi.pangaea.de/10.1594/PANGAEA.871491	RUS
RUS_80809	Destructive sampling method	tree_1476	Biomass_tree_DB.tab	PANGAEA	doi:10.1594/PANGAEA.871491	https://doi.pangaea.de/10.1594/PANGAEA.871491	RUS
RUS_80809	Destructive sampling method	tree_1477	Biomass_tree_DB.tab	PANGAEA	doi:10.1594/PANGAEA.871491	https://doi.pangaea.de/10.1594/PANGAEA.871491	RUS
RUS_80809	Destructive sampling method	tree_1478	Biomass_tree_DB.tab	PANGAEA	doi:10.1594/PANGAEA.871491	https://doi.pangaea.de/10.1594/PANGAEA.871491	RUS
RUS_80809	Destructive sampling method	tree_1479	Biomass_tree_DB.tab	PANGAEA	doi:10.1594/PANGAEA.871491	https://doi.pangaea.de/10.1594/PANGAEA.871491	RUS
RUS_80809	Destructive sampling method	tree_1480	Biomass_tree_DB.tab	PANGAEA	doi:10.1594/PANGAEA.871491	https://doi.pangaea.de/10.1594/PANGAEA.871491	RUS
RUS_80809	Destructive sampling method	tree_1481	Biomass_tree_DB.tab	PANGAEA	doi:10.1594/PANGAEA.871491	https://doi.pangaea.de/10.1594/PANGAEA.871491	RUS
RUS_80809	Destructive sampling method	tree_1482	Biomass_tree_DB.tab	PANGAEA	doi:10.1594/PANGAEA.871491	https://doi.pangaea.de/10.1594/PANGAEA.871491	RUS
RUS_80809	Destructive sampling method	tree_1483	Biomass_tree_DB.tab	PANGAEA	doi:10.1594/PANGAEA.871491	https://doi.pangaea.de/10.1594/PANGAEA.871491	RUS
RUS_80809	Destructive sampling method	tree_1484	Biomass_tree_DB.tab	PANGAEA	doi:10.1594/PANGAEA.871491	https://doi.pangaea.de/10.1594/PANGAEA.871491	RUS
RUS_80809	Destructive sampling method	tree_1485	Biomass_tree_DB.tab	PANGAEA	doi:10.1594/PANGAEA.871491	https://doi.pangaea.de/10.1594/PANGAEA.871491	RUS
RUS_80809	Destructive sampling method	tree_1486	Biomass_tree_DB.tab	PANGAEA	doi:10.1594/PANGAEA.871491	https://doi.pangaea.de/10.1594/PANGAEA.871491	RUS
RUS_80809	Destructive sampling method	tree_1487	Biomass_tree_DB.tab	PANGAEA	doi:10.1594/PANGAEA.871491	https://doi.pangaea.de/10.1594/PANGAEA.871491	RUS
RUS_80809	Destructive sampling method	tree_1488	Biomass_tree_DB.tab	PANGAEA	doi:10.1594/PANGAEA.871491	https://doi.pangaea.de/10.1594/PANGAEA.871491	RUS
RUS_80809	Destructive sampling method	tree_1489	Biomass_tree_DB.tab	PANGAEA	doi:10.1594/PANGAEA.871491	https://doi.pangaea.de/10.1594/PANGAEA.871491	RUS
RUS_80810	Destructive sampling method	tree_1490	Biomass_tree_DB.tab	PANGAEA	doi:10.1594/PANGAEA.871491	https://doi.pangaea.de/10.1594/PANGAEA.871491	RUS
RUS_80810	Destructive sampling method	tree_1491	Biomass_tree_DB.tab	PANGAEA	doi:10.1594/PANGAEA.871491	https://doi.pangaea.de/10.1594/PANGAEA.871491	RUS
RUS_80810	Destructive sampling method	tree_1492	Biomass_tree_DB.tab	PANGAEA	doi:10.1594/PANGAEA.871491	https://doi.pangaea.de/10.1594/PANGAEA.871491	RUS
RUS_80810	Destructive sampling method	tree_1493	Biomass_tree_DB.tab	PANGAEA	doi:10.1594/PANGAEA.871491	https://doi.pangaea.de/10.1594/PANGAEA.871491	RUS
RUS_80810	Destructive sampling method	tree_1494	Biomass_tree_DB.tab	PANGAEA	doi:10.1594/PANGAEA.871491	https://doi.pangaea.de/10.1594/PANGAEA.871491	RUS
RUS_80810	Destructive sampling method	tree_1495	Biomass_tree_DB.tab	PANGAEA	doi:10.1594/PANGAEA.871491	https://doi.pangaea.de/10.1594/PANGAEA.871491	RUS
RUS_80810	Destructive sampling method	tree_1496	Biomass_tree_DB.tab	PANGAEA	doi:10.1594/PANGAEA.871491	https://doi.pangaea.de/10.1594/PANGAEA.871491	RUS
RUS_80810	Destructive sampling method	tree_1497	Biomass_tree_DB.tab	PANGAEA	doi:10.1594/PANGAEA.871491	https://doi.pangaea.de/10.1594/PANGAEA.871491	RUS
RUS_80810	Destructive sampling method	tree_1498	Biomass_tree_DB.tab	PANGAEA	doi:10.1594/PANGAEA.871491	https://doi.pangaea.de/10.1594/PANGAEA.871491	RUS
RUS_80810	Destructive sampling method	tree_1499	Biomass_tree_DB.tab	PANGAEA	doi:10.1594/PANGAEA.871491	https://doi.pangaea.de/10.1594/PANGAEA.871491	RUS
RUS_80810	Destructive sampling method	tree_1500	Biomass_tree_DB.tab	PANGAEA	doi:10.1594/PANGAEA.871491	https://doi.pangaea.de/10.1594/PANGAEA.871491	RUS
RUS_80810	Destructive sampling method	tree_1501	Biomass_tree_DB.tab	PANGAEA	doi:10.1594/PANGAEA.871491	https://doi.pangaea.de/10.1594/PANGAEA.871491	RUS
RUS_80810	Destructive sampling method	tree_1502	Biomass_tree_DB.tab	PANGAEA	doi:10.1594/PANGAEA.871491	https://doi.pangaea.de/10.1594/PANGAEA.871491	RUS
RUS_80810	Destructive sampling method	tree_1503	Biomass_tree_DB.tab	PANGAEA	doi:10.1594/PANGAEA.871491	https://doi.pangaea.de/10.1594/PANGAEA.871491	RUS
RUS_80810	Destructive sampling method	tree_1504	Biomass_tree_DB.tab	PANGAEA	doi:10.1594/PANGAEA.871491	https://doi.pangaea.de/10.1594/PANGAEA.871491	RUS
RUS_80810	Destructive sampling method	tree_1505	Biomass_tree_DB.tab	PANGAEA	doi:10.1594/PANGAEA.871491	https://doi.pangaea.de/10.1594/PANGAEA.871491	RUS
RUS_80810	Destructive sampling method	tree_1506	Biomass_tree_DB.tab	PANGAEA	doi:10.1594/PANGAEA.871491	https://doi.pangaea.de/10.1594/PANGAEA.871491	RUS
RUS_80810	Destructive sampling method	tree_1507	Biomass_tree_DB.tab	PANGAEA	doi:10.1594/PANGAEA.871491	https://doi.pangaea.de/10.1594/PANGAEA.871491	RUS
RUS_80810	Destructive sampling method	tree_1508	Biomass_tree_DB.tab	PANGAEA	doi:10.1594/PANGAEA.871491	https://doi.pangaea.de/10.1594/PANGAEA.871491	RUS
RUS_80810	Destructive sampling method	tree_1509	Biomass_tree_DB.tab	PANGAEA	doi:10.1594/PANGAEA.871491	https://doi.pangaea.de/10.1594/PANGAEA.871491	RUS
RUS_80810	Destructive sampling method	tree_1510	Biomass_tree_DB.tab	PANGAEA	doi:10.1594/PANGAEA.871491	https://doi.pangaea.de/10.1594/PANGAEA.871491	RUS
RUS_80810	Destructive sampling method	tree_1511	Biomass_tree_DB.tab	PANGAEA	doi:10.1594/PANGAEA.871491	https://doi.pangaea.de/10.1594/PANGAEA.871491	RUS
RUS_80810	Destructive sampling method	tree_1512	Biomass_tree_DB.tab	PANGAEA	doi:10.1594/PANGAEA.871491	https://doi.pangaea.de/10.1594/PANGAEA.871491	RUS
RUS_80810	Destructive sampling method	tree_1513	Biomass_tree_DB.tab	PANGAEA	doi:10.1594/PANGAEA.871491	https://doi.pangaea.de/10.1594/PANGAEA.871491	RUS
RUS_80810	Destructive sampling method	tree_1514	Biomass_tree_DB.tab	PANGAEA	doi:10.1594/PANGAEA.871491	https://doi.pangaea.de/10.1594/PANGAEA.871491	RUS
RUS_80810	Destructive sampling method	tree_1515	Biomass_tree_DB.tab	PANGAEA	doi:10.1594/PANGAEA.871491	https://doi.pangaea.de/10.1594/PANGAEA.871491	RUS
RUS_80810	Destructive sampling method	tree_1516	Biomass_tree_DB.tab	PANGAEA	doi:10.1594/PANGAEA.871491	https://doi.pangaea.de/10.1594/PANGAEA.871491	RUS
RUS_80810	Destructive sampling method	tree_1517	Biomass_tree_DB.tab	PANGAEA	doi:10.1594/PANGAEA.871491	https://doi.pangaea.de/10.1594/PANGAEA.871491	RUS
RUS_80611	Destructive sampling method	tree_1518	Biomass_tree_DB.tab	PANGAEA	doi:10.1594/PANGAEA.871491	https://doi.pangaea.de/10.1594/PANGAEA.871491	RUS
RUS_80611	Destructive sampling method	tree_1519	Biomass_tree_DB.tab	PANGAEA	doi:10.1594/PANGAEA.871491	https://doi.pangaea.de/10.1594/PANGAEA.871491	RUS
RUS_80611	Destructive sampling method	tree_1520	Biomass_tree_DB.tab	PANGAEA	doi:10.1594/PANGAEA.871491	https://doi.pangaea.de/10.1594/PANGAEA.871491	RUS
RUS_80611	Destructive sampling method	tree_1521	Biomass_tree_DB.tab	PANGAEA	doi:10.1594/PANGAEA.871491	https://doi.pangaea.de/10.1594/PANGAEA.871491	RUS
RUS_80611	Destructive sampling method	tree_1522	Biomass_tree_DB.tab	PANGAEA	doi:10.1594/PANGAEA.871491	https://doi.pangaea.de/10.1594/PANGAEA.871491	RUS
RUS_80611	Destructive sampling method	tree_1523	Biomass_tree_DB.tab	PANGAEA	doi:10.1594/PANGAEA.871491	https://doi.pangaea.de/10.1594/PANGAEA.871491	RUS
RUS_80611	Destructive sampling method	tree_1524	Biomass_tree_DB.tab	PANGAEA	doi:10.1594/PANGAEA.871491	https://doi.pangaea.de/10.1594/PANGAEA.871491	RUS
RUS_80611	Destructive sampling method	tree_1525	Biomass_tree_DB.tab	PANGAEA	doi:10.1594/PANGAEA.871491	https://doi.pangaea.de/10.1594/PANGAEA.871491	RUS
RUS_80611	Destructive sampling method	tree_1526	Biomass_tree_DB.tab	PANGAEA	doi:10.1594/PANGAEA.871491	https://doi.pangaea.de/10.1594/PANGAEA.871491	RUS
RUS_80611	Destructive sampling method	tree_1527	Biomass_tree_DB.tab	PANGAEA	doi:10.1594/PANGAEA.871491	https://doi.pangaea.de/10.1594/PANGAEA.871491	RUS
RUS_80611	Destructive sampling method	tree_1528	Biomass_tree_DB.tab	PANGAEA	doi:10.1594/PANGAEA.871491	https://doi.pangaea.de/10.1594/PANGAEA.871491	RUS
RUS_80611	Destructive sampling method	tree_1529	Biomass_tree_DB.tab	PANGAEA	doi:10.1594/PANGAEA.871491	https://doi.pangaea.de/10.1594/PANGAEA.871491	RUS
RUS_80611	Destructive sampling method	tree_1530	Biomass_tree_DB.tab	PANGAEA	doi:10.1594/PANGAEA.871491	https://doi.pangaea.de/10.1594/PANGAEA.871491	RUS
RUS_80611	Destructive sampling method	tree_1531	Biomass_tree_DB.tab	PANGAEA	doi:10.1594/PANGAEA.871491	https://doi.pangaea.de/10.1594/PANGAEA.871491	RUS
RUS_80611	Destructive sampling method	tree_1532	Biomass_tree_DB.tab	PANGAEA	doi:10.1594/PANGAEA.871491	https://doi.pangaea.de/10.1594/PANGAEA.871491	RUS
RUS_80611	Destructive sampling method	tree_1533	Biomass_tree_DB.tab	PANGAEA	doi:10.1594/PANGAEA.871491	https://doi.pangaea.de/10.1594/PANGAEA.871491	RUS
RUS_80611	Destructive sampling method	tree_1534	Biomass_tree_DB.tab	PANGAEA	doi:10.1594/PANGAEA.871491	https://doi.pangaea.de/10.1594/PANGAEA.871491	RUS
RUS_80611	Destructive sampling method	tree_1535	Biomass_tree_DB.tab	PANGAEA	doi:10.1594/PANGAEA.871491	https://doi.pangaea.de/10.1594/PANGAEA.871491	RUS
RUS_80611	Destructive sampling method	tree_1536	Biomass_tree_DB.tab	PANGAEA	doi:10.1594/PANGAEA.871491	https://doi.pangaea.de/10.1594/PANGAEA.871491	RUS
RUS_80611	Destructive sampling method	tree_1537	Biomass_tree_DB.tab	PANGAEA	doi:10.1594/PANGAEA.871491	https://doi.pangaea.de/10.1594/PANGAEA.871491	RUS
RUS_80611	Destructive sampling method	tree_1538	Biomass_tree_DB.tab	PANGAEA	doi:10.1594/PANGAEA.871491	https://doi.pangaea.de/10.1594/PANGAEA.871491	RUS
RUS_80611	Destructive sampling method	tree_1539	Biomass_tree_DB.tab	PANGAEA	doi:10.1594/PANGAEA.871491	https://doi.pangaea.de/10.1594/PANGAEA.871491	RUS
RUS_80611	Destructive sampling method	tree_1540	Biomass_tree_DB.tab	PANGAEA	doi:10.1594/PANGAEA.871491	https://doi.pangaea.de/10.1594/PANGAEA.871491	RUS
RUS_80611	Destructive sampling method	tree_1541	Biomass_tree_DB.tab	PANGAEA	doi:10.1594/PANGAEA.871491	https://doi.pangaea.de/10.1594/PANGAEA.871491	RUS
RUS_80611	Destructive sampling method	tree_1542	Biomass_tree_DB.tab	PANGAEA	doi:10.1594/PANGAEA.871491	https://doi.pangaea.de/10.1594/PANGAEA.871491	RUS
RUS_80611	Destructive sampling method	tree_1543	Biomass_tree_DB.tab	PANGAEA	doi:10.1594/PANGAEA.871491	https://doi.pangaea.de/10.1594/PANGAEA.871491	RUS
RUS_80611	Destructive sampling method	tree_1544	Biomass_tree_DB.tab	PANGAEA	doi:10.1594/PANGAEA.871491	https://doi.pangaea.de/10.1594/PANGAEA.871491	RUS
RUS_80611	Destructive sampling method	tree_1545	Biomass_tree_DB.tab	PANGAEA	doi:10.1594/PANGAEA.871491	https://doi.pangaea.de/10.1594/PANGAEA.871491	RUS
RUS_80611	Destructive sampling method	tree_1546	Biomass_tree_DB.tab	PANGAEA	doi:10.1594/PANGAEA.871491	https://doi.pangaea.de/10.1594/PANGAEA.871491	RUS
RUS_80611	Destructive sampling method	tree_1547	Biomass_tree_DB.tab	PANGAEA	doi:10.1594/PANGAEA.871491	https://doi.pangaea.de/10.1594/PANGAEA.871491	RUS
RUS_80611	Destructive sampling method	tree_1548	Biomass_tree_DB.tab	PANGAEA	doi:10.1594/PANGAEA.871491	https://doi.pangaea.de/10.1594/PANGAEA.871491	RUS
RUS_80611	Destructive sampling method	tree_1549	Biomass_tree_DB.tab	PANGAEA	doi:10.1594/PANGAEA.871491	https://doi.pangaea.de/10.1594/PANGAEA.871491	RUS
RUS_80611	Destructive sampling method	tree_1550	Biomass_tree_DB.tab	PANGAEA	doi:10.1594/PANGAEA.871491	https://doi.pangaea.de/10.1594/PANGAEA.871491	RUS
RUS_80611	Destructive sampling method	tree_1551	Biomass_tree_DB.tab	PANGAEA	doi:10.1594/PANGAEA.871491	https://doi.pangaea.de/10.1594/PANGAEA.871491	RUS
RUS_80611	Destructive sampling method	tree_1552	Biomass_tree_DB.tab	PANGAEA	doi:10.1594/PANGAEA.871491	https://doi.pangaea.de/10.1594/PANGAEA.871491	RUS
RUS_80611	Destructive sampling method	tree_1553	Biomass_tree_DB.tab	PANGAEA	doi:10.1594/PANGAEA.871491	https://doi.pangaea.de/10.1594/PANGAEA.871491	RUS
RUS_80611	Destructive sampling method	tree_1554	Biomass_tree_DB.tab	PANGAEA	doi:10.1594/PANGAEA.871491	https://doi.pangaea.de/10.1594/PANGAEA.871491	RUS
RUS_80611	Destructive sampling method	tree_1555	Biomass_tree_DB.tab	PANGAEA	doi:10.1594/PANGAEA.871491	https://doi.pangaea.de/10.1594/PANGAEA.871491	RUS
RUS_80611	Destructive sampling method	tree_1556	Biomass_tree_DB.tab	PANGAEA	doi:10.1594/PANGAEA.871491	https://doi.pangaea.de/10.1594/PANGAEA.871491	RUS
RUS_80611	Destructive sampling method	tree_1557	Biomass_tree_DB.tab	PANGAEA	doi:10.1594/PANGAEA.871491	https://doi.pangaea.de/10.1594/PANGAEA.871491	RUS
RUS_80611	Destructive sampling method	tree_1558	Biomass_tree_DB.tab	PANGAEA	doi:10.1594/PANGAEA.871491	https://doi.pangaea.de/10.1594/PANGAEA.871491	RUS
RUS_80611	Destructive sampling method	tree_1559	Biomass_tree_DB.tab	PANGAEA	doi:10.1594/PANGAEA.871491	https://doi.pangaea.de/10.1594/PANGAEA.871491	RUS
RUS_80611	Destructive sampling method	tree_1560	Biomass_tree_DB.tab	PANGAEA	doi:10.1594/PANGAEA.871491	https://doi.pangaea.de/10.1594/PANGAEA.871491	RUS
RUS_80611	Destructive sampling method	tree_1561	Biomass_tree_DB.tab	PANGAEA	doi:10.1594/PANGAEA.871491	https://doi.pangaea.de/10.1594/PANGAEA.871491	RUS
RUS_80611	Destructive sampling method	tree_1562	Biomass_tree_DB.tab	PANGAEA	doi:10.1594/PANGAEA.871491	https://doi.pangaea.de/10.1594/PANGAEA.871491	RUS
RUS_80611	Destructive sampling method	tree_1563	Biomass_tree_DB.tab	PANGAEA	doi:10.1594/PANGAEA.871491	https://doi.pangaea.de/10.1594/PANGAEA.871491	RUS
RUS_80611	Destructive sampling method	tree_1564	Biomass_tree_DB.tab	PANGAEA	doi:10.1594/PANGAEA.871491	https://doi.pangaea.de/10.1594/PANGAEA.871491	RUS
RUS_80611	Destructive sampling method	tree_1565	Biomass_tree_DB.tab	PANGAEA	doi:10.1594/PANGAEA.871491	https://doi.pangaea.de/10.1594/PANGAEA.871491	RUS
RUS_80611	Destructive sampling method	tree_1566	Biomass_tree_DB.tab	PANGAEA	doi:10.1594/PANGAEA.871491	https://doi.pangaea.de/10.1594/PANGAEA.871491	RUS
RUS_80611	Destructive sampling method	tree_1567	Biomass_tree_DB.tab	PANGAEA	doi:10.1594/PANGAEA.871491	https://doi.pangaea.de/10.1594/PANGAEA.871491	RUS
RUS_80611	Destructive sampling method	tree_1568	Biomass_tree_DB.tab	PANGAEA	doi:10.1594/PANGAEA.871491	https://doi.pangaea.de/10.1594/PANGAEA.871491	RUS
RUS_80611	Destructive sampling method	tree_1569	Biomass_tree_DB.tab	PANGAEA	doi:10.1594/PANGAEA.871491	https://doi.pangaea.de/10.1594/PANGAEA.871491	RUS
RUS_80611	Destructive sampling method	tree_1570	Biomass_tree_DB.tab	PANGAEA	doi:10.1594/PANGAEA.871491	https://doi.pangaea.de/10.1594/PANGAEA.871491	RUS
RUS_80611	Destructive sampling method	tree_1571	Biomass_tree_DB.tab	PANGAEA	doi:10.1594/PANGAEA.871491	https://doi.pangaea.de/10.1594/PANGAEA.871491	RUS
RUS_80611	Destructive sampling method	tree_1572	Biomass_tree_DB.tab	PANGAEA	doi:10.1594/PANGAEA.871491	https://doi.pangaea.de/10.1594/PANGAEA.871491	RUS
RUS_80611	Destructive sampling method	tree_1573	Biomass_tree_DB.tab	PANGAEA	doi:10.1594/PANGAEA.871491	https://doi.pangaea.de/10.1594/PANGAEA.871491	RUS
RUS_80611	Destructive sampling method	tree_1574	Biomass_tree_DB.tab	PANGAEA	doi:10.1594/PANGAEA.871491	https://doi.pangaea.de/10.1594/PANGAEA.871491	RUS
RUS_80611	Destructive sampling method	tree_1575	Biomass_tree_DB.tab	PANGAEA	doi:10.1594/PANGAEA.871491	https://doi.pangaea.de/10.1594/PANGAEA.871491	RUS
RUS_80611	Destructive sampling method	tree_1576	Biomass_tree_DB.tab	PANGAEA	doi:10.1594/PANGAEA.871491	https://doi.pangaea.de/10.1594/PANGAEA.871491	RUS
RUS_80611	Destructive sampling method	tree_1577	Biomass_tree_DB.tab	PANGAEA	doi:10.1594/PANGAEA.871491	https://doi.pangaea.de/10.1594/PANGAEA.871491	RUS
RUS_80611	Destructive sampling method	tree_1578	Biomass_tree_DB.tab	PANGAEA	doi:10.1594/PANGAEA.871491	https://doi.pangaea.de/10.1594/PANGAEA.871491	RUS
RUS_80611	Destructive sampling method	tree_1579	Biomass_tree_DB.tab	PANGAEA	doi:10.1594/PANGAEA.871491	https://doi.pangaea.de/10.1594/PANGAEA.871491	RUS
RUS_80611	Destructive sampling method	tree_1580	Biomass_tree_DB.tab	PANGAEA	doi:10.1594/PANGAEA.871491	https://doi.pangaea.de/10.1594/PANGAEA.871491	RUS
RUS_80611	Destructive sampling method	tree_1581	Biomass_tree_DB.tab	PANGAEA	doi:10.1594/PANGAEA.871491	https://doi.pangaea.de/10.1594/PANGAEA.871491	RUS
RUS_80611	Destructive sampling method	tree_1582	Biomass_tree_DB.tab	PANGAEA	doi:10.1594/PANGAEA.871491	https://doi.pangaea.de/10.1594/PANGAEA.871491	RUS
RUS_80611	Destructive sampling method	tree_1583	Biomass_tree_DB.tab	PANGAEA	doi:10.1594/PANGAEA.871491	https://doi.pangaea.de/10.1594/PANGAEA.871491	RUS
RUS_80611	Destructive sampling method	tree_1584	Biomass_tree_DB.tab	PANGAEA	doi:10.1594/PANGAEA.871491	https://doi.pangaea.de/10.1594/PANGAEA.871491	RUS
RUS_80611	Destructive sampling method	tree_1585	Biomass_tree_DB.tab	PANGAEA	doi:10.1594/PANGAEA.871491	https://doi.pangaea.de/10.1594/PANGAEA.871491	RUS
RUS_80611	Destructive sampling method	tree_1586	Biomass_tree_DB.tab	PANGAEA	doi:10.1594/PANGAEA.871491	https://doi.pangaea.de/10.1594/PANGAEA.871491	RUS
RUS_80611	Destructive sampling method	tree_1587	Biomass_tree_DB.tab	PANGAEA	doi:10.1594/PANGAEA.871491	https://doi.pangaea.de/10.1594/PANGAEA.871491	RUS
RUS_80611	Destructive sampling method	tree_1588	Biomass_tree_DB.tab	PANGAEA	doi:10.1594/PANGAEA.871491	https://doi.pangaea.de/10.1594/PANGAEA.871491	RUS
RUS_80611	Destructive sampling method	tree_1589	Biomass_tree_DB.tab	PANGAEA	doi:10.1594/PANGAEA.871491	https://doi.pangaea.de/10.1594/PANGAEA.871491	RUS
RUS_80611	Destructive sampling method	tree_1590	Biomass_tree_DB.tab	PANGAEA	doi:10.1594/PANGAEA.871491	https://doi.pangaea.de/10.1594/PANGAEA.871491	RUS
RUS_80611	Destructive sampling method	tree_1591	Biomass_tree_DB.tab	PANGAEA	doi:10.1594/PANGAEA.871491	https://doi.pangaea.de/10.1594/PANGAEA.871491	RUS
RUS_80611	Destructive sampling method	tree_1592	Biomass_tree_DB.tab	PANGAEA	doi:10.1594/PANGAEA.871491	https://doi.pangaea.de/10.1594/PANGAEA.871491	RUS
RUS_80611	Destructive sampling method	tree_1593	Biomass_tree_DB.tab	PANGAEA	doi:10.1594/PANGAEA.871491	https://doi.pangaea.de/10.1594/PANGAEA.871491	RUS
RUS_80611	Destructive sampling method	tree_1594	Biomass_tree_DB.tab	PANGAEA	doi:10.1594/PANGAEA.871491	https://doi.pangaea.de/10.1594/PANGAEA.871491	RUS
RUS_80611	Destructive sampling method	tree_1595	Biomass_tree_DB.tab	PANGAEA	doi:10.1594/PANGAEA.871491	https://doi.pangaea.de/10.1594/PANGAEA.871491	RUS
RUS_80611	Destructive sampling method	tree_1596	Biomass_tree_DB.tab	PANGAEA	doi:10.1594/PANGAEA.871491	https://doi.pangaea.de/10.1594/PANGAEA.871491	RUS
RUS_80611	Destructive sampling method	tree_1597	Biomass_tree_DB.tab	PANGAEA	doi:10.1594/PANGAEA.871491	https://doi.pangaea.de/10.1594/PANGAEA.871491	RUS
RUS_80611	Destructive sampling method	tree_1598	Biomass_tree_DB.tab	PANGAEA	doi:10.1594/PANGAEA.871491	https://doi.pangaea.de/10.1594/PANGAEA.871491	RUS
RUS_80611	Destructive sampling method	tree_1599	Biomass_tree_DB.tab	PANGAEA	doi:10.1594/PANGAEA.871491	https://doi.pangaea.de/10.1594/PANGAEA.871491	RUS
RUS_80611	Destructive sampling method	tree_1600	Biomass_tree_DB.tab	PANGAEA	doi:10.1594/PANGAEA.871491	https://doi.pangaea.de/10.1594/PANGAEA.871491	RUS
RUS_80611	Destructive sampling method	tree_1601	Biomass_tree_DB.tab	PANGAEA	doi:10.1594/PANGAEA.871491	https://doi.pangaea.de/10.1594/PANGAEA.871491	RUS
RUS_80611	Destructive sampling method	tree_1602	Biomass_tree_DB.tab	PANGAEA	doi:10.1594/PANGAEA.871491	https://doi.pangaea.de/10.1594/PANGAEA.871491	RUS
RUS_80611	Destructive sampling method	tree_1603	Biomass_tree_DB.tab	PANGAEA	doi:10.1594/PANGAEA.871491	https://doi.pangaea.de/10.1594/PANGAEA.871491	RUS
RUS_80611	Destructive sampling method	tree_1604	Biomass_tree_DB.tab	PANGAEA	doi:10.1594/PANGAEA.871491	https://doi.pangaea.de/10.1594/PANGAEA.871491	RUS
RUS_80611	Destructive sampling method	tree_1605	Biomass_tree_DB.tab	PANGAEA	doi:10.1594/PANGAEA.871491	https://doi.pangaea.de/10.1594/PANGAEA.871491	RUS
RUS_80611	Destructive sampling method	tree_1606	Biomass_tree_DB.tab	PANGAEA	doi:10.1594/PANGAEA.871491	https://doi.pangaea.de/10.1594/PANGAEA.871491	RUS
RUS_80611	Destructive sampling method	tree_1607	Biomass_tree_DB.tab	PANGAEA	doi:10.1594/PANGAEA.871491	https://doi.pangaea.de/10.1594/PANGAEA.871491	RUS
RUS_80611	Destructive sampling method	tree_1608	Biomass_tree_DB.tab	PANGAEA	doi:10.1594/PANGAEA.871491	https://doi.pangaea.de/10.1594/PANGAEA.871491	RUS
RUS_80611	Destructive sampling method	tree_1609	Biomass_tree_DB.tab	PANGAEA	doi:10.1594/PANGAEA.871491	https://doi.pangaea.de/10.1594/PANGAEA.871491	RUS
RUS_80611	Destructive sampling method	tree_1610	Biomass_tree_DB.tab	PANGAEA	doi:10.1594/PANGAEA.871491	https://doi.pangaea.de/10.1594/PANGAEA.871491	RUS
RUS_80611	Destructive sampling method	tree_1611	Biomass_tree_DB.tab	PANGAEA	doi:10.1594/PANGAEA.871491	https://doi.pangaea.de/10.1594/PANGAEA.871491	RUS
RUS_80611	Destructive sampling method	tree_1612	Biomass_tree_DB.tab	PANGAEA	doi:10.1594/PANGAEA.871491	https://doi.pangaea.de/10.1594/PANGAEA.871491	RUS
RUS_80611	Destructive sampling method	tree_1613	Biomass_tree_DB.tab	PANGAEA	doi:10.1594/PANGAEA.871491	https://doi.pangaea.de/10.1594/PANGAEA.871491	RUS
RUS_80611	Destructive sampling method	tree_1614	Biomass_tree_DB.tab	PANGAEA	doi:10.1594/PANGAEA.871491	https://doi.pangaea.de/10.1594/PANGAEA.871491	RUS
RUS_80601	Destructive sampling method	tree_1615	Biomass_tree_DB.tab	PANGAEA	doi:10.1594/PANGAEA.871491	https://doi.pangaea.de/10.1594/PANGAEA.871491	RUS
RUS_80601	Destructive sampling method	tree_1616	Biomass_tree_DB.tab	PANGAEA	doi:10.1594/PANGAEA.871491	https://doi.pangaea.de/10.1594/PANGAEA.871491	RUS
RUS_80601	Destructive sampling method	tree_1617	Biomass_tree_DB.tab	PANGAEA	doi:10.1594/PANGAEA.871491	https://doi.pangaea.de/10.1594/PANGAEA.871491	RUS
RUS_80601	Destructive sampling method	tree_1618	Biomass_tree_DB.tab	PANGAEA	doi:10.1594/PANGAEA.871491	https://doi.pangaea.de/10.1594/PANGAEA.871491	RUS
RUS_80601	Destructive sampling method	tree_1619	Biomass_tree_DB.tab	PANGAEA	doi:10.1594/PANGAEA.871491	https://doi.pangaea.de/10.1594/PANGAEA.871491	RUS
RUS_80601	Destructive sampling method	tree_1620	Biomass_tree_DB.tab	PANGAEA	doi:10.1594/PANGAEA.871491	https://doi.pangaea.de/10.1594/PANGAEA.871491	RUS
RUS_80601	Destructive sampling method	tree_1621	Biomass_tree_DB.tab	PANGAEA	doi:10.1594/PANGAEA.871491	https://doi.pangaea.de/10.1594/PANGAEA.871491	RUS
RUS_80601	Destructive sampling method	tree_1622	Biomass_tree_DB.tab	PANGAEA	doi:10.1594/PANGAEA.871491	https://doi.pangaea.de/10.1594/PANGAEA.871491	RUS
RUS_80601	Destructive sampling method	tree_1623	Biomass_tree_DB.tab	PANGAEA	doi:10.1594/PANGAEA.871491	https://doi.pangaea.de/10.1594/PANGAEA.871491	RUS
RUS_80601	Destructive sampling method	tree_1624	Biomass_tree_DB.tab	PANGAEA	doi:10.1594/PANGAEA.871491	https://doi.pangaea.de/10.1594/PANGAEA.871491	RUS
RUS_80601	Destructive sampling method	tree_1625	Biomass_tree_DB.tab	PANGAEA	doi:10.1594/PANGAEA.871491	https://doi.pangaea.de/10.1594/PANGAEA.871491	RUS
RUS_80601	Destructive sampling method	tree_1626	Biomass_tree_DB.tab	PANGAEA	doi:10.1594/PANGAEA.871491	https://doi.pangaea.de/10.1594/PANGAEA.871491	RUS
RUS_80601	Destructive sampling method	tree_1627	Biomass_tree_DB.tab	PANGAEA	doi:10.1594/PANGAEA.871491	https://doi.pangaea.de/10.1594/PANGAEA.871491	RUS
RUS_80601	Destructive sampling method	tree_1628	Biomass_tree_DB.tab	PANGAEA	doi:10.1594/PANGAEA.871491	https://doi.pangaea.de/10.1594/PANGAEA.871491	RUS
RUS_80601	Destructive sampling method	tree_1629	Biomass_tree_DB.tab	PANGAEA	doi:10.1594/PANGAEA.871491	https://doi.pangaea.de/10.1594/PANGAEA.871491	RUS
RUS_80601	Destructive sampling method	tree_1630	Biomass_tree_DB.tab	PANGAEA	doi:10.1594/PANGAEA.871491	https://doi.pangaea.de/10.1594/PANGAEA.871491	RUS
RUS_80817	Destructive sampling method	tree_1631	Biomass_tree_DB.tab	PANGAEA	doi:10.1594/PANGAEA.871491	https://doi.pangaea.de/10.1594/PANGAEA.871491	RUS
RUS_80817	Destructive sampling method	tree_1632	Biomass_tree_DB.tab	PANGAEA	doi:10.1594/PANGAEA.871491	https://doi.pangaea.de/10.1594/PANGAEA.871491	RUS
RUS_80817	Destructive sampling method	tree_1633	Biomass_tree_DB.tab	PANGAEA	doi:10.1594/PANGAEA.871491	https://doi.pangaea.de/10.1594/PANGAEA.871491	RUS
RUS_80817	Destructive sampling method	tree_1634	Biomass_tree_DB.tab	PANGAEA	doi:10.1594/PANGAEA.871491	https://doi.pangaea.de/10.1594/PANGAEA.871491	RUS
RUS_80817	Destructive sampling method	tree_1635	Biomass_tree_DB.tab	PANGAEA	doi:10.1594/PANGAEA.871491	https://doi.pangaea.de/10.1594/PANGAEA.871491	RUS
RUS_80817	Destructive sampling method	tree_1636	Biomass_tree_DB.tab	PANGAEA	doi:10.1594/PANGAEA.871491	https://doi.pangaea.de/10.1594/PANGAEA.871491	RUS
RUS_80817	Destructive sampling method	tree_1637	Biomass_tree_DB.tab	PANGAEA	doi:10.1594/PANGAEA.871491	https://doi.pangaea.de/10.1594/PANGAEA.871491	RUS
RUS_80817	Destructive sampling method	tree_1638	Biomass_tree_DB.tab	PANGAEA	doi:10.1594/PANGAEA.871491	https://doi.pangaea.de/10.1594/PANGAEA.871491	RUS
RUS_80817	Destructive sampling method	tree_1639	Biomass_tree_DB.tab	PANGAEA	doi:10.1594/PANGAEA.871491	https://doi.pangaea.de/10.1594/PANGAEA.871491	RUS
RUS_80817	Destructive sampling method	tree_1640	Biomass_tree_DB.tab	PANGAEA	doi:10.1594/PANGAEA.871491	https://doi.pangaea.de/10.1594/PANGAEA.871491	RUS
RUS_80817	Destructive sampling method	tree_1641	Biomass_tree_DB.tab	PANGAEA	doi:10.1594/PANGAEA.871491	https://doi.pangaea.de/10.1594/PANGAEA.871491	RUS
RUS_80817	Destructive sampling method	tree_1642	Biomass_tree_DB.tab	PANGAEA	doi:10.1594/PANGAEA.871491	https://doi.pangaea.de/10.1594/PANGAEA.871491	RUS
RUS_80817	Destructive sampling method	tree_1643	Biomass_tree_DB.tab	PANGAEA	doi:10.1594/PANGAEA.871491	https://doi.pangaea.de/10.1594/PANGAEA.871491	RUS
RUS_80817	Destructive sampling method	tree_1644	Biomass_tree_DB.tab	PANGAEA	doi:10.1594/PANGAEA.871491	https://doi.pangaea.de/10.1594/PANGAEA.871491	RUS
RUS_80817	Destructive sampling method	tree_1645	Biomass_tree_DB.tab	PANGAEA	doi:10.1594/PANGAEA.871491	https://doi.pangaea.de/10.1594/PANGAEA.871491	RUS
RUS_80817	Destructive sampling method	tree_1646	Biomass_tree_DB.tab	PANGAEA	doi:10.1594/PANGAEA.871491	https://doi.pangaea.de/10.1594/PANGAEA.871491	RUS
RUS_80817	Destructive sampling method	tree_1647	Biomass_tree_DB.tab	PANGAEA	doi:10.1594/PANGAEA.871491	https://doi.pangaea.de/10.1594/PANGAEA.871491	RUS
RUS_80817	Destructive sampling method	tree_1648	Biomass_tree_DB.tab	PANGAEA	doi:10.1594/PANGAEA.871491	https://doi.pangaea.de/10.1594/PANGAEA.871491	RUS
RUS_80817	Destructive sampling method	tree_1649	Biomass_tree_DB.tab	PANGAEA	doi:10.1594/PANGAEA.871491	https://doi.pangaea.de/10.1594/PANGAEA.871491	RUS
RUS_80817	Destructive sampling method	tree_1650	Biomass_tree_DB.tab	PANGAEA	doi:10.1594/PANGAEA.871491	https://doi.pangaea.de/10.1594/PANGAEA.871491	RUS
RUS_80817	Destructive sampling method	tree_1651	Biomass_tree_DB.tab	PANGAEA	doi:10.1594/PANGAEA.871491	https://doi.pangaea.de/10.1594/PANGAEA.871491	RUS
RUS_80817	Destructive sampling method	tree_1652	Biomass_tree_DB.tab	PANGAEA	doi:10.1594/PANGAEA.871491	https://doi.pangaea.de/10.1594/PANGAEA.871491	RUS
RUS_80817	Destructive sampling method	tree_1653	Biomass_tree_DB.tab	PANGAEA	doi:10.1594/PANGAEA.871491	https://doi.pangaea.de/10.1594/PANGAEA.871491	RUS
RUS_80817	Destructive sampling method	tree_1654	Biomass_tree_DB.tab	PANGAEA	doi:10.1594/PANGAEA.871491	https://doi.pangaea.de/10.1594/PANGAEA.871491	RUS
RUS_80817	Destructive sampling method	tree_1655	Biomass_tree_DB.tab	PANGAEA	doi:10.1594/PANGAEA.871491	https://doi.pangaea.de/10.1594/PANGAEA.871491	RUS
RUS_80817	Destructive sampling method	tree_1656	Biomass_tree_DB.tab	PANGAEA	doi:10.1594/PANGAEA.871491	https://doi.pangaea.de/10.1594/PANGAEA.871491	RUS
RUS_80817	Destructive sampling method	tree_1657	Biomass_tree_DB.tab	PANGAEA	doi:10.1594/PANGAEA.871491	https://doi.pangaea.de/10.1594/PANGAEA.871491	RUS
RUS_80817	Destructive sampling method	tree_1658	Biomass_tree_DB.tab	PANGAEA	doi:10.1594/PANGAEA.871491	https://doi.pangaea.de/10.1594/PANGAEA.871491	RUS
RUS_80817	Destructive sampling method	tree_1659	Biomass_tree_DB.tab	PANGAEA	doi:10.1594/PANGAEA.871491	https://doi.pangaea.de/10.1594/PANGAEA.871491	RUS
RUS_80817	Destructive sampling method	tree_1660	Biomass_tree_DB.tab	PANGAEA	doi:10.1594/PANGAEA.871491	https://doi.pangaea.de/10.1594/PANGAEA.871491	RUS
RUS_80817	Destructive sampling method	tree_1661	Biomass_tree_DB.tab	PANGAEA	doi:10.1594/PANGAEA.871491	https://doi.pangaea.de/10.1594/PANGAEA.871491	RUS
RUS_80817	Destructive sampling method	tree_1662	Biomass_tree_DB.tab	PANGAEA	doi:10.1594/PANGAEA.871491	https://doi.pangaea.de/10.1594/PANGAEA.871491	RUS
RUS_80817	Destructive sampling method	tree_1663	Biomass_tree_DB.tab	PANGAEA	doi:10.1594/PANGAEA.871491	https://doi.pangaea.de/10.1594/PANGAEA.871491	RUS
RUS_80817	Destructive sampling method	tree_1664	Biomass_tree_DB.tab	PANGAEA	doi:10.1594/PANGAEA.871491	https://doi.pangaea.de/10.1594/PANGAEA.871491	RUS
RUS_80817	Destructive sampling method	tree_1665	Biomass_tree_DB.tab	PANGAEA	doi:10.1594/PANGAEA.871491	https://doi.pangaea.de/10.1594/PANGAEA.871491	RUS
RUS_80817	Destructive sampling method	tree_1666	Biomass_tree_DB.tab	PANGAEA	doi:10.1594/PANGAEA.871491	https://doi.pangaea.de/10.1594/PANGAEA.871491	RUS
RUS_80817	Destructive sampling method	tree_1667	Biomass_tree_DB.tab	PANGAEA	doi:10.1594/PANGAEA.871491	https://doi.pangaea.de/10.1594/PANGAEA.871491	RUS
RUS_80817	Destructive sampling method	tree_1668	Biomass_tree_DB.tab	PANGAEA	doi:10.1594/PANGAEA.871491	https://doi.pangaea.de/10.1594/PANGAEA.871491	RUS
RUS_80817	Destructive sampling method	tree_1669	Biomass_tree_DB.tab	PANGAEA	doi:10.1594/PANGAEA.871491	https://doi.pangaea.de/10.1594/PANGAEA.871491	RUS
RUS_80817	Destructive sampling method	tree_1670	Biomass_tree_DB.tab	PANGAEA	doi:10.1594/PANGAEA.871491	https://doi.pangaea.de/10.1594/PANGAEA.871491	RUS
RUS_80817	Destructive sampling method	tree_1671	Biomass_tree_DB.tab	PANGAEA	doi:10.1594/PANGAEA.871491	https://doi.pangaea.de/10.1594/PANGAEA.871491	RUS
RUS_80817	Destructive sampling method	tree_1672	Biomass_tree_DB.tab	PANGAEA	doi:10.1594/PANGAEA.871491	https://doi.pangaea.de/10.1594/PANGAEA.871491	RUS
RUS_80817	Destructive sampling method	tree_1673	Biomass_tree_DB.tab	PANGAEA	doi:10.1594/PANGAEA.871491	https://doi.pangaea.de/10.1594/PANGAEA.871491	RUS
RUS_80817	Destructive sampling method	tree_1674	Biomass_tree_DB.tab	PANGAEA	doi:10.1594/PANGAEA.871491	https://doi.pangaea.de/10.1594/PANGAEA.871491	RUS
RUS_80817	Destructive sampling method	tree_1675	Biomass_tree_DB.tab	PANGAEA	doi:10.1594/PANGAEA.871491	https://doi.pangaea.de/10.1594/PANGAEA.871491	RUS
RUS_80817	Destructive sampling method	tree_1676	Biomass_tree_DB.tab	PANGAEA	doi:10.1594/PANGAEA.871491	https://doi.pangaea.de/10.1594/PANGAEA.871491	RUS
RUS_80817	Destructive sampling method	tree_1677	Biomass_tree_DB.tab	PANGAEA	doi:10.1594/PANGAEA.871491	https://doi.pangaea.de/10.1594/PANGAEA.871491	RUS
RUS_80817	Destructive sampling method	tree_1678	Biomass_tree_DB.tab	PANGAEA	doi:10.1594/PANGAEA.871491	https://doi.pangaea.de/10.1594/PANGAEA.871491	RUS
RUS_80817	Destructive sampling method	tree_1679	Biomass_tree_DB.tab	PANGAEA	doi:10.1594/PANGAEA.871491	https://doi.pangaea.de/10.1594/PANGAEA.871491	RUS
RUS_80817	Destructive sampling method	tree_1680	Biomass_tree_DB.tab	PANGAEA	doi:10.1594/PANGAEA.871491	https://doi.pangaea.de/10.1594/PANGAEA.871491	RUS
RUS_80817	Destructive sampling method	tree_1681	Biomass_tree_DB.tab	PANGAEA	doi:10.1594/PANGAEA.871491	https://doi.pangaea.de/10.1594/PANGAEA.871491	RUS
RUS_80817	Destructive sampling method	tree_1682	Biomass_tree_DB.tab	PANGAEA	doi:10.1594/PANGAEA.871491	https://doi.pangaea.de/10.1594/PANGAEA.871491	RUS
RUS_80817	Destructive sampling method	tree_1683	Biomass_tree_DB.tab	PANGAEA	doi:10.1594/PANGAEA.871491	https://doi.pangaea.de/10.1594/PANGAEA.871491	RUS
RUS_80817	Destructive sampling method	tree_1684	Biomass_tree_DB.tab	PANGAEA	doi:10.1594/PANGAEA.871491	https://doi.pangaea.de/10.1594/PANGAEA.871491	RUS
RUS_80817	Destructive sampling method	tree_1685	Biomass_tree_DB.tab	PANGAEA	doi:10.1594/PANGAEA.871491	https://doi.pangaea.de/10.1594/PANGAEA.871491	RUS
RUS_80817	Destructive sampling method	tree_1686	Biomass_tree_DB.tab	PANGAEA	doi:10.1594/PANGAEA.871491	https://doi.pangaea.de/10.1594/PANGAEA.871491	RUS
RUS_80817	Destructive sampling method	tree_1687	Biomass_tree_DB.tab	PANGAEA	doi:10.1594/PANGAEA.871491	https://doi.pangaea.de/10.1594/PANGAEA.871491	RUS
RUS_80817	Destructive sampling method	tree_1688	Biomass_tree_DB.tab	PANGAEA	doi:10.1594/PANGAEA.871491	https://doi.pangaea.de/10.1594/PANGAEA.871491	RUS
RUS_80817	Destructive sampling method	tree_1689	Biomass_tree_DB.tab	PANGAEA	doi:10.1594/PANGAEA.871491	https://doi.pangaea.de/10.1594/PANGAEA.871491	RUS
RUS_80817	Destructive sampling method	tree_1690	Biomass_tree_DB.tab	PANGAEA	doi:10.1594/PANGAEA.871491	https://doi.pangaea.de/10.1594/PANGAEA.871491	RUS
RUS_80817	Destructive sampling method	tree_1691	Biomass_tree_DB.tab	PANGAEA	doi:10.1594/PANGAEA.871491	https://doi.pangaea.de/10.1594/PANGAEA.871491	RUS
RUS_80817	Destructive sampling method	tree_1692	Biomass_tree_DB.tab	PANGAEA	doi:10.1594/PANGAEA.871491	https://doi.pangaea.de/10.1594/PANGAEA.871491	RUS
RUS_80817	Destructive sampling method	tree_1693	Biomass_tree_DB.tab	PANGAEA	doi:10.1594/PANGAEA.871491	https://doi.pangaea.de/10.1594/PANGAEA.871491	RUS
RUS_80817	Destructive sampling method	tree_1694	Biomass_tree_DB.tab	PANGAEA	doi:10.1594/PANGAEA.871491	https://doi.pangaea.de/10.1594/PANGAEA.871491	RUS
RUS_80817	Destructive sampling method	tree_1695	Biomass_tree_DB.tab	PANGAEA	doi:10.1594/PANGAEA.871491	https://doi.pangaea.de/10.1594/PANGAEA.871491	RUS
RUS_80817	Destructive sampling method	tree_1696	Biomass_tree_DB.tab	PANGAEA	doi:10.1594/PANGAEA.871491	https://doi.pangaea.de/10.1594/PANGAEA.871491	RUS
RUS_80817	Destructive sampling method	tree_1697	Biomass_tree_DB.tab	PANGAEA	doi:10.1594/PANGAEA.871491	https://doi.pangaea.de/10.1594/PANGAEA.871491	RUS
RUS_80817	Destructive sampling method	tree_1698	Biomass_tree_DB.tab	PANGAEA	doi:10.1594/PANGAEA.871491	https://doi.pangaea.de/10.1594/PANGAEA.871491	RUS
RUS_80817	Destructive sampling method	tree_1699	Biomass_tree_DB.tab	PANGAEA	doi:10.1594/PANGAEA.871491	https://doi.pangaea.de/10.1594/PANGAEA.871491	RUS
RUS_80817	Destructive sampling method	tree_1700	Biomass_tree_DB.tab	PANGAEA	doi:10.1594/PANGAEA.871491	https://doi.pangaea.de/10.1594/PANGAEA.871491	RUS
RUS_80817	Destructive sampling method	tree_1701	Biomass_tree_DB.tab	PANGAEA	doi:10.1594/PANGAEA.871491	https://doi.pangaea.de/10.1594/PANGAEA.871491	RUS
RUS_80817	Destructive sampling method	tree_1702	Biomass_tree_DB.tab	PANGAEA	doi:10.1594/PANGAEA.871491	https://doi.pangaea.de/10.1594/PANGAEA.871491	RUS
RUS_80817	Destructive sampling method	tree_1703	Biomass_tree_DB.tab	PANGAEA	doi:10.1594/PANGAEA.871491	https://doi.pangaea.de/10.1594/PANGAEA.871491	RUS
RUS_80817	Destructive sampling method	tree_1704	Biomass_tree_DB.tab	PANGAEA	doi:10.1594/PANGAEA.871491	https://doi.pangaea.de/10.1594/PANGAEA.871491	RUS
RUS_80817	Destructive sampling method	tree_1705	Biomass_tree_DB.tab	PANGAEA	doi:10.1594/PANGAEA.871491	https://doi.pangaea.de/10.1594/PANGAEA.871491	RUS
RUS_80817	Destructive sampling method	tree_1706	Biomass_tree_DB.tab	PANGAEA	doi:10.1594/PANGAEA.871491	https://doi.pangaea.de/10.1594/PANGAEA.871491	RUS
RUS_80817	Destructive sampling method	tree_1707	Biomass_tree_DB.tab	PANGAEA	doi:10.1594/PANGAEA.871491	https://doi.pangaea.de/10.1594/PANGAEA.871491	RUS
RUS_80817	Destructive sampling method	tree_1708	Biomass_tree_DB.tab	PANGAEA	doi:10.1594/PANGAEA.871491	https://doi.pangaea.de/10.1594/PANGAEA.871491	RUS
RUS_80817	Destructive sampling method	tree_1709	Biomass_tree_DB.tab	PANGAEA	doi:10.1594/PANGAEA.871491	https://doi.pangaea.de/10.1594/PANGAEA.871491	RUS
RUS_80817	Destructive sampling method	tree_1710	Biomass_tree_DB.tab	PANGAEA	doi:10.1594/PANGAEA.871491	https://doi.pangaea.de/10.1594/PANGAEA.871491	RUS
RUS_80817	Destructive sampling method	tree_1711	Biomass_tree_DB.tab	PANGAEA	doi:10.1594/PANGAEA.871491	https://doi.pangaea.de/10.1594/PANGAEA.871491	RUS
RUS_80817	Destructive sampling method	tree_1712	Biomass_tree_DB.tab	PANGAEA	doi:10.1594/PANGAEA.871491	https://doi.pangaea.de/10.1594/PANGAEA.871491	RUS
RUS_80817	Destructive sampling method	tree_1713	Biomass_tree_DB.tab	PANGAEA	doi:10.1594/PANGAEA.871491	https://doi.pangaea.de/10.1594/PANGAEA.871491	RUS
RUS_80817	Destructive sampling method	tree_1714	Biomass_tree_DB.tab	PANGAEA	doi:10.1594/PANGAEA.871491	https://doi.pangaea.de/10.1594/PANGAEA.871491	RUS
RUS_80817	Destructive sampling method	tree_1715	Biomass_tree_DB.tab	PANGAEA	doi:10.1594/PANGAEA.871491	https://doi.pangaea.de/10.1594/PANGAEA.871491	RUS
RUS_80817	Destructive sampling method	tree_1716	Biomass_tree_DB.tab	PANGAEA	doi:10.1594/PANGAEA.871491	https://doi.pangaea.de/10.1594/PANGAEA.871491	RUS
RUS_80817	Destructive sampling method	tree_1717	Biomass_tree_DB.tab	PANGAEA	doi:10.1594/PANGAEA.871491	https://doi.pangaea.de/10.1594/PANGAEA.871491	RUS
RUS_80817	Destructive sampling method	tree_1718	Biomass_tree_DB.tab	PANGAEA	doi:10.1594/PANGAEA.871491	https://doi.pangaea.de/10.1594/PANGAEA.871491	RUS
RUS_80817	Destructive sampling method	tree_1719	Biomass_tree_DB.tab	PANGAEA	doi:10.1594/PANGAEA.871491	https://doi.pangaea.de/10.1594/PANGAEA.871491	RUS
RUS_80817	Destructive sampling method	tree_1720	Biomass_tree_DB.tab	PANGAEA	doi:10.1594/PANGAEA.871491	https://doi.pangaea.de/10.1594/PANGAEA.871491	RUS
RUS_80817	Destructive sampling method	tree_1721	Biomass_tree_DB.tab	PANGAEA	doi:10.1594/PANGAEA.871491	https://doi.pangaea.de/10.1594/PANGAEA.871491	RUS
RUS_80817	Destructive sampling method	tree_1722	Biomass_tree_DB.tab	PANGAEA	doi:10.1594/PANGAEA.871491	https://doi.pangaea.de/10.1594/PANGAEA.871491	RUS
RUS_80817	Destructive sampling method	tree_1723	Biomass_tree_DB.tab	PANGAEA	doi:10.1594/PANGAEA.871491	https://doi.pangaea.de/10.1594/PANGAEA.871491	RUS
RUS_80817	Destructive sampling method	tree_1724	Biomass_tree_DB.tab	PANGAEA	doi:10.1594/PANGAEA.871491	https://doi.pangaea.de/10.1594/PANGAEA.871491	RUS
RUS_80817	Destructive sampling method	tree_1725	Biomass_tree_DB.tab	PANGAEA	doi:10.1594/PANGAEA.871491	https://doi.pangaea.de/10.1594/PANGAEA.871491	RUS
RUS_80817	Destructive sampling method	tree_1726	Biomass_tree_DB.tab	PANGAEA	doi:10.1594/PANGAEA.871491	https://doi.pangaea.de/10.1594/PANGAEA.871491	RUS
RUS_80817	Destructive sampling method	tree_1727	Biomass_tree_DB.tab	PANGAEA	doi:10.1594/PANGAEA.871491	https://doi.pangaea.de/10.1594/PANGAEA.871491	RUS
RUS_80817	Destructive sampling method	tree_1728	Biomass_tree_DB.tab	PANGAEA	doi:10.1594/PANGAEA.871491	https://doi.pangaea.de/10.1594/PANGAEA.871491	RUS
RUS_80817	Destructive sampling method	tree_1729	Biomass_tree_DB.tab	PANGAEA	doi:10.1594/PANGAEA.871491	https://doi.pangaea.de/10.1594/PANGAEA.871491	RUS
RUS_80817	Destructive sampling method	tree_1730	Biomass_tree_DB.tab	PANGAEA	doi:10.1594/PANGAEA.871491	https://doi.pangaea.de/10.1594/PANGAEA.871491	RUS
RUS_80817	Destructive sampling method	tree_1731	Biomass_tree_DB.tab	PANGAEA	doi:10.1594/PANGAEA.871491	https://doi.pangaea.de/10.1594/PANGAEA.871491	RUS
RUS_80817	Destructive sampling method	tree_1732	Biomass_tree_DB.tab	PANGAEA	doi:10.1594/PANGAEA.871491	https://doi.pangaea.de/10.1594/PANGAEA.871491	RUS
RUS_80817	Destructive sampling method	tree_1733	Biomass_tree_DB.tab	PANGAEA	doi:10.1594/PANGAEA.871491	https://doi.pangaea.de/10.1594/PANGAEA.871491	RUS
RUS_80817	Destructive sampling method	tree_1734	Biomass_tree_DB.tab	PANGAEA	doi:10.1594/PANGAEA.871491	https://doi.pangaea.de/10.1594/PANGAEA.871491	RUS
RUS_80817	Destructive sampling method	tree_1735	Biomass_tree_DB.tab	PANGAEA	doi:10.1594/PANGAEA.871491	https://doi.pangaea.de/10.1594/PANGAEA.871491	RUS
RUS_80817	Destructive sampling method	tree_1736	Biomass_tree_DB.tab	PANGAEA	doi:10.1594/PANGAEA.871491	https://doi.pangaea.de/10.1594/PANGAEA.871491	RUS
RUS_80817	Destructive sampling method	tree_1737	Biomass_tree_DB.tab	PANGAEA	doi:10.1594/PANGAEA.871491	https://doi.pangaea.de/10.1594/PANGAEA.871491	RUS
RUS_80817	Destructive sampling method	tree_1738	Biomass_tree_DB.tab	PANGAEA	doi:10.1594/PANGAEA.871491	https://doi.pangaea.de/10.1594/PANGAEA.871491	RUS
RUS_80817	Destructive sampling method	tree_1739	Biomass_tree_DB.tab	PANGAEA	doi:10.1594/PANGAEA.871491	https://doi.pangaea.de/10.1594/PANGAEA.871491	RUS
RUS_80817	Destructive sampling method	tree_1740	Biomass_tree_DB.tab	PANGAEA	doi:10.1594/PANGAEA.871491	https://doi.pangaea.de/10.1594/PANGAEA.871491	RUS
RUS_80817	Destructive sampling method	tree_1741	Biomass_tree_DB.tab	PANGAEA	doi:10.1594/PANGAEA.871491	https://doi.pangaea.de/10.1594/PANGAEA.871491	RUS
RUS_80817	Destructive sampling method	tree_1742	Biomass_tree_DB.tab	PANGAEA	doi:10.1594/PANGAEA.871491	https://doi.pangaea.de/10.1594/PANGAEA.871491	RUS
RUS_80817	Destructive sampling method	tree_1743	Biomass_tree_DB.tab	PANGAEA	doi:10.1594/PANGAEA.871491	https://doi.pangaea.de/10.1594/PANGAEA.871491	RUS
RUS_80817	Destructive sampling method	tree_1744	Biomass_tree_DB.tab	PANGAEA	doi:10.1594/PANGAEA.871491	https://doi.pangaea.de/10.1594/PANGAEA.871491	RUS
RUS_80817	Destructive sampling method	tree_1745	Biomass_tree_DB.tab	PANGAEA	doi:10.1594/PANGAEA.871491	https://doi.pangaea.de/10.1594/PANGAEA.871491	RUS
RUS_80817	Destructive sampling method	tree_1746	Biomass_tree_DB.tab	PANGAEA	doi:10.1594/PANGAEA.871491	https://doi.pangaea.de/10.1594/PANGAEA.871491	RUS
RUS_80817	Destructive sampling method	tree_1747	Biomass_tree_DB.tab	PANGAEA	doi:10.1594/PANGAEA.871491	https://doi.pangaea.de/10.1594/PANGAEA.871491	RUS
RUS_80817	Destructive sampling method	tree_1748	Biomass_tree_DB.tab	PANGAEA	doi:10.1594/PANGAEA.871491	https://doi.pangaea.de/10.1594/PANGAEA.871491	RUS
RUS_80817	Destructive sampling method	tree_1749	Biomass_tree_DB.tab	PANGAEA	doi:10.1594/PANGAEA.871491	https://doi.pangaea.de/10.1594/PANGAEA.871491	RUS
RUS_80817	Destructive sampling method	tree_1750	Biomass_tree_DB.tab	PANGAEA	doi:10.1594/PANGAEA.871491	https://doi.pangaea.de/10.1594/PANGAEA.871491	RUS
RUS_80817	Destructive sampling method	tree_1751	Biomass_tree_DB.tab	PANGAEA	doi:10.1594/PANGAEA.871491	https://doi.pangaea.de/10.1594/PANGAEA.871491	RUS
RUS_80817	Destructive sampling method	tree_1752	Biomass_tree_DB.tab	PANGAEA	doi:10.1594/PANGAEA.871491	https://doi.pangaea.de/10.1594/PANGAEA.871491	RUS
RUS_80817	Destructive sampling method	tree_1753	Biomass_tree_DB.tab	PANGAEA	doi:10.1594/PANGAEA.871491	https://doi.pangaea.de/10.1594/PANGAEA.871491	RUS
RUS_80817	Destructive sampling method	tree_1754	Biomass_tree_DB.tab	PANGAEA	doi:10.1594/PANGAEA.871491	https://doi.pangaea.de/10.1594/PANGAEA.871491	RUS
RUS_80817	Destructive sampling method	tree_1755	Biomass_tree_DB.tab	PANGAEA	doi:10.1594/PANGAEA.871491	https://doi.pangaea.de/10.1594/PANGAEA.871491	RUS
RUS_80817	Destructive sampling method	tree_1756	Biomass_tree_DB.tab	PANGAEA	doi:10.1594/PANGAEA.871491	https://doi.pangaea.de/10.1594/PANGAEA.871491	RUS
RUS_80817	Destructive sampling method	tree_1757	Biomass_tree_DB.tab	PANGAEA	doi:10.1594/PANGAEA.871491	https://doi.pangaea.de/10.1594/PANGAEA.871491	RUS
RUS_80817	Destructive sampling method	tree_1758	Biomass_tree_DB.tab	PANGAEA	doi:10.1594/PANGAEA.871491	https://doi.pangaea.de/10.1594/PANGAEA.871491	RUS
RUS_80817	Destructive sampling method	tree_1759	Biomass_tree_DB.tab	PANGAEA	doi:10.1594/PANGAEA.871491	https://doi.pangaea.de/10.1594/PANGAEA.871491	RUS
RUS_80817	Destructive sampling method	tree_1760	Biomass_tree_DB.tab	PANGAEA	doi:10.1594/PANGAEA.871491	https://doi.pangaea.de/10.1594/PANGAEA.871491	RUS
RUS_80817	Destructive sampling method	tree_1761	Biomass_tree_DB.tab	PANGAEA	doi:10.1594/PANGAEA.871491	https://doi.pangaea.de/10.1594/PANGAEA.871491	RUS
RUS_80817	Destructive sampling method	tree_1762	Biomass_tree_DB.tab	PANGAEA	doi:10.1594/PANGAEA.871491	https://doi.pangaea.de/10.1594/PANGAEA.871491	RUS
RUS_80817	Destructive sampling method	tree_1763	Biomass_tree_DB.tab	PANGAEA	doi:10.1594/PANGAEA.871491	https://doi.pangaea.de/10.1594/PANGAEA.871491	RUS
RUS_80817	Destructive sampling method	tree_1764	Biomass_tree_DB.tab	PANGAEA	doi:10.1594/PANGAEA.871491	https://doi.pangaea.de/10.1594/PANGAEA.871491	RUS
RUS_80817	Destructive sampling method	tree_1765	Biomass_tree_DB.tab	PANGAEA	doi:10.1594/PANGAEA.871491	https://doi.pangaea.de/10.1594/PANGAEA.871491	RUS
RUS_80817	Destructive sampling method	tree_1766	Biomass_tree_DB.tab	PANGAEA	doi:10.1594/PANGAEA.871491	https://doi.pangaea.de/10.1594/PANGAEA.871491	RUS
RUS_80817	Destructive sampling method	tree_1767	Biomass_tree_DB.tab	PANGAEA	doi:10.1594/PANGAEA.871491	https://doi.pangaea.de/10.1594/PANGAEA.871491	RUS
RUS_80817	Destructive sampling method	tree_1768	Biomass_tree_DB.tab	PANGAEA	doi:10.1594/PANGAEA.871491	https://doi.pangaea.de/10.1594/PANGAEA.871491	RUS
RUS_80817	Destructive sampling method	tree_1769	Biomass_tree_DB.tab	PANGAEA	doi:10.1594/PANGAEA.871491	https://doi.pangaea.de/10.1594/PANGAEA.871491	RUS
RUS_80817	Destructive sampling method	tree_1770	Biomass_tree_DB.tab	PANGAEA	doi:10.1594/PANGAEA.871491	https://doi.pangaea.de/10.1594/PANGAEA.871491	RUS
RUS_80817	Destructive sampling method	tree_1771	Biomass_tree_DB.tab	PANGAEA	doi:10.1594/PANGAEA.871491	https://doi.pangaea.de/10.1594/PANGAEA.871491	RUS
RUS_80817	Destructive sampling method	tree_1772	Biomass_tree_DB.tab	PANGAEA	doi:10.1594/PANGAEA.871491	https://doi.pangaea.de/10.1594/PANGAEA.871491	RUS
RUS_80817	Destructive sampling method	tree_1773	Biomass_tree_DB.tab	PANGAEA	doi:10.1594/PANGAEA.871491	https://doi.pangaea.de/10.1594/PANGAEA.871491	RUS
RUS_80817	Destructive sampling method	tree_1774	Biomass_tree_DB.tab	PANGAEA	doi:10.1594/PANGAEA.871491	https://doi.pangaea.de/10.1594/PANGAEA.871491	RUS
RUS_80817	Destructive sampling method	tree_1775	Biomass_tree_DB.tab	PANGAEA	doi:10.1594/PANGAEA.871491	https://doi.pangaea.de/10.1594/PANGAEA.871491	RUS
RUS_80817	Destructive sampling method	tree_1776	Biomass_tree_DB.tab	PANGAEA	doi:10.1594/PANGAEA.871491	https://doi.pangaea.de/10.1594/PANGAEA.871491	RUS
RUS_80817	Destructive sampling method	tree_1777	Biomass_tree_DB.tab	PANGAEA	doi:10.1594/PANGAEA.871491	https://doi.pangaea.de/10.1594/PANGAEA.871491	RUS
RUS_80817	Destructive sampling method	tree_1778	Biomass_tree_DB.tab	PANGAEA	doi:10.1594/PANGAEA.871491	https://doi.pangaea.de/10.1594/PANGAEA.871491	RUS
RUS_80817	Destructive sampling method	tree_1779	Biomass_tree_DB.tab	PANGAEA	doi:10.1594/PANGAEA.871491	https://doi.pangaea.de/10.1594/PANGAEA.871491	RUS
RUS_80817	Destructive sampling method	tree_1780	Biomass_tree_DB.tab	PANGAEA	doi:10.1594/PANGAEA.871491	https://doi.pangaea.de/10.1594/PANGAEA.871491	RUS
RUS_80817	Destructive sampling method	tree_1781	Biomass_tree_DB.tab	PANGAEA	doi:10.1594/PANGAEA.871491	https://doi.pangaea.de/10.1594/PANGAEA.871491	RUS
RUS_80817	Destructive sampling method	tree_1782	Biomass_tree_DB.tab	PANGAEA	doi:10.1594/PANGAEA.871491	https://doi.pangaea.de/10.1594/PANGAEA.871491	RUS
RUS_80817	Destructive sampling method	tree_1783	Biomass_tree_DB.tab	PANGAEA	doi:10.1594/PANGAEA.871491	https://doi.pangaea.de/10.1594/PANGAEA.871491	RUS
RUS_80817	Destructive sampling method	tree_1784	Biomass_tree_DB.tab	PANGAEA	doi:10.1594/PANGAEA.871491	https://doi.pangaea.de/10.1594/PANGAEA.871491	RUS
RUS_80817	Destructive sampling method	tree_1785	Biomass_tree_DB.tab	PANGAEA	doi:10.1594/PANGAEA.871491	https://doi.pangaea.de/10.1594/PANGAEA.871491	RUS
RUS_80817	Destructive sampling method	tree_1786	Biomass_tree_DB.tab	PANGAEA	doi:10.1594/PANGAEA.871491	https://doi.pangaea.de/10.1594/PANGAEA.871491	RUS
RUS_80817	Destructive sampling method	tree_1787	Biomass_tree_DB.tab	PANGAEA	doi:10.1594/PANGAEA.871491	https://doi.pangaea.de/10.1594/PANGAEA.871491	RUS
RUS_80817	Destructive sampling method	tree_1788	Biomass_tree_DB.tab	PANGAEA	doi:10.1594/PANGAEA.871491	https://doi.pangaea.de/10.1594/PANGAEA.871491	RUS
RUS_80817	Destructive sampling method	tree_1789	Biomass_tree_DB.tab	PANGAEA	doi:10.1594/PANGAEA.871491	https://doi.pangaea.de/10.1594/PANGAEA.871491	RUS
RUS_80817	Destructive sampling method	tree_1790	Biomass_tree_DB.tab	PANGAEA	doi:10.1594/PANGAEA.871491	https://doi.pangaea.de/10.1594/PANGAEA.871491	RUS
RUS_80817	Destructive sampling method	tree_1791	Biomass_tree_DB.tab	PANGAEA	doi:10.1594/PANGAEA.871491	https://doi.pangaea.de/10.1594/PANGAEA.871491	RUS
RUS_80817	Destructive sampling method	tree_1792	Biomass_tree_DB.tab	PANGAEA	doi:10.1594/PANGAEA.871491	https://doi.pangaea.de/10.1594/PANGAEA.871491	RUS
RUS_80817	Destructive sampling method	tree_1793	Biomass_tree_DB.tab	PANGAEA	doi:10.1594/PANGAEA.871491	https://doi.pangaea.de/10.1594/PANGAEA.871491	RUS
RUS_80817	Destructive sampling method	tree_1794	Biomass_tree_DB.tab	PANGAEA	doi:10.1594/PANGAEA.871491	https://doi.pangaea.de/10.1594/PANGAEA.871491	RUS
RUS_80817	Destructive sampling method	tree_1795	Biomass_tree_DB.tab	PANGAEA	doi:10.1594/PANGAEA.871491	https://doi.pangaea.de/10.1594/PANGAEA.871491	RUS
RUS_80817	Destructive sampling method	tree_1796	Biomass_tree_DB.tab	PANGAEA	doi:10.1594/PANGAEA.871491	https://doi.pangaea.de/10.1594/PANGAEA.871491	RUS
RUS_80817	Destructive sampling method	tree_1797	Biomass_tree_DB.tab	PANGAEA	doi:10.1594/PANGAEA.871491	https://doi.pangaea.de/10.1594/PANGAEA.871491	RUS
RUS_80817	Destructive sampling method	tree_1798	Biomass_tree_DB.tab	PANGAEA	doi:10.1594/PANGAEA.871491	https://doi.pangaea.de/10.1594/PANGAEA.871491	RUS
RUS_80817	Destructive sampling method	tree_1799	Biomass_tree_DB.tab	PANGAEA	doi:10.1594/PANGAEA.871491	https://doi.pangaea.de/10.1594/PANGAEA.871491	RUS
RUS_80817	Destructive sampling method	tree_1800	Biomass_tree_DB.tab	PANGAEA	doi:10.1594/PANGAEA.871491	https://doi.pangaea.de/10.1594/PANGAEA.871491	RUS
RUS_80817	Destructive sampling method	tree_1801	Biomass_tree_DB.tab	PANGAEA	doi:10.1594/PANGAEA.871491	https://doi.pangaea.de/10.1594/PANGAEA.871491	RUS
RUS_80817	Destructive sampling method	tree_1802	Biomass_tree_DB.tab	PANGAEA	doi:10.1594/PANGAEA.871491	https://doi.pangaea.de/10.1594/PANGAEA.871491	RUS
RUS_80817	Destructive sampling method	tree_1803	Biomass_tree_DB.tab	PANGAEA	doi:10.1594/PANGAEA.871491	https://doi.pangaea.de/10.1594/PANGAEA.871491	RUS
RUS_80817	Destructive sampling method	tree_1804	Biomass_tree_DB.tab	PANGAEA	doi:10.1594/PANGAEA.871491	https://doi.pangaea.de/10.1594/PANGAEA.871491	RUS
RUS_80817	Destructive sampling method	tree_1805	Biomass_tree_DB.tab	PANGAEA	doi:10.1594/PANGAEA.871491	https://doi.pangaea.de/10.1594/PANGAEA.871491	RUS
RUS_80817	Destructive sampling method	tree_1806	Biomass_tree_DB.tab	PANGAEA	doi:10.1594/PANGAEA.871491	https://doi.pangaea.de/10.1594/PANGAEA.871491	RUS
RUS_80817	Destructive sampling method	tree_1807	Biomass_tree_DB.tab	PANGAEA	doi:10.1594/PANGAEA.871491	https://doi.pangaea.de/10.1594/PANGAEA.871491	RUS
RUS_80817	Destructive sampling method	tree_1808	Biomass_tree_DB.tab	PANGAEA	doi:10.1594/PANGAEA.871491	https://doi.pangaea.de/10.1594/PANGAEA.871491	RUS
RUS_80817	Destructive sampling method	tree_1809	Biomass_tree_DB.tab	PANGAEA	doi:10.1594/PANGAEA.871491	https://doi.pangaea.de/10.1594/PANGAEA.871491	RUS
RUS_80817	Destructive sampling method	tree_1810	Biomass_tree_DB.tab	PANGAEA	doi:10.1594/PANGAEA.871491	https://doi.pangaea.de/10.1594/PANGAEA.871491	RUS
RUS_80817	Destructive sampling method	tree_1811	Biomass_tree_DB.tab	PANGAEA	doi:10.1594/PANGAEA.871491	https://doi.pangaea.de/10.1594/PANGAEA.871491	RUS
RUS_80817	Destructive sampling method	tree_1812	Biomass_tree_DB.tab	PANGAEA	doi:10.1594/PANGAEA.871491	https://doi.pangaea.de/10.1594/PANGAEA.871491	RUS
RUS_80817	Destructive sampling method	tree_1813	Biomass_tree_DB.tab	PANGAEA	doi:10.1594/PANGAEA.871491	https://doi.pangaea.de/10.1594/PANGAEA.871491	RUS
RUS_80817	Destructive sampling method	tree_1814	Biomass_tree_DB.tab	PANGAEA	doi:10.1594/PANGAEA.871491	https://doi.pangaea.de/10.1594/PANGAEA.871491	RUS
RUS_80817	Destructive sampling method	tree_1815	Biomass_tree_DB.tab	PANGAEA	doi:10.1594/PANGAEA.871491	https://doi.pangaea.de/10.1594/PANGAEA.871491	RUS
RUS_80817	Destructive sampling method	tree_1816	Biomass_tree_DB.tab	PANGAEA	doi:10.1594/PANGAEA.871491	https://doi.pangaea.de/10.1594/PANGAEA.871491	RUS
RUS_80817	Destructive sampling method	tree_1817	Biomass_tree_DB.tab	PANGAEA	doi:10.1594/PANGAEA.871491	https://doi.pangaea.de/10.1594/PANGAEA.871491	RUS
RUS_80817	Destructive sampling method	tree_1818	Biomass_tree_DB.tab	PANGAEA	doi:10.1594/PANGAEA.871491	https://doi.pangaea.de/10.1594/PANGAEA.871491	RUS
RUS_80817	Destructive sampling method	tree_1819	Biomass_tree_DB.tab	PANGAEA	doi:10.1594/PANGAEA.871491	https://doi.pangaea.de/10.1594/PANGAEA.871491	RUS
RUS_80817	Destructive sampling method	tree_1820	Biomass_tree_DB.tab	PANGAEA	doi:10.1594/PANGAEA.871491	https://doi.pangaea.de/10.1594/PANGAEA.871491	RUS
RUS_80817	Destructive sampling method	tree_1821	Biomass_tree_DB.tab	PANGAEA	doi:10.1594/PANGAEA.871491	https://doi.pangaea.de/10.1594/PANGAEA.871491	RUS
RUS_80817	Destructive sampling method	tree_1822	Biomass_tree_DB.tab	PANGAEA	doi:10.1594/PANGAEA.871491	https://doi.pangaea.de/10.1594/PANGAEA.871491	RUS
RUS_80817	Destructive sampling method	tree_1823	Biomass_tree_DB.tab	PANGAEA	doi:10.1594/PANGAEA.871491	https://doi.pangaea.de/10.1594/PANGAEA.871491	RUS
RUS_80817	Destructive sampling method	tree_1824	Biomass_tree_DB.tab	PANGAEA	doi:10.1594/PANGAEA.871491	https://doi.pangaea.de/10.1594/PANGAEA.871491	RUS
RUS_80817	Destructive sampling method	tree_1825	Biomass_tree_DB.tab	PANGAEA	doi:10.1594/PANGAEA.871491	https://doi.pangaea.de/10.1594/PANGAEA.871491	RUS
RUS_80817	Destructive sampling method	tree_1826	Biomass_tree_DB.tab	PANGAEA	doi:10.1594/PANGAEA.871491	https://doi.pangaea.de/10.1594/PANGAEA.871491	RUS
RUS_80817	Destructive sampling method	tree_1827	Biomass_tree_DB.tab	PANGAEA	doi:10.1594/PANGAEA.871491	https://doi.pangaea.de/10.1594/PANGAEA.871491	RUS
RUS_80817	Destructive sampling method	tree_1828	Biomass_tree_DB.tab	PANGAEA	doi:10.1594/PANGAEA.871491	https://doi.pangaea.de/10.1594/PANGAEA.871491	RUS
RUS_80817	Destructive sampling method	tree_1829	Biomass_tree_DB.tab	PANGAEA	doi:10.1594/PANGAEA.871491	https://doi.pangaea.de/10.1594/PANGAEA.871491	RUS
RUS_80817	Destructive sampling method	tree_1830	Biomass_tree_DB.tab	PANGAEA	doi:10.1594/PANGAEA.871491	https://doi.pangaea.de/10.1594/PANGAEA.871491	RUS
RUS_80817	Destructive sampling method	tree_1831	Biomass_tree_DB.tab	PANGAEA	doi:10.1594/PANGAEA.871491	https://doi.pangaea.de/10.1594/PANGAEA.871491	RUS
RUS_80817	Destructive sampling method	tree_1832	Biomass_tree_DB.tab	PANGAEA	doi:10.1594/PANGAEA.871491	https://doi.pangaea.de/10.1594/PANGAEA.871491	RUS
RUS_80817	Destructive sampling method	tree_1833	Biomass_tree_DB.tab	PANGAEA	doi:10.1594/PANGAEA.871491	https://doi.pangaea.de/10.1594/PANGAEA.871491	RUS
RUS_80817	Destructive sampling method	tree_1834	Biomass_tree_DB.tab	PANGAEA	doi:10.1594/PANGAEA.871491	https://doi.pangaea.de/10.1594/PANGAEA.871491	RUS
RUS_80817	Destructive sampling method	tree_1835	Biomass_tree_DB.tab	PANGAEA	doi:10.1594/PANGAEA.871491	https://doi.pangaea.de/10.1594/PANGAEA.871491	RUS
RUS_80817	Destructive sampling method	tree_1836	Biomass_tree_DB.tab	PANGAEA	doi:10.1594/PANGAEA.871491	https://doi.pangaea.de/10.1594/PANGAEA.871491	RUS
RUS_80817	Destructive sampling method	tree_1837	Biomass_tree_DB.tab	PANGAEA	doi:10.1594/PANGAEA.871491	https://doi.pangaea.de/10.1594/PANGAEA.871491	RUS
RUS_80817	Destructive sampling method	tree_1838	Biomass_tree_DB.tab	PANGAEA	doi:10.1594/PANGAEA.871491	https://doi.pangaea.de/10.1594/PANGAEA.871491	RUS
RUS_80817	Destructive sampling method	tree_1839	Biomass_tree_DB.tab	PANGAEA	doi:10.1594/PANGAEA.871491	https://doi.pangaea.de/10.1594/PANGAEA.871491	RUS
RUS_80817	Destructive sampling method	tree_1840	Biomass_tree_DB.tab	PANGAEA	doi:10.1594/PANGAEA.871491	https://doi.pangaea.de/10.1594/PANGAEA.871491	RUS
RUS_80817	Destructive sampling method	tree_1841	Biomass_tree_DB.tab	PANGAEA	doi:10.1594/PANGAEA.871491	https://doi.pangaea.de/10.1594/PANGAEA.871491	RUS
RUS_80817	Destructive sampling method	tree_1842	Biomass_tree_DB.tab	PANGAEA	doi:10.1594/PANGAEA.871491	https://doi.pangaea.de/10.1594/PANGAEA.871491	RUS
RUS_80817	Destructive sampling method	tree_1843	Biomass_tree_DB.tab	PANGAEA	doi:10.1594/PANGAEA.871491	https://doi.pangaea.de/10.1594/PANGAEA.871491	RUS
RUS_80817	Destructive sampling method	tree_1844	Biomass_tree_DB.tab	PANGAEA	doi:10.1594/PANGAEA.871491	https://doi.pangaea.de/10.1594/PANGAEA.871491	RUS
RUS_80817	Destructive sampling method	tree_1845	Biomass_tree_DB.tab	PANGAEA	doi:10.1594/PANGAEA.871491	https://doi.pangaea.de/10.1594/PANGAEA.871491	RUS
RUS_80817	Destructive sampling method	tree_1846	Biomass_tree_DB.tab	PANGAEA	doi:10.1594/PANGAEA.871491	https://doi.pangaea.de/10.1594/PANGAEA.871491	RUS
RUS_80817	Destructive sampling method	tree_1847	Biomass_tree_DB.tab	PANGAEA	doi:10.1594/PANGAEA.871491	https://doi.pangaea.de/10.1594/PANGAEA.871491	RUS
RUS_80817	Destructive sampling method	tree_1848	Biomass_tree_DB.tab	PANGAEA	doi:10.1594/PANGAEA.871491	https://doi.pangaea.de/10.1594/PANGAEA.871491	RUS
RUS_80817	Destructive sampling method	tree_1849	Biomass_tree_DB.tab	PANGAEA	doi:10.1594/PANGAEA.871491	https://doi.pangaea.de/10.1594/PANGAEA.871491	RUS
RUS_80817	Destructive sampling method	tree_1850	Biomass_tree_DB.tab	PANGAEA	doi:10.1594/PANGAEA.871491	https://doi.pangaea.de/10.1594/PANGAEA.871491	RUS
RUS_80817	Destructive sampling method	tree_1851	Biomass_tree_DB.tab	PANGAEA	doi:10.1594/PANGAEA.871491	https://doi.pangaea.de/10.1594/PANGAEA.871491	RUS
RUS_80817	Destructive sampling method	tree_1852	Biomass_tree_DB.tab	PANGAEA	doi:10.1594/PANGAEA.871491	https://doi.pangaea.de/10.1594/PANGAEA.871491	RUS
RUS_80817	Destructive sampling method	tree_1853	Biomass_tree_DB.tab	PANGAEA	doi:10.1594/PANGAEA.871491	https://doi.pangaea.de/10.1594/PANGAEA.871491	RUS
RUS_80817	Destructive sampling method	tree_1854	Biomass_tree_DB.tab	PANGAEA	doi:10.1594/PANGAEA.871491	https://doi.pangaea.de/10.1594/PANGAEA.871491	RUS
RUS_80817	Destructive sampling method	tree_1855	Biomass_tree_DB.tab	PANGAEA	doi:10.1594/PANGAEA.871491	https://doi.pangaea.de/10.1594/PANGAEA.871491	RUS
RUS_80817	Destructive sampling method	tree_1856	Biomass_tree_DB.tab	PANGAEA	doi:10.1594/PANGAEA.871491	https://doi.pangaea.de/10.1594/PANGAEA.871491	RUS
RUS_80817	Destructive sampling method	tree_1857	Biomass_tree_DB.tab	PANGAEA	doi:10.1594/PANGAEA.871491	https://doi.pangaea.de/10.1594/PANGAEA.871491	RUS
RUS_80817	Destructive sampling method	tree_1858	Biomass_tree_DB.tab	PANGAEA	doi:10.1594/PANGAEA.871491	https://doi.pangaea.de/10.1594/PANGAEA.871491	RUS
RUS_80817	Destructive sampling method	tree_1859	Biomass_tree_DB.tab	PANGAEA	doi:10.1594/PANGAEA.871491	https://doi.pangaea.de/10.1594/PANGAEA.871491	RUS
RUS_80817	Destructive sampling method	tree_1860	Biomass_tree_DB.tab	PANGAEA	doi:10.1594/PANGAEA.871491	https://doi.pangaea.de/10.1594/PANGAEA.871491	RUS
RUS_80817	Destructive sampling method	tree_1861	Biomass_tree_DB.tab	PANGAEA	doi:10.1594/PANGAEA.871491	https://doi.pangaea.de/10.1594/PANGAEA.871491	RUS
RUS_80817	Destructive sampling method	tree_1862	Biomass_tree_DB.tab	PANGAEA	doi:10.1594/PANGAEA.871491	https://doi.pangaea.de/10.1594/PANGAEA.871491	RUS
RUS_80817	Destructive sampling method	tree_1863	Biomass_tree_DB.tab	PANGAEA	doi:10.1594/PANGAEA.871491	https://doi.pangaea.de/10.1594/PANGAEA.871491	RUS
RUS_80817	Destructive sampling method	tree_1864	Biomass_tree_DB.tab	PANGAEA	doi:10.1594/PANGAEA.871491	https://doi.pangaea.de/10.1594/PANGAEA.871491	RUS
RUS_80817	Destructive sampling method	tree_1865	Biomass_tree_DB.tab	PANGAEA	doi:10.1594/PANGAEA.871491	https://doi.pangaea.de/10.1594/PANGAEA.871491	RUS
RUS_80817	Destructive sampling method	tree_1866	Biomass_tree_DB.tab	PANGAEA	doi:10.1594/PANGAEA.871491	https://doi.pangaea.de/10.1594/PANGAEA.871491	RUS
RUS_80817	Destructive sampling method	tree_1867	Biomass_tree_DB.tab	PANGAEA	doi:10.1594/PANGAEA.871491	https://doi.pangaea.de/10.1594/PANGAEA.871491	RUS
RUS_80817	Destructive sampling method	tree_1868	Biomass_tree_DB.tab	PANGAEA	doi:10.1594/PANGAEA.871491	https://doi.pangaea.de/10.1594/PANGAEA.871491	RUS
RUS_80817	Destructive sampling method	tree_1869	Biomass_tree_DB.tab	PANGAEA	doi:10.1594/PANGAEA.871491	https://doi.pangaea.de/10.1594/PANGAEA.871491	RUS
RUS_80817	Destructive sampling method	tree_1870	Biomass_tree_DB.tab	PANGAEA	doi:10.1594/PANGAEA.871491	https://doi.pangaea.de/10.1594/PANGAEA.871491	RUS
RUS_80817	Destructive sampling method	tree_1871	Biomass_tree_DB.tab	PANGAEA	doi:10.1594/PANGAEA.871491	https://doi.pangaea.de/10.1594/PANGAEA.871491	RUS
RUS_80817	Destructive sampling method	tree_1872	Biomass_tree_DB.tab	PANGAEA	doi:10.1594/PANGAEA.871491	https://doi.pangaea.de/10.1594/PANGAEA.871491	RUS
RUS_80817	Destructive sampling method	tree_1873	Biomass_tree_DB.tab	PANGAEA	doi:10.1594/PANGAEA.871491	https://doi.pangaea.de/10.1594/PANGAEA.871491	RUS
RUS_80817	Destructive sampling method	tree_1874	Biomass_tree_DB.tab	PANGAEA	doi:10.1594/PANGAEA.871491	https://doi.pangaea.de/10.1594/PANGAEA.871491	RUS
RUS_80817	Destructive sampling method	tree_1875	Biomass_tree_DB.tab	PANGAEA	doi:10.1594/PANGAEA.871491	https://doi.pangaea.de/10.1594/PANGAEA.871491	RUS
RUS_80817	Destructive sampling method	tree_1876	Biomass_tree_DB.tab	PANGAEA	doi:10.1594/PANGAEA.871491	https://doi.pangaea.de/10.1594/PANGAEA.871491	RUS
RUS_80817	Destructive sampling method	tree_1877	Biomass_tree_DB.tab	PANGAEA	doi:10.1594/PANGAEA.871491	https://doi.pangaea.de/10.1594/PANGAEA.871491	RUS
RUS_80817	Destructive sampling method	tree_1878	Biomass_tree_DB.tab	PANGAEA	doi:10.1594/PANGAEA.871491	https://doi.pangaea.de/10.1594/PANGAEA.871491	RUS
RUS_80817	Destructive sampling method	tree_1879	Biomass_tree_DB.tab	PANGAEA	doi:10.1594/PANGAEA.871491	https://doi.pangaea.de/10.1594/PANGAEA.871491	RUS
RUS_80817	Destructive sampling method	tree_1880	Biomass_tree_DB.tab	PANGAEA	doi:10.1594/PANGAEA.871491	https://doi.pangaea.de/10.1594/PANGAEA.871491	RUS
RUS_80817	Destructive sampling method	tree_1881	Biomass_tree_DB.tab	PANGAEA	doi:10.1594/PANGAEA.871491	https://doi.pangaea.de/10.1594/PANGAEA.871491	RUS
RUS_80817	Destructive sampling method	tree_1882	Biomass_tree_DB.tab	PANGAEA	doi:10.1594/PANGAEA.871491	https://doi.pangaea.de/10.1594/PANGAEA.871491	RUS
RUS_80817	Destructive sampling method	tree_1883	Biomass_tree_DB.tab	PANGAEA	doi:10.1594/PANGAEA.871491	https://doi.pangaea.de/10.1594/PANGAEA.871491	RUS
RUS_80817	Destructive sampling method	tree_1884	Biomass_tree_DB.tab	PANGAEA	doi:10.1594/PANGAEA.871491	https://doi.pangaea.de/10.1594/PANGAEA.871491	RUS
RUS_80817	Destructive sampling method	tree_1885	Biomass_tree_DB.tab	PANGAEA	doi:10.1594/PANGAEA.871491	https://doi.pangaea.de/10.1594/PANGAEA.871491	RUS
RUS_80817	Destructive sampling method	tree_1886	Biomass_tree_DB.tab	PANGAEA	doi:10.1594/PANGAEA.871491	https://doi.pangaea.de/10.1594/PANGAEA.871491	RUS
RUS_80817	Destructive sampling method	tree_1887	Biomass_tree_DB.tab	PANGAEA	doi:10.1594/PANGAEA.871491	https://doi.pangaea.de/10.1594/PANGAEA.871491	RUS
RUS_80601	Destructive sampling method	tree_1888	Biomass_tree_DB.tab	PANGAEA	doi:10.1594/PANGAEA.871491	https://doi.pangaea.de/10.1594/PANGAEA.871491	RUS
RUS_80601	Destructive sampling method	tree_1889	Biomass_tree_DB.tab	PANGAEA	doi:10.1594/PANGAEA.871491	https://doi.pangaea.de/10.1594/PANGAEA.871491	RUS
RUS_80601	Destructive sampling method	tree_1890	Biomass_tree_DB.tab	PANGAEA	doi:10.1594/PANGAEA.871491	https://doi.pangaea.de/10.1594/PANGAEA.871491	RUS
RUS_80601	Destructive sampling method	tree_1891	Biomass_tree_DB.tab	PANGAEA	doi:10.1594/PANGAEA.871491	https://doi.pangaea.de/10.1594/PANGAEA.871491	RUS
RUS_80601	Destructive sampling method	tree_1892	Biomass_tree_DB.tab	PANGAEA	doi:10.1594/PANGAEA.871491	https://doi.pangaea.de/10.1594/PANGAEA.871491	RUS
RUS_80601	Destructive sampling method	tree_1893	Biomass_tree_DB.tab	PANGAEA	doi:10.1594/PANGAEA.871491	https://doi.pangaea.de/10.1594/PANGAEA.871491	RUS
RUS_80601	Destructive sampling method	tree_1894	Biomass_tree_DB.tab	PANGAEA	doi:10.1594/PANGAEA.871491	https://doi.pangaea.de/10.1594/PANGAEA.871491	RUS
RUS_80601	Destructive sampling method	tree_1895	Biomass_tree_DB.tab	PANGAEA	doi:10.1594/PANGAEA.871491	https://doi.pangaea.de/10.1594/PANGAEA.871491	RUS
RUS_80601	Destructive sampling method	tree_1896	Biomass_tree_DB.tab	PANGAEA	doi:10.1594/PANGAEA.871491	https://doi.pangaea.de/10.1594/PANGAEA.871491	RUS
RUS_80601	Destructive sampling method	tree_1897	Biomass_tree_DB.tab	PANGAEA	doi:10.1594/PANGAEA.871491	https://doi.pangaea.de/10.1594/PANGAEA.871491	RUS
RUS_80601	Destructive sampling method	tree_1898	Biomass_tree_DB.tab	PANGAEA	doi:10.1594/PANGAEA.871491	https://doi.pangaea.de/10.1594/PANGAEA.871491	RUS
RUS_80601	Destructive sampling method	tree_1899	Biomass_tree_DB.tab	PANGAEA	doi:10.1594/PANGAEA.871491	https://doi.pangaea.de/10.1594/PANGAEA.871491	RUS
RUS_80601	Destructive sampling method	tree_1900	Biomass_tree_DB.tab	PANGAEA	doi:10.1594/PANGAEA.871491	https://doi.pangaea.de/10.1594/PANGAEA.871491	RUS
RUS_80601	Destructive sampling method	tree_1901	Biomass_tree_DB.tab	PANGAEA	doi:10.1594/PANGAEA.871491	https://doi.pangaea.de/10.1594/PANGAEA.871491	RUS
RUS_80601	Destructive sampling method	tree_1902	Biomass_tree_DB.tab	PANGAEA	doi:10.1594/PANGAEA.871491	https://doi.pangaea.de/10.1594/PANGAEA.871491	RUS
RUS_80601	Destructive sampling method	tree_1903	Biomass_tree_DB.tab	PANGAEA	doi:10.1594/PANGAEA.871491	https://doi.pangaea.de/10.1594/PANGAEA.871491	RUS
RUS_80601	Destructive sampling method	tree_1904	Biomass_tree_DB.tab	PANGAEA	doi:10.1594/PANGAEA.871491	https://doi.pangaea.de/10.1594/PANGAEA.871491	RUS
RUS_80601	Destructive sampling method	tree_1905	Biomass_tree_DB.tab	PANGAEA	doi:10.1594/PANGAEA.871491	https://doi.pangaea.de/10.1594/PANGAEA.871491	RUS
RUS_80601	Destructive sampling method	tree_1906	Biomass_tree_DB.tab	PANGAEA	doi:10.1594/PANGAEA.871491	https://doi.pangaea.de/10.1594/PANGAEA.871491	RUS
RUS_80601	Destructive sampling method	tree_1907	Biomass_tree_DB.tab	PANGAEA	doi:10.1594/PANGAEA.871491	https://doi.pangaea.de/10.1594/PANGAEA.871491	RUS
RUS_80601	Destructive sampling method	tree_1908	Biomass_tree_DB.tab	PANGAEA	doi:10.1594/PANGAEA.871491	https://doi.pangaea.de/10.1594/PANGAEA.871491	RUS
RUS_80601	Destructive sampling method	tree_1909	Biomass_tree_DB.tab	PANGAEA	doi:10.1594/PANGAEA.871491	https://doi.pangaea.de/10.1594/PANGAEA.871491	RUS
RUS_80601	Destructive sampling method	tree_1910	Biomass_tree_DB.tab	PANGAEA	doi:10.1594/PANGAEA.871491	https://doi.pangaea.de/10.1594/PANGAEA.871491	RUS
RUS_80601	Destructive sampling method	tree_1911	Biomass_tree_DB.tab	PANGAEA	doi:10.1594/PANGAEA.871491	https://doi.pangaea.de/10.1594/PANGAEA.871491	RUS
RUS_80601	Destructive sampling method	tree_1912	Biomass_tree_DB.tab	PANGAEA	doi:10.1594/PANGAEA.871491	https://doi.pangaea.de/10.1594/PANGAEA.871491	RUS
RUS_80601	Destructive sampling method	tree_1913	Biomass_tree_DB.tab	PANGAEA	doi:10.1594/PANGAEA.871491	https://doi.pangaea.de/10.1594/PANGAEA.871491	RUS
RUS_80601	Destructive sampling method	tree_1914	Biomass_tree_DB.tab	PANGAEA	doi:10.1594/PANGAEA.871491	https://doi.pangaea.de/10.1594/PANGAEA.871491	RUS
RUS_80601	Destructive sampling method	tree_1915	Biomass_tree_DB.tab	PANGAEA	doi:10.1594/PANGAEA.871491	https://doi.pangaea.de/10.1594/PANGAEA.871491	RUS
RUS_80601	Destructive sampling method	tree_1916	Biomass_tree_DB.tab	PANGAEA	doi:10.1594/PANGAEA.871491	https://doi.pangaea.de/10.1594/PANGAEA.871491	RUS
RUS_80601	Destructive sampling method	tree_1917	Biomass_tree_DB.tab	PANGAEA	doi:10.1594/PANGAEA.871491	https://doi.pangaea.de/10.1594/PANGAEA.871491	RUS
RUS_80601	Destructive sampling method	tree_1918	Biomass_tree_DB.tab	PANGAEA	doi:10.1594/PANGAEA.871491	https://doi.pangaea.de/10.1594/PANGAEA.871491	RUS
RUS_80601	Destructive sampling method	tree_1919	Biomass_tree_DB.tab	PANGAEA	doi:10.1594/PANGAEA.871491	https://doi.pangaea.de/10.1594/PANGAEA.871491	RUS
RUS_80601	Destructive sampling method	tree_1920	Biomass_tree_DB.tab	PANGAEA	doi:10.1594/PANGAEA.871491	https://doi.pangaea.de/10.1594/PANGAEA.871491	RUS
RUS_80601	Destructive sampling method	tree_1921	Biomass_tree_DB.tab	PANGAEA	doi:10.1594/PANGAEA.871491	https://doi.pangaea.de/10.1594/PANGAEA.871491	RUS
RUS_80601	Destructive sampling method	tree_1922	Biomass_tree_DB.tab	PANGAEA	doi:10.1594/PANGAEA.871491	https://doi.pangaea.de/10.1594/PANGAEA.871491	RUS
RUS_80601	Destructive sampling method	tree_1923	Biomass_tree_DB.tab	PANGAEA	doi:10.1594/PANGAEA.871491	https://doi.pangaea.de/10.1594/PANGAEA.871491	RUS
RUS_80601	Destructive sampling method	tree_1924	Biomass_tree_DB.tab	PANGAEA	doi:10.1594/PANGAEA.871491	https://doi.pangaea.de/10.1594/PANGAEA.871491	RUS
RUS_80601	Destructive sampling method	tree_1925	Biomass_tree_DB.tab	PANGAEA	doi:10.1594/PANGAEA.871491	https://doi.pangaea.de/10.1594/PANGAEA.871491	RUS
RUS_80601	Destructive sampling method	tree_1926	Biomass_tree_DB.tab	PANGAEA	doi:10.1594/PANGAEA.871491	https://doi.pangaea.de/10.1594/PANGAEA.871491	RUS
RUS_80601	Destructive sampling method	tree_1927	Biomass_tree_DB.tab	PANGAEA	doi:10.1594/PANGAEA.871491	https://doi.pangaea.de/10.1594/PANGAEA.871491	RUS
RUS_80601	Destructive sampling method	tree_1928	Biomass_tree_DB.tab	PANGAEA	doi:10.1594/PANGAEA.871491	https://doi.pangaea.de/10.1594/PANGAEA.871491	RUS
RUS_80601	Destructive sampling method	tree_1929	Biomass_tree_DB.tab	PANGAEA	doi:10.1594/PANGAEA.871491	https://doi.pangaea.de/10.1594/PANGAEA.871491	RUS
RUS_80601	Destructive sampling method	tree_1930	Biomass_tree_DB.tab	PANGAEA	doi:10.1594/PANGAEA.871491	https://doi.pangaea.de/10.1594/PANGAEA.871491	RUS
RUS_80601	Destructive sampling method	tree_1931	Biomass_tree_DB.tab	PANGAEA	doi:10.1594/PANGAEA.871491	https://doi.pangaea.de/10.1594/PANGAEA.871491	RUS
RUS_80601	Destructive sampling method	tree_1932	Biomass_tree_DB.tab	PANGAEA	doi:10.1594/PANGAEA.871491	https://doi.pangaea.de/10.1594/PANGAEA.871491	RUS
RUS_80601	Destructive sampling method	tree_1933	Biomass_tree_DB.tab	PANGAEA	doi:10.1594/PANGAEA.871491	https://doi.pangaea.de/10.1594/PANGAEA.871491	RUS
RUS_80601	Destructive sampling method	tree_1934	Biomass_tree_DB.tab	PANGAEA	doi:10.1594/PANGAEA.871491	https://doi.pangaea.de/10.1594/PANGAEA.871491	RUS
RUS_80601	Destructive sampling method	tree_1935	Biomass_tree_DB.tab	PANGAEA	doi:10.1594/PANGAEA.871491	https://doi.pangaea.de/10.1594/PANGAEA.871491	RUS
RUS_80601	Destructive sampling method	tree_1936	Biomass_tree_DB.tab	PANGAEA	doi:10.1594/PANGAEA.871491	https://doi.pangaea.de/10.1594/PANGAEA.871491	RUS
RUS_80601	Destructive sampling method	tree_1937	Biomass_tree_DB.tab	PANGAEA	doi:10.1594/PANGAEA.871491	https://doi.pangaea.de/10.1594/PANGAEA.871491	RUS
RUS_80601	Destructive sampling method	tree_1938	Biomass_tree_DB.tab	PANGAEA	doi:10.1594/PANGAEA.871491	https://doi.pangaea.de/10.1594/PANGAEA.871491	RUS
RUS_80601	Destructive sampling method	tree_1939	Biomass_tree_DB.tab	PANGAEA	doi:10.1594/PANGAEA.871491	https://doi.pangaea.de/10.1594/PANGAEA.871491	RUS
RUS_80601	Destructive sampling method	tree_1940	Biomass_tree_DB.tab	PANGAEA	doi:10.1594/PANGAEA.871491	https://doi.pangaea.de/10.1594/PANGAEA.871491	RUS
RUS_80601	Destructive sampling method	tree_1941	Biomass_tree_DB.tab	PANGAEA	doi:10.1594/PANGAEA.871491	https://doi.pangaea.de/10.1594/PANGAEA.871491	RUS
RUS_80601	Destructive sampling method	tree_1942	Biomass_tree_DB.tab	PANGAEA	doi:10.1594/PANGAEA.871491	https://doi.pangaea.de/10.1594/PANGAEA.871491	RUS
RUS_80601	Destructive sampling method	tree_1943	Biomass_tree_DB.tab	PANGAEA	doi:10.1594/PANGAEA.871491	https://doi.pangaea.de/10.1594/PANGAEA.871491	RUS
RUS_80601	Destructive sampling method	tree_1944	Biomass_tree_DB.tab	PANGAEA	doi:10.1594/PANGAEA.871491	https://doi.pangaea.de/10.1594/PANGAEA.871491	RUS
RUS_80601	Destructive sampling method	tree_1945	Biomass_tree_DB.tab	PANGAEA	doi:10.1594/PANGAEA.871491	https://doi.pangaea.de/10.1594/PANGAEA.871491	RUS
RUS_80601	Destructive sampling method	tree_1946	Biomass_tree_DB.tab	PANGAEA	doi:10.1594/PANGAEA.871491	https://doi.pangaea.de/10.1594/PANGAEA.871491	RUS
RUS_80601	Destructive sampling method	tree_1947	Biomass_tree_DB.tab	PANGAEA	doi:10.1594/PANGAEA.871491	https://doi.pangaea.de/10.1594/PANGAEA.871491	RUS
RUS_80601	Destructive sampling method	tree_1948	Biomass_tree_DB.tab	PANGAEA	doi:10.1594/PANGAEA.871491	https://doi.pangaea.de/10.1594/PANGAEA.871491	RUS
RUS_80601	Destructive sampling method	tree_1949	Biomass_tree_DB.tab	PANGAEA	doi:10.1594/PANGAEA.871491	https://doi.pangaea.de/10.1594/PANGAEA.871491	RUS
RUS_80601	Destructive sampling method	tree_1950	Biomass_tree_DB.tab	PANGAEA	doi:10.1594/PANGAEA.871491	https://doi.pangaea.de/10.1594/PANGAEA.871491	RUS
RUS_80601	Destructive sampling method	tree_1951	Biomass_tree_DB.tab	PANGAEA	doi:10.1594/PANGAEA.871491	https://doi.pangaea.de/10.1594/PANGAEA.871491	RUS
RUS_80601	Destructive sampling method	tree_1952	Biomass_tree_DB.tab	PANGAEA	doi:10.1594/PANGAEA.871491	https://doi.pangaea.de/10.1594/PANGAEA.871491	RUS
RUS_80601	Destructive sampling method	tree_1953	Biomass_tree_DB.tab	PANGAEA	doi:10.1594/PANGAEA.871491	https://doi.pangaea.de/10.1594/PANGAEA.871491	RUS
RUS_80601	Destructive sampling method	tree_1954	Biomass_tree_DB.tab	PANGAEA	doi:10.1594/PANGAEA.871491	https://doi.pangaea.de/10.1594/PANGAEA.871491	RUS
RUS_80601	Destructive sampling method	tree_1955	Biomass_tree_DB.tab	PANGAEA	doi:10.1594/PANGAEA.871491	https://doi.pangaea.de/10.1594/PANGAEA.871491	RUS
RUS_80601	Destructive sampling method	tree_1956	Biomass_tree_DB.tab	PANGAEA	doi:10.1594/PANGAEA.871491	https://doi.pangaea.de/10.1594/PANGAEA.871491	RUS
RUS_80601	Destructive sampling method	tree_1957	Biomass_tree_DB.tab	PANGAEA	doi:10.1594/PANGAEA.871491	https://doi.pangaea.de/10.1594/PANGAEA.871491	RUS
RUS_80601	Destructive sampling method	tree_1958	Biomass_tree_DB.tab	PANGAEA	doi:10.1594/PANGAEA.871491	https://doi.pangaea.de/10.1594/PANGAEA.871491	RUS
RUS_80601	Destructive sampling method	tree_1959	Biomass_tree_DB.tab	PANGAEA	doi:10.1594/PANGAEA.871491	https://doi.pangaea.de/10.1594/PANGAEA.871491	RUS
RUS_80601	Destructive sampling method	tree_1960	Biomass_tree_DB.tab	PANGAEA	doi:10.1594/PANGAEA.871491	https://doi.pangaea.de/10.1594/PANGAEA.871491	RUS
RUS_80601	Destructive sampling method	tree_1961	Biomass_tree_DB.tab	PANGAEA	doi:10.1594/PANGAEA.871491	https://doi.pangaea.de/10.1594/PANGAEA.871491	RUS
RUS_80601	Destructive sampling method	tree_1962	Biomass_tree_DB.tab	PANGAEA	doi:10.1594/PANGAEA.871491	https://doi.pangaea.de/10.1594/PANGAEA.871491	RUS
RUS_80601	Destructive sampling method	tree_1963	Biomass_tree_DB.tab	PANGAEA	doi:10.1594/PANGAEA.871491	https://doi.pangaea.de/10.1594/PANGAEA.871491	RUS
RUS_80601	Destructive sampling method	tree_1964	Biomass_tree_DB.tab	PANGAEA	doi:10.1594/PANGAEA.871491	https://doi.pangaea.de/10.1594/PANGAEA.871491	RUS
RUS_80601	Destructive sampling method	tree_1965	Biomass_tree_DB.tab	PANGAEA	doi:10.1594/PANGAEA.871491	https://doi.pangaea.de/10.1594/PANGAEA.871491	RUS
RUS_80601	Destructive sampling method	tree_1966	Biomass_tree_DB.tab	PANGAEA	doi:10.1594/PANGAEA.871491	https://doi.pangaea.de/10.1594/PANGAEA.871491	RUS
RUS_80601	Destructive sampling method	tree_1967	Biomass_tree_DB.tab	PANGAEA	doi:10.1594/PANGAEA.871491	https://doi.pangaea.de/10.1594/PANGAEA.871491	RUS
RUS_80601	Destructive sampling method	tree_1968	Biomass_tree_DB.tab	PANGAEA	doi:10.1594/PANGAEA.871491	https://doi.pangaea.de/10.1594/PANGAEA.871491	RUS
RUS_80601	Destructive sampling method	tree_1969	Biomass_tree_DB.tab	PANGAEA	doi:10.1594/PANGAEA.871491	https://doi.pangaea.de/10.1594/PANGAEA.871491	RUS
RUS_80601	Destructive sampling method	tree_1970	Biomass_tree_DB.tab	PANGAEA	doi:10.1594/PANGAEA.871491	https://doi.pangaea.de/10.1594/PANGAEA.871491	RUS
RUS_80601	Destructive sampling method	tree_1971	Biomass_tree_DB.tab	PANGAEA	doi:10.1594/PANGAEA.871491	https://doi.pangaea.de/10.1594/PANGAEA.871491	RUS
RUS_80601	Destructive sampling method	tree_1972	Biomass_tree_DB.tab	PANGAEA	doi:10.1594/PANGAEA.871491	https://doi.pangaea.de/10.1594/PANGAEA.871491	RUS
RUS_80601	Destructive sampling method	tree_1973	Biomass_tree_DB.tab	PANGAEA	doi:10.1594/PANGAEA.871491	https://doi.pangaea.de/10.1594/PANGAEA.871491	RUS
RUS_80601	Destructive sampling method	tree_1974	Biomass_tree_DB.tab	PANGAEA	doi:10.1594/PANGAEA.871491	https://doi.pangaea.de/10.1594/PANGAEA.871491	RUS
RUS_80601	Destructive sampling method	tree_1975	Biomass_tree_DB.tab	PANGAEA	doi:10.1594/PANGAEA.871491	https://doi.pangaea.de/10.1594/PANGAEA.871491	RUS
RUS_80601	Destructive sampling method	tree_1976	Biomass_tree_DB.tab	PANGAEA	doi:10.1594/PANGAEA.871491	https://doi.pangaea.de/10.1594/PANGAEA.871491	RUS
RUS_80601	Destructive sampling method	tree_1977	Biomass_tree_DB.tab	PANGAEA	doi:10.1594/PANGAEA.871491	https://doi.pangaea.de/10.1594/PANGAEA.871491	RUS
RUS_80601	Destructive sampling method	tree_1978	Biomass_tree_DB.tab	PANGAEA	doi:10.1594/PANGAEA.871491	https://doi.pangaea.de/10.1594/PANGAEA.871491	RUS
RUS_80601	Destructive sampling method	tree_1979	Biomass_tree_DB.tab	PANGAEA	doi:10.1594/PANGAEA.871491	https://doi.pangaea.de/10.1594/PANGAEA.871491	RUS
RUS_80601	Destructive sampling method	tree_1980	Biomass_tree_DB.tab	PANGAEA	doi:10.1594/PANGAEA.871491	https://doi.pangaea.de/10.1594/PANGAEA.871491	RUS
RUS_80601	Destructive sampling method	tree_1981	Biomass_tree_DB.tab	PANGAEA	doi:10.1594/PANGAEA.871491	https://doi.pangaea.de/10.1594/PANGAEA.871491	RUS
RUS_80601	Destructive sampling method	tree_1982	Biomass_tree_DB.tab	PANGAEA	doi:10.1594/PANGAEA.871491	https://doi.pangaea.de/10.1594/PANGAEA.871491	RUS
RUS_80601	Destructive sampling method	tree_1983	Biomass_tree_DB.tab	PANGAEA	doi:10.1594/PANGAEA.871491	https://doi.pangaea.de/10.1594/PANGAEA.871491	RUS
RUS_80601	Destructive sampling method	tree_1984	Biomass_tree_DB.tab	PANGAEA	doi:10.1594/PANGAEA.871491	https://doi.pangaea.de/10.1594/PANGAEA.871491	RUS
RUS_80601	Destructive sampling method	tree_1985	Biomass_tree_DB.tab	PANGAEA	doi:10.1594/PANGAEA.871491	https://doi.pangaea.de/10.1594/PANGAEA.871491	RUS
RUS_80601	Destructive sampling method	tree_1986	Biomass_tree_DB.tab	PANGAEA	doi:10.1594/PANGAEA.871491	https://doi.pangaea.de/10.1594/PANGAEA.871491	RUS
RUS_80601	Destructive sampling method	tree_1987	Biomass_tree_DB.tab	PANGAEA	doi:10.1594/PANGAEA.871491	https://doi.pangaea.de/10.1594/PANGAEA.871491	RUS
RUS_80601	Destructive sampling method	tree_1988	Biomass_tree_DB.tab	PANGAEA	doi:10.1594/PANGAEA.871491	https://doi.pangaea.de/10.1594/PANGAEA.871491	RUS
RUS_80601	Destructive sampling method	tree_1989	Biomass_tree_DB.tab	PANGAEA	doi:10.1594/PANGAEA.871491	https://doi.pangaea.de/10.1594/PANGAEA.871491	RUS
RUS_80601	Destructive sampling method	tree_1990	Biomass_tree_DB.tab	PANGAEA	doi:10.1594/PANGAEA.871491	https://doi.pangaea.de/10.1594/PANGAEA.871491	RUS
RUS_80601	Destructive sampling method	tree_1991	Biomass_tree_DB.tab	PANGAEA	doi:10.1594/PANGAEA.871491	https://doi.pangaea.de/10.1594/PANGAEA.871491	RUS
RUS_80601	Destructive sampling method	tree_1992	Biomass_tree_DB.tab	PANGAEA	doi:10.1594/PANGAEA.871491	https://doi.pangaea.de/10.1594/PANGAEA.871491	RUS
RUS_80601	Destructive sampling method	tree_1993	Biomass_tree_DB.tab	PANGAEA	doi:10.1594/PANGAEA.871491	https://doi.pangaea.de/10.1594/PANGAEA.871491	RUS
RUS_80601	Destructive sampling method	tree_1994	Biomass_tree_DB.tab	PANGAEA	doi:10.1594/PANGAEA.871491	https://doi.pangaea.de/10.1594/PANGAEA.871491	RUS
RUS_80601	Destructive sampling method	tree_1995	Biomass_tree_DB.tab	PANGAEA	doi:10.1594/PANGAEA.871491	https://doi.pangaea.de/10.1594/PANGAEA.871491	RUS
RUS_80601	Destructive sampling method	tree_1996	Biomass_tree_DB.tab	PANGAEA	doi:10.1594/PANGAEA.871491	https://doi.pangaea.de/10.1594/PANGAEA.871491	RUS
RUS_80601	Destructive sampling method	tree_1997	Biomass_tree_DB.tab	PANGAEA	doi:10.1594/PANGAEA.871491	https://doi.pangaea.de/10.1594/PANGAEA.871491	RUS
RUS_80601	Destructive sampling method	tree_1998	Biomass_tree_DB.tab	PANGAEA	doi:10.1594/PANGAEA.871491	https://doi.pangaea.de/10.1594/PANGAEA.871491	RUS
RUS_80601	Destructive sampling method	tree_1999	Biomass_tree_DB.tab	PANGAEA	doi:10.1594/PANGAEA.871491	https://doi.pangaea.de/10.1594/PANGAEA.871491	RUS
[truncated: 7,614 more rows]
